# Supplementary material for: The HUSH complex cooperates with TRIM28 to repress young retrotransposons and new genes
Source: Genome Res. 2018 Jun;28(6):836–45. doi: 10.1101/gr.228171.117 (PMC5991525; doi:10.1101/gr.228171.117)
Supplement: Supplemental Material [file supp_gr.228171.117_Supplemental_Table_S4.xls]

## Sheet: Table_S4
	TRIM28	FAM208A	SETDB1	ATRX
4930431F12Rik	1	1	1	0
4930524B15Rik	1	1	1	1
4932414N04Rik	1	1	1	1
AC123873.1	1	1	0	1
Ankrd1	1	1	1	0
Anks1b	1	1	0	0
Anxa8	1	1	0	0
Atp12a	1	1	1	0
AU015228	1	1	0	0
BB287469	1	1	0	1
Brdt	1	1	1	0
Ccdc150	1	1	0	0
Cd200r2	1	1	1	0
Cdkn1c	1	1	0	0
Clca4c-ps	1	1	1	1
Cyp4a30-ps	1	1	1	1
Dab2	1	1	0	0
Ddit4l	1	1	0	0
Defa31	1	1	1	1
Dpep1	1	1	1	0
Dusp8	1	1	1	0
Efcab3	1	1	1	0
Efna5	1	1	0	0
Efnb2	1	1	1	0
Fam212b	1	1	0	0
Fas	1	1	0	0
Gata6	1	1	0	0
Gbp9	1	1	1	0
Gm10715	1	1	1	0
Gm10717	1	1	1	0
Gm10718	1	1	1	0
Gm10719	1	1	1	0
Gm10720	1	1	1	0
Gm10721	1	1	1	1
Gm10800	1	1	1	1
Gm10801	1	1	1	1
Gm11168	1	1	1	1
Gm11545	1	1	0	0
Gm12616	1	1	0	0
Gm12617	1	1	0	0
Gm12620	1	1	0	0
Gm12623	1	1	0	0
Gm12884	1	1	0	0
Gm13034	1	1	1	0
Gm13135	1	1	1	0
Gm16223	1	1	1	0
Gm16368	1	1	0	1
Gm17131	1	1	1	0
Gm17204	1	1	1	0
Gm17615	1	1	0	0
Gm21542	1	1	0	0
Gm21738	1	1	1	0
Gm21833	1	1	1	0
Gm21960	1	1	0	0
Gm3052	1	1	1	0
Gm37601	1	1	1	0
Gm4782	1	1	0	0
Gm4856	1	1	1	0
Gm5939	1	1	0	1
Gm8038	1	1	0	0
Gm8334	1	1	0	0
Gm9765	1	1	1	1
H2-M2	1	1	0	0
Hist1h1c	1	1	0	0
Hspa1a	1	1	0	0
Il33	1	1	1	0
Itln1	1	1	1	1
Kctd8	1	1	1	0
Mfsd4b3	1	1	0	0
Mrc1	1	1	1	0
Nkx2-9	1	1	0	0
Nrg1	1	1	0	0
Pitx2	1	1	0	0
Plk2	1	1	0	0
Pllp	1	1	0	1
Rhobtb1	1	1	0	0
Robo4	1	1	0	0
Serpina3m	1	1	1	1
Sh3rf3	1	1	0	0
Slc25a24	1	1	0	0
Smarca2	1	1	0	0
Sox6	1	1	0	0
Tap1	1	1	0	0
Tcrg-C1	1	1	1	0
Timd2	1	1	0	0
Tns4	1	1	0	0
Trim43a	1	1	0	0
Usp17la	1	1	0	0
Usp17lb	1	1	0	0
Vmn2r55	1	1	1	0
Vnn1	1	1	1	0
Wnt8a	1	1	0	0
Xkr9	1	1	1	0
Zscan4-ps1	1	1	0	0
1700003E24Rik	0	1	0	0
1700024B05Rik	0	1	1	0
4930486L24Rik	0	1	1	0
Abca14	0	1	0	0
AC123873.2	0	1	0	0
AC124606.1	0	1	0	0
AC125178.1	0	1	0	0
AC165294.3	0	1	0	0
Adam25	0	1	1	0
AI481877	0	1	1	0
Ak9	0	1	1	0
Akr1cl	0	1	0	0
Ankk1	0	1	0	0
Ankrd65	0	1	0	0
Ano1	0	1	0	0
Ap1s3	0	1	1	0
App	0	1	0	0
Atp1a4	0	1	0	0
Atxn1	0	1	0	0
AU021092	0	1	0	0
AV320801	0	1	0	0
Btla	0	1	0	1
C8a	0	1	0	0
Caps2	0	1	1	0
Casp14	0	1	0	0
Ccdc190	0	1	0	0
Cdh5	0	1	0	0
Cdrt4	0	1	0	0
Chrna4	0	1	0	0
Cpa4	0	1	0	0
Cped1	0	1	1	0
Cpne4	0	1	0	0
Crhr2	0	1	0	0
Cryba2	0	1	0	0
Cysltr2	0	1	1	0
D730001G18Rik	0	1	0	0
Dgkk	0	1	0	0
Dio3	0	1	0	0
Dnah11	0	1	0	0
Dsc2	0	1	0	0
Ecel1	0	1	0	0
Focad	0	1	1	0
Gal	0	1	0	0
Glrb	0	1	0	0
Gm10722	0	1	1	0
Gm10780	0	1	0	0
Gm11427	0	1	0	0
Gm13136	0	1	1	0
Gm13231	0	1	1	0
Gm13722	0	1	1	0
Gm13745	0	1	1	1
Gm16411	0	1	0	0
Gm16433	0	1	0	0
Gm16513	0	1	0	0
Gm17132	0	1	1	0
Gm17174	0	1	1	0
Gm17208	0	1	1	0
Gm18552	0	1	0	0
Gm18737	0	1	1	0
Gm21897	0	1	1	0
Gm21962	0	1	0	0
Gm2855	0	1	1	1
Gm28685	0	1	1	0
Gm29617	0	1	0	0
Gm29808	0	1	1	0
Gm3183	0	1	0	0
Gm37102	0	1	1	0
Gm37596	0	1	1	0
Gm38356	0	1	1	0
Gm43190	0	1	0	0
Gm44942	0	1	0	0
Gm4835	0	1	1	0
Gm5128	0	1	0	0
Gm6221	0	1	0	0
Gm6673	0	1	1	0
Gm6818	0	1	1	0
Gm7241	0	1	1	0
Gm7247	0	1	1	0
Gm7905	0	1	0	0
Gm8127	0	1	1	0
Gm8257	0	1	1	0
Gm8515	0	1	0	0
Gm9428	0	1	1	0
Gm9742	0	1	1	0
Gm9785	0	1	0	0
Gm9816	0	1	1	0
Gm9949	0	1	0	0
Gpr83	0	1	0	0
Greb1	0	1	0	0
Grk1	0	1	0	0
Gxylt2	0	1	0	0
Hsd3b2	0	1	0	0
Ighm	0	1	0	0
Kcnk2	0	1	0	0
Kcnt1	0	1	0	0
Kif21a	0	1	1	0
Krt23	0	1	0	0
Krt74	0	1	0	0
Lmod3	0	1	0	0
Lrrc3	0	1	0	0
Lyzl4	0	1	0	0
2001-03-01	0	1	0	0
Mfsd4b1	0	1	1	0
Mmd2	0	1	0	0
Ms4a12	0	1	1	0
Mup3	0	1	1	0
Nags	0	1	0	0
Nfatc1	0	1	0	0
Nkx2-3	0	1	0	0
Nlrp4f	0	1	0	0
Nov	0	1	0	0
Nsg2	0	1	1	1
Nt5e	0	1	1	0
Olfr409-ps1	0	1	1	0
Olfr56	0	1	0	0
Olfr613	0	1	1	0
Osgin1	0	1	0	0
Pafah1b1-ps1	0	1	0	0
Pde10a	0	1	0	0
Pde8b	0	1	0	0
Pign	0	1	1	0
Pkp1	0	1	0	0
Plppr1	0	1	1	0
Rcsd1	0	1	1	0
Runx2	0	1	0	0
Sgms2	0	1	0	0
Slc28a3	0	1	0	0
Slc6a3	0	1	0	0
Slco1b2	0	1	1	0
Sncaip	0	1	1	0
Stxbp5l	0	1	1	0
Sult5a1	0	1	0	0
Tbx2	0	1	0	0
Tesc	0	1	0	0
Themis3	0	1	1	0
Trpd52l3	0	1	0	0
Vat1l	0	1	0	0
Vdr	0	1	0	0
Vmn2r82	0	1	1	0
Wapl	0	1	1	0
Wnt6	0	1	0	0
Zbtb16	0	1	0	0
Zfp488	0	1	1	0
Zfp750	0	1	0	0
0610040J01Rik	1	0	0	0
1700019A02Rik	1	0	0	1
1810011O10Rik	1	0	1	0
1810041L15Rik	1	0	0	0
1810062G17Rik	1	0	0	0
2010005H15Rik	1	0	0	0
4921507P07Rik	1	0	0	0
4930512M02Rik	1	0	0	0
4930562C15Rik	1	0	1	0
4930578G10Rik	1	0	0	0
4930579F01Rik	1	0	0	0
4932415D10Rik	1	0	1	0
4933427I04Rik	1	0	1	0
7420426K07Rik	1	0	0	0
9530056K15Rik	1	0	0	0
A430060F13Rik	1	0	0	0
A430078G23Rik	1	0	0	0
A430089I19Rik	1	0	0	0
A530032D15Rik	1	0	0	0
A930011G23Rik	1	0	0	0
AA415398	1	0	0	0
AA467197	1	0	0	0
AA619741	1	0	0	0
AA623943	1	0	0	0
AA986860	1	0	0	0
Abca17	1	0	0	0
Abca3	1	0	0	0
Abcb5	1	0	0	0
Abcg3	1	0	0	0
Abhd3	1	0	0	0
AC125149.3	1	0	0	0
AC132444.1	1	0	0	0
AC132444.2	1	0	0	0
AC132444.4	1	0	0	0
AC133095.1	1	0	0	0
AC133095.2	1	0	0	0
AC133103.1	1	0	0	0
AC133103.6	1	0	0	0
AC140325.3	1	0	0	0
AC140325.4	1	0	0	0
AC140365.1	1	0	0	0
AC163611.1	1	0	0	0
AC168977.1	1	0	0	0
Ackr4	1	0	0	0
Acot1	1	0	1	1
Acot2	1	0	0	0
Acot4	1	0	1	0
Acta1	1	0	0	0
Acta2	1	0	0	0
Adad1	1	0	0	0
Adam32	1	0	1	1
Adam8	1	0	0	0
Adamts1	1	0	0	0
Adh7	1	0	0	0
Adrb1	1	0	0	0
Aebp1	1	0	0	1
AF067061	1	0	0	0
AF067063	1	0	0	0
Agpat9	1	0	0	0
Aim1	1	0	0	0
Akr1c14	1	0	0	0
Alox12e	1	0	0	0
Alox15	1	0	1	0
Alpk1	1	0	0	0
Als2cr12	1	0	1	0
Alx1	1	0	0	0
Amot	1	0	0	0
Ankrd22	1	0	0	0
Ankrd45	1	0	1	1
Antxr1	1	0	0	0
Anxa3	1	0	0	0
Anxa9	1	0	0	0
Aox3	1	0	1	0
Aox4	1	0	0	0
Apbb1ip	1	0	0	0
Apol7b	1	0	0	0
Aqr	1	0	0	0
Arap2	1	0	0	0
Arg2	1	0	0	0
Arhgap8	1	0	0	0
Arhgef26	1	0	0	0
Arhgef5	1	0	0	0
Arl4c	1	0	0	0
Arsk	1	0	0	0
Artn	1	0	0	0
Ascl2	1	0	0	0
Atoh1	1	0	1	0
Atp8b1	1	0	0	0
Atxn1l	1	0	0	0
AU015836	1	0	0	0
Avpr1b	1	0	1	0
B020004J07Rik	1	0	0	0
B020031M17Rik	1	0	0	0
B3galt5	1	0	1	0
BC021767	1	0	1	0
BC025446	1	0	0	0
BC051019	1	0	1	0
BC051142	1	0	0	0
BC061212	1	0	0	0
BC064078	1	0	1	0
BC067074	1	0	1	0
BC080695	1	0	0	1
BC147527	1	0	0	1
Bex6	1	0	0	0
Bfsp2	1	0	0	0
Bglap3	1	0	1	0
Bik	1	0	0	0
Bves	1	0	0	0
C130026I21Rik	1	0	0	0
C1qtnf9	1	0	0	0
C1ra	1	0	0	0
C4b	1	0	1	0
Cacna1s	1	0	0	0
Calca	1	0	0	0
Calhm3	1	0	0	0
Car4	1	0	0	0
Casp8	1	0	0	0
Catsperg1	1	0	0	0
Cbr2	1	0	0	0
Ccdc162	1	0	0	0
Ccdc80	1	0	0	0
Cck	1	0	0	0
Ccl3	1	0	0	0
Ccno	1	0	0	0
Ccser1	1	0	0	0
Cct6b	1	0	0	0
Cd109	1	0	0	0
Cd163	1	0	0	0
Cd200r1	1	0	0	0
Cd209a	1	0	0	0
Cd209c	1	0	1	0
Cd274	1	0	0	0
Cd28	1	0	0	0
Cd82	1	0	0	0
Cdhr2	1	0	0	0
Cdkl1	1	0	0	0
Ceacam12	1	0	0	0
Ceacam19	1	0	0	0
Cebpa	1	0	0	0
Celf2	1	0	0	0
Ces2g	1	0	0	0
Cfap53	1	0	1	0
Cfap57	1	0	0	0
Cfap70	1	0	0	0
Cflar	1	0	0	0
Chrm3	1	0	0	0
Chst1	1	0	0	0
Cilp	1	0	0	0
Cks1brt	1	0	0	0
Clca1	1	0	1	0
Cldn34c3	1	0	0	0
Clec10a	1	0	0	0
Clec2g	1	0	1	0
Clec2i	1	0	1	0
Clu	1	0	0	0
Cnga3	1	0	1	0
Cnn1	1	0	0	0
Cntnap3	1	0	0	0
Cobll1	1	0	0	0
Col12a1	1	0	0	0
Col4a1	1	0	0	0
Col4a2	1	0	0	0
Col5a2	1	0	0	0
Col6a3	1	0	1	0
Col6a5	1	0	1	1
Colec12	1	0	1	0
Coro2a	1	0	0	0
Cp	1	0	0	0
Cpb2	1	0	0	0
Cpeb2	1	0	0	0
Cpne8	1	0	0	1
Cracr2a	1	0	0	0
Cryab	1	0	0	0
Csf1	1	0	0	0
Csf3r	1	0	0	0
Csrnp3	1	0	0	0
Ctf2	1	0	0	0
Ctgf	1	0	0	0
Cthrc1	1	0	1	0
Cxcl10	1	0	0	0
Cxcl11	1	0	0	0
Cxcl16	1	0	0	0
Cybb	1	0	1	1
Cyp1a1	1	0	1	0
Cyp1b1	1	0	0	0
Cyp21a1	1	0	0	0
Cyp2a4	1	0	0	0
Cyp2r1	1	0	1	0
Cyp2t4	1	0	0	0
Cyp4a12b	1	0	1	0
Cyr61	1	0	0	0
Cyyr1	1	0	0	0
D13Ertd608e	1	0	0	0
Dcaf17	1	0	0	1
Dcc	1	0	0	0
Dcdc2a	1	0	1	0
Dcdc2c	1	0	0	0
Dcdc5	1	0	0	0
Ddx4	1	0	0	0
Defb25	1	0	0	0
Dennd4c	1	0	0	0
Dhh	1	0	0	0
Dhtkd1	1	0	0	0
Dhx33	1	0	0	0
Dkk1	1	0	0	0
Dlk2	1	0	0	0
Dll1	1	0	1	0
Dmkn	1	0	0	0
Dmrtc1a	1	0	0	0
Dmrtc1b	1	0	1	0
Dnah12	1	0	1	0
Dnah7c	1	0	1	0
Dppa1	1	0	0	0
Dppa3	1	0	0	0
Dpysl3	1	0	0	0
Drd3	1	0	0	0
Dtx4	1	0	0	0
Duox2	1	0	0	0
Duoxa2	1	0	0	0
Duxbl2	1	0	0	0
Duxbl3	1	0	1	1
Duxf3	1	0	0	0
Echdc3	1	0	0	0
Efemp1	1	0	0	0
Eno3	1	0	0	0
Enpep	1	0	0	0
Enpp2	1	0	0	0
Enpp3	1	0	1	0
Epcam	1	0	1	0
Ephb1	1	0	0	0
Epm2a	1	0	0	0
Epn3	1	0	0	0
Esp4	1	0	0	0
Esx1	1	0	0	0
F830016B08Rik	1	0	1	0
Fam124a	1	0	0	0
Fam151a	1	0	0	0
Fam163a	1	0	0	0
Fam186b	1	0	0	0
Fam50b	1	0	0	0
Fam83h	1	0	0	0
Fam90a1a	1	0	0	0
Fam90a1b	1	0	0	0
Fbln5	1	0	0	0
Fbxo32	1	0	0	0
Fbxw15	1	0	0	0
Fbxw16	1	0	0	0
Fbxw26	1	0	0	0
Fcgr3	1	0	1	1
Fcrlb	1	0	0	0
Fgf1	1	0	0	0
Fgfbp1	1	0	1	0
Fgfr2	1	0	0	0
Fhl2	1	0	0	0
Filip1l	1	0	0	0
Flt4	1	0	0	0
Fmo1	1	0	0	1
Fos	1	0	0	0
Fosl2	1	0	0	0
Foxi3	1	0	1	0
Frmpd1	1	0	0	0
Fundc1	1	0	0	0
Fv1	1	0	1	0
Gab2	1	0	0	0
Gabra1	1	0	0	0
Gabrd	1	0	0	0
Gabrr1	1	0	1	0
Gadd45g	1	0	1	0
Gbp2	1	0	0	0
Gbp2b	1	0	0	0
Gbp3	1	0	1	0
Gbp7	1	0	0	0
Gbp8	1	0	1	0
Gdpd2	1	0	0	0
Gdpd3	1	0	0	1
Gjb2	1	0	0	0
Glb1l3	1	0	1	0
Gm10040	1	0	1	1
Gm10436	1	0	0	0
Gm10478	1	0	1	0
Gm10653	1	0	0	0
Gm10662	1	0	0	0
Gm10668	1	0	0	0
Gm10696	1	0	0	0
Gm10697	1	0	0	0
Gm10807	1	0	0	0
Gm1110	1	0	1	0
Gm11127	1	0	1	1
Gm11232	1	0	0	0
Gm11236	1	0	0	0
Gm11237	1	0	0	0
Gm11238	1	0	0	0
Gm11239	1	0	0	1
Gm11331	1	0	1	0
Gm11380	1	0	1	0
Gm11400	1	0	0	0
Gm1141	1	0	0	0
Gm11474	1	0	0	0
Gm11487	1	0	0	0
Gm11517	1	0	0	0
Gm11543	1	0	0	1
Gm11544	1	0	0	0
Gm11546	1	0	0	0
Gm11756	1	0	0	0
Gm11757	1	0	0	0
Gm11771	1	0	0	0
Gm11784	1	0	0	1
Gm11875	1	0	0	0
Gm11984	1	0	0	0
Gm12011	1	0	0	0
Gm12183	1	0	0	0
Gm12394	1	0	0	0
Gm12475	1	0	0	0
Gm12495	1	0	0	1
Gm12573	1	0	1	0
Gm12626	1	0	0	0
Gm12627	1	0	0	0
Gm12684	1	0	0	1
Gm12692	1	0	0	0
Gm12789	1	0	0	0
Gm12790	1	0	0	0
Gm12794	1	0	0	0
Gm12800	1	0	0	0
Gm12844	1	0	0	0
Gm13043	1	0	0	0
Gm13057	1	0	0	0
Gm13078	1	0	0	0
Gm13083	1	0	0	0
Gm13101	1	0	0	0
Gm13106	1	0	0	0
Gm13119	1	0	0	0
Gm13146	1	0	0	0
Gm13228	1	0	0	0
Gm13306	1	0	0	0
Gm13360	1	0	0	0
Gm13498	1	0	0	0
Gm13691	1	0	0	1
Gm13693	1	0	0	1
Gm13694	1	0	0	1
Gm13696	1	0	0	1
Gm13697	1	0	0	1
Gm13698	1	0	0	1
Gm13871	1	0	0	0
Gm13988	1	0	1	1
Gm14385	1	0	0	0
Gm14469	1	0	0	0
Gm14593	1	0	0	0
Gm14654	1	0	0	0
Gm15276	1	0	1	0
Gm15280	1	0	0	0
Gm15455	1	0	0	0
Gm15914	1	0	1	0
Gm15950	1	0	0	0
Gm16026	1	0	0	0
Gm16332	1	0	0	1
Gm16381	1	0	0	0
Gm16429	1	0	0	0
Gm16503	1	0	0	0
Gm16570	1	0	1	1
Gm17026	1	0	0	0
Gm17555	1	0	0	0
Gm17895	1	0	0	0
Gm18304	1	0	0	0
Gm1979	1	0	0	0
Gm2001	1	0	0	0
Gm2016	1	0	0	0
Gm2022	1	0	0	0
Gm2042	1	0	0	0
Gm2046	1	0	0	0
Gm2056	1	0	0	0
Gm20765	1	0	0	0
Gm20767	1	0	0	1
Gm21083	1	0	0	0
Gm21293	1	0	0	0
Gm21304	1	0	0	0
Gm21312	1	0	0	0
Gm21319	1	0	0	1
Gm21370	1	0	0	0
Gm21761	1	0	0	0
Gm21847	1	0	0	1
Gm21936	1	0	0	0
Gm2427	1	0	0	0
Gm28330	1	0	0	0
Gm37801	1	0	1	0
Gm38100	1	0	0	0
Gm38153	1	0	0	0
Gm38261	1	0	1	0
Gm4027	1	0	0	0
Gm428	1	0	0	0
Gm4301	1	0	0	1
Gm4302	1	0	0	0
Gm4451	1	0	0	0
Gm4567	1	0	0	0
Gm4778	1	0	0	0
Gm4810	1	0	0	0
Gm4858	1	0	0	0
Gm4981	1	0	0	0
Gm4982	1	0	0	0
Gm5039	1	0	0	0
Gm5117	1	0	0	1
Gm5157	1	0	0	0
Gm5218	1	0	0	0
Gm5286	1	0	0	0
Gm5380	1	0	1	0
Gm5435	1	0	0	0
Gm5522	1	0	1	0
Gm5541	1	0	0	0
Gm5542	1	0	0	0
Gm5543	1	0	0	0
Gm5576	1	0	0	0
Gm5580	1	0	0	0
Gm5662	1	0	0	0
Gm5698	1	0	0	0
Gm5699	1	0	0	1
Gm5773	1	0	0	0
Gm5834	1	0	0	0
Gm5837	1	0	0	0
Gm5852	1	0	0	0
Gm5891	1	0	0	0
Gm5976	1	0	0	0
Gm5989	1	0	0	0
Gm6058	1	0	0	0
Gm6189	1	0	0	0
Gm6264	1	0	0	0
Gm6351	1	0	0	1
Gm6489	1	0	0	1
Gm6555	1	0	0	0
Gm6763	1	0	0	0
Gm6882	1	0	0	0
Gm7061	1	0	0	0
Gm7102	1	0	0	1
Gm7104	1	0	0	0
Gm7489	1	0	0	0
Gm7627	1	0	0	0
Gm7694	1	0	0	0
Gm7719	1	0	0	0
Gm7804	1	0	1	0
Gm7982	1	0	0	1
Gm8094	1	0	0	0
Gm8113	1	0	1	0
Gm8300	1	0	0	0
Gm8332	1	0	0	0
Gm8384	1	0	0	0
Gm839	1	0	0	0
Gm8596	1	0	0	0
Gm8708	1	0	0	0
Gm8711	1	0	0	1
Gm8764	1	0	0	0
Gm8994	1	0	0	0
Gm9040	1	0	0	1
Gm9043	1	0	0	0
Gm9044	1	0	0	1
Gm9045	1	0	0	0
Gm9048	1	0	0	0
Gm9049	1	0	0	0
Gm9112	1	0	1	0
Gm9113	1	0	0	0
Gm9121	1	0	0	0
Gm9124	1	0	0	0
Gm9125	1	0	0	0
Gm9131	1	0	0	0
Gm9141	1	0	0	0
Gm9458	1	0	0	1
Gm9621	1	0	0	0
Gm9801	1	0	0	0
Gm9818	1	0	1	0
Gm9864	1	0	1	1
Gna14	1	0	0	0
Gpr161	1	0	0	0
Gpr182	1	0	1	0
Gpr50	1	0	0	0
Gprc5c	1	0	0	0
Gramd1c	1	0	0	0
Greb1l	1	0	0	0
Grid2ip	1	0	1	0
Gsdma3	1	0	0	0
Gsdmcl2	1	0	1	0
Gsn	1	0	0	0
H2-Aa	1	0	0	0
H2-T-ps	1	0	1	0
H2-T10	1	0	1	0
Hand1	1	0	0	0
Hdac9	1	0	0	0
Hdc	1	0	0	0
Hepacam	1	0	0	0
Hey2	1	0	0	0
Hist3h2ba	1	0	0	0
Hnmt	1	0	0	0
Hrc	1	0	0	0
Hsh2d	1	0	1	0
Hspb3	1	0	0	0
Id2	1	0	0	0
Ifi213	1	0	1	0
Ifih1	1	0	0	0
Ifit1	1	0	1	0
Igf2	1	0	1	0
Igfbp3	1	0	0	0
Igfbp5	1	0	0	0
Ighv3-3	1	0	0	0
Igkv4-78	1	0	0	0
Il10	1	0	0	0
Il1f9	1	0	0	0
Inpp4b	1	0	0	0
Iqch	1	0	0	0
Irf7	1	0	1	0
Irgm1	1	0	1	0
Irs1	1	0	0	0
Irx3	1	0	0	0
Irx4	1	0	0	0
Isg15	1	0	1	0
Isl2	1	0	0	0
Itga2b	1	0	0	0
Itpkb	1	0	0	0
Jph1	1	0	0	0
Jph2	1	0	0	0
Jun	1	0	0	0
Kat2b-ps	1	0	0	0
Kcne1	1	0	0	0
Kcnf1	1	0	1	0
Kcnk12	1	0	0	0
Kdm4dl	1	0	0	1
Kdm5d	1	0	1	0
Khdc1a	1	0	0	0
Khdc1c	1	0	0	0
Kif24	1	0	0	1
Kifc3	1	0	0	0
Klf17	1	0	0	0
Klhl30	1	0	0	0
Klhl41	1	0	0	0
Klhl6	1	0	0	1
Klk1b24	1	0	1	0
Klrb1	1	0	0	0
Klrb1f	1	0	0	0
Kng2	1	0	1	0
Krt14	1	0	0	0
Krt18	1	0	0	0
Krt7	1	0	0	0
Krt8	1	0	0	0
Krtap4-13	1	0	0	0
Lalba	1	0	0	0
Lamb3	1	0	0	0
Lbh	1	0	0	0
Lclat1	1	0	0	0
Lgals4	1	0	0	0
Lgals9	1	0	1	0
Lhx9	1	0	0	0
Limch1	1	0	0	0
Lmod1	1	0	0	0
Lmx1a	1	0	0	0
Lrp2	1	0	0	0
Lrrk2	1	0	1	0
Lrrn4	1	0	0	0
Ltb4r1	1	0	0	0
Ltb4r2	1	0	0	0
Ly6d	1	0	0	0
Ly6k	1	0	0	0
Lzts1	1	0	0	0
Magel2	1	0	0	0
Marveld3	1	0	0	0
Mecom	1	0	0	0
Med12l	1	0	0	0
Mettl11b	1	0	1	1
Mfap3l	1	0	1	0
Mfap4	1	0	0	0
Mgll	1	0	0	0
Mid2	1	0	0	0
Mkrn2os	1	0	0	0
Mlph	1	0	1	0
Mmp10	1	0	1	0
Mmp12	1	0	1	0
Mmp23	1	0	0	0
Mndal	1	0	1	0
Mpeg1	1	0	0	0
Mrps2	1	0	0	0
Ms4a10	1	0	0	0
Mthfd2l	1	0	0	0
Mup-ps21	1	0	1	1
Mup6	1	0	0	0
Mx2	1	0	1	0
Myl1	1	0	0	0
Myl9	1	0	0	0
Myrip	1	0	1	0
Naalad2	1	0	0	0
Naip3	1	0	0	1
Naip6	1	0	0	1
Nat8f2	1	0	1	0
Nat8f3	1	0	0	1
Nat8f6	1	0	0	0
Nat8f7	1	0	0	1
Ncald	1	0	0	0
Ndst4	1	0	0	0
Nedd9	1	0	0	0
Nelfa	1	0	0	0
Neto2	1	0	0	0
Neurog1	1	0	0	0
Nexn	1	0	0	0
Nfam1	1	0	0	0
Ninj2	1	0	0	0
Nipal1	1	0	0	0
Noct	1	0	1	1
Nos1ap	1	0	0	0
Npbwr1	1	0	0	0
Npnt	1	0	0	0
Nr2f2	1	0	0	0
Nrk	1	0	0	0
Nrsn1	1	0	1	0
Ntm	1	0	0	0
Nxnl2	1	0	0	0
Oas1h	1	0	0	0
Oasl2	1	0	1	0
Obox3-ps5	1	0	0	0
Obox4-ps12	1	0	0	0
Obox4-ps16	1	0	0	1
Obox4-ps19	1	0	0	0
Obox4-ps20	1	0	0	0
Obox4-ps21	1	0	0	0
Obox4-ps27	1	0	0	0
Obox4-ps28	1	0	0	0
Obox4-ps29	1	0	0	0
Obox4-ps30	1	0	0	0
Obox4-ps31	1	0	0	0
Obox4-ps33	1	0	0	0
Obox4-ps35	1	0	0	0
Obox4-ps36	1	0	0	0
Ocm	1	0	0	0
Olfml2a	1	0	0	0
Olfr1372-ps1	1	0	1	0
Olfr1425	1	0	0	0
Olfr288	1	0	0	0
Olfr330	1	0	0	0
Olfr376	1	0	0	0
Olfr450	1	0	0	0
Olfr536	1	0	0	0
Olfr699	1	0	0	0
Olfr754-ps1	1	0	0	0
Olfr787	1	0	0	0
Olfr815	1	0	0	0
Olfr881	1	0	0	0
Oog1	1	0	0	0
Opcml	1	0	0	0
Osbpl6	1	0	0	0
Ovol1	1	0	0	0
P2ry6	1	0	1	1
P3h2	1	0	0	0
P4ha2	1	0	0	0
P4ha3	1	0	0	0
Papss2	1	0	0	0
Parp10	1	0	1	0
Parp8	1	0	0	0
Patj	1	0	0	0
Pced1c-ps	1	0	0	0
Pclo	1	0	0	0
Pdcd1	1	0	0	0
Pde4b	1	0	0	0
Pdgfra	1	0	0	0
Pdgfrl	1	0	0	0
Pdlim3	1	0	0	0
Pdzd2	1	0	0	0
Pdzk1ip1	1	0	0	0
Peg10	1	0	0	0
Peg3	1	0	0	0
Pgam2	1	0	0	0
Phf11a	1	0	0	0
Phldb3	1	0	0	0
Plac1	1	0	0	0
Plbd1	1	0	0	0
Plcb1	1	0	0	0
Plch2	1	0	0	0
Pld1	1	0	0	0
Plscr2	1	0	1	0
Plxdc2	1	0	0	0
Pmaip1	1	0	0	0
Pmp22	1	0	0	0
Pogk	1	0	0	0
Popdc3	1	0	0	0
Pou6f2	1	0	0	0
Ppil4	1	0	0	0
Ppp1r2-ps7	1	0	0	0
Pramef25	1	0	0	0
Pramef6	1	0	0	0
Pramel4	1	0	0	0
Prex2	1	0	0	0
Prkch	1	0	0	0
Prkcq	1	0	0	0
Prob1	1	0	0	0
Prss23	1	0	0	0
Psd3	1	0	0	0
Psg23	1	0	1	0
Psg28	1	0	0	0
Psmb8	1	0	0	0
Ptpdc1	1	0	0	0
Ptx3	1	0	0	0
Qrfpr	1	0	0	0
Rab20	1	0	0	0
Rab3gap1	1	0	1	1
Rab40b	1	0	0	0
Ramp1	1	0	0	0
Rarres2	1	0	0	0
Rasd1	1	0	0	0
Rasgrf2	1	0	0	0
Rassf4	1	0	0	0
Rbbp6	1	0	0	0
Rbm20	1	0	0	0
Rbmy	1	0	1	0
Rdh16	1	0	1	0
Rdh9	1	0	1	0
Rem1	1	0	0	0
Rfpl4b	1	0	0	0
Rgn	1	0	0	0
Rgs11	1	0	0	0
Rgs16	1	0	0	0
Rhox9	1	0	0	0
Rnase10	1	0	0	0
RP23-58H5.9	1	0	0	0
RP24-152F23.4	1	0	0	1
RP24-152F23.5	1	0	0	0
Rpia	1	0	0	0
Rrad	1	0	0	0
Rsad2	1	0	0	0
Rtp4	1	0	1	0
Rxfp2	1	0	0	0
Rxrg	1	0	0	0
Sbsn	1	0	0	0
Scamp1	1	0	0	0
Scube1	1	0	0	0
Sdc4	1	0	0	0
Sectm1a	1	0	0	0
Sema3c	1	0	0	0
Sema6a	1	0	1	0
Serpina3n	1	0	0	0
Serpinb1c	1	0	0	0
Serpinb8	1	0	0	0
Serpinb9e	1	0	0	0
Serpine1	1	0	0	0
Serpinf1	1	0	0	0
Sertm1	1	0	0	0
Setbp1	1	0	1	0
Setd7	1	0	0	0
Sgip1	1	0	0	1
Sh3kbp1	1	0	0	0
Skint2	1	0	0	0
Skint4	1	0	0	0
Skiv2l-ps1	1	0	0	0
Slc16a6	1	0	0	0
Slc22a13	1	0	1	0
Slc22a28	1	0	0	0
Slc23a3	1	0	0	0
Slc25a18	1	0	0	0
Slc25a20	1	0	0	0
Slc27a2	1	0	0	0
Slc34a2	1	0	0	0
Slc38a6	1	0	1	1
Slc39a14	1	0	0	0
Slc39a8	1	0	0	0
Slc40a1	1	0	1	1
Slc4a4	1	0	0	0
Slc5a5	1	0	0	0
Slco1a6	1	0	1	0
Slfn2	1	0	1	0
Snai3	1	0	0	0
Sncb	1	0	0	0
Sox17	1	0	0	0
Sox30	1	0	1	0
Sp110	1	0	0	0
Sp140	1	0	0	0
Sp8	1	0	0	0
Spdye4b	1	0	0	0
Spdye4c	1	0	0	0
Speer4c	1	0	0	0
Speer4e	1	0	0	0
Spesp1	1	0	0	0
Spock3	1	0	0	0
Sprr2a2	1	0	0	0
Sprr2a3	1	0	0	0
Spz1	1	0	0	0
Ssc5d	1	0	0	0
Stk19-ps1	1	0	1	0
Stk32c	1	0	0	0
Stmn4	1	0	0	0
Stox1	1	0	0	0
Stra6	1	0	0	0
Strc	1	0	0	0
Sva	1	0	0	0
Sycn	1	0	0	0
Sync	1	0	0	0
Synpo2	1	0	0	0
Synpo2l	1	0	0	0
Syt13	1	0	0	0
Sytl1	1	0	0	0
Sytl2	1	0	1	0
Tacr3	1	0	0	0
Tacstd2	1	0	0	0
Tagln	1	0	0	0
Tat	1	0	0	0
Tbx20	1	0	0	0
Tc2n	1	0	0	0
Tcf23	1	0	0	0
Tchh	1	0	1	0
Tcstv1	1	0	0	1
Tcstv3	1	0	0	1
Tdpoz1	1	0	0	0
Tdpoz3	1	0	0	1
Tdpoz4	1	0	0	0
Tdpoz5	1	0	0	0
Tdrd1	1	0	0	0
Tdrkh	1	0	0	0
Terb1	1	0	1	0
Tex101	1	0	1	0
Tex13	1	0	1	0
Tfap2a	1	0	0	0
Thbs1	1	0	0	0
Them5	1	0	0	0
Tmc5	1	0	0	0
Tmem132c	1	0	0	0
Tmem176a	1	0	0	0
Tmem176b	1	0	0	0
Tmem200a	1	0	0	0
Tmem212	1	0	0	0
Tmem92	1	0	0	0
Tmprss2	1	0	0	0
Tnc	1	0	0	0
Tnfrsf22	1	0	0	1
Tnni2	1	0	0	0
Tnnt3	1	0	0	0
Topaz1	1	0	0	0
Trav12-1	1	0	1	0
Trav5-4	1	0	1	0
Trim30a	1	0	1	0
Trim43b	1	0	0	0
Trim75	1	0	0	0
Tspan1	1	0	0	0
Tspan18	1	0	0	0
Ttc30b	1	0	0	0
Tubb4a	1	0	0	0
Tuft1	1	0	0	0
Uba1y	1	0	1	0
Ubtfl1	1	0	0	0
Ugt3a2	1	0	0	0
Unc45b	1	0	0	0
Unc80	1	0	0	0
Usp17lc	1	0	0	1
Usp17ld	1	0	0	0
Usp17le	1	0	0	0
Usp18	1	0	1	0
Usp9y	1	0	1	0
Vav3	1	0	0	0
Vgll1	1	0	0	0
Vgll3	1	0	0	0
Vmn1r-ps107	1	0	0	0
Vmn1r-ps128	1	0	1	0
Vmn1r14	1	0	0	0
Vmn2r-ps54	1	0	1	0
Vmn2r18	1	0	0	0
Vmn2r94	1	0	0	0
Vstm2b	1	0	0	0
Vtcn1	1	0	0	0
Wdr31	1	0	0	1
Xkr4	1	0	1	0
Zeb2	1	0	0	0
Zfp352	1	0	0	0
Zfp353-ps	1	0	0	0
Zfp36l3	1	0	0	0
Zfp560	1	0	0	0
Zfp575	1	0	0	0
Zfp608	1	0	1	0
Zfp618	1	0	0	0
Zfp677	1	0	1	0
Zfp703	1	0	0	0
Zfp735	1	0	1	0
Zfp872	1	0	0	0
Zfp972	1	0	0	0
Zp3r	1	0	0	1
Zscan4-ps2	1	0	0	0
Zscan4b	1	0	0	1
Zscan4c	1	0	0	0
Zscan4d	1	0	0	0
Zscan4e	1	0	0	1
Zscan4f	1	0	0	0
Zswim2	1	0	0	0
Zyx	1	0	0	0
1110059E24Rik	0	0	1	0
1700010I02Rik	0	0	1	0
1700029P11Rik	0	0	1	0
1700049E17Rik1	0	0	1	0
1700057G04Rik	0	0	1	0
2410024N13Rik	0	0	1	0
2410089E03Rik	0	0	1	0
2610008E11Rik	0	0	1	0
4930503E14Rik	0	0	1	0
9430076C15Rik	0	0	1	0
Abo	0	0	1	0
Acot3	0	0	1	0
Adam23	0	0	0	1
Akr1c13	0	0	1	0
Akr1c21	0	0	1	0
Apol9a	0	0	1	0
Asb12	0	0	1	0
Asb13	0	0	1	0
AW551984	0	0	1	0
Bcl11b	0	0	1	0
Bhlhe41	0	0	1	0
Bpifb5	0	0	1	1
Bst2	0	0	1	0
Btbd18	0	0	1	0
C7	0	0	1	0
Camk1g	0	0	1	0
Car3	0	0	1	0
Casp4	0	0	1	0
Casr	0	0	1	0
Ccdc85a	0	0	1	0
Ccnd2	0	0	0	1
Ccr4	0	0	1	0
Cd177	0	0	1	0
Cd200	0	0	1	1
Cd209e	0	0	1	0
Cd22	0	0	1	0
Cdh9	0	0	1	0
Ceacam10	0	0	1	0
Clca3b	0	0	1	1
Clec2f	0	0	1	0
Clec2h	0	0	1	0
Cnbd2	0	0	1	0
Col24a1	0	0	1	0
Cox7b2	0	0	1	0
Cryga	0	0	0	1
Crygd	0	0	0	1
Ctcfl	0	0	1	0
Cyp2a12	0	0	1	0
Cyp2b23	0	0	1	0
Cyp2c55	0	0	1	0
Cyp2c66	0	0	1	0
Cyp2c69	0	0	1	0
Ddx58	0	0	1	0
Dnah7a	0	0	1	0
Dnah7b	0	0	1	0
Dnmt3a-ps1	0	0	1	0
Dpp10	0	0	1	0
Epha1	0	0	1	0
Epsti1	0	0	1	0
Ermard	0	0	1	0
Fam111a	0	0	1	0
Fam159b	0	0	1	0
Fam208b	0	0	1	0
Fam220-ps	0	0	1	0
Fam83a	0	0	1	0
Fcrl5	0	0	1	0
Fthl17-ps2	0	0	1	0
Fthl17c	0	0	1	0
Fthl17f	0	0	1	0
Gbp4	0	0	1	0
Gm10025	0	0	1	0
Gm10147	0	0	1	0
Gm10352	0	0	1	0
Gm10487	0	0	1	0
Gm10845	0	0	1	0
Gm11218	0	0	1	1
Gm11279	0	0	1	1
Gm11397	0	0	1	0
Gm11983	0	0	1	0
Gm12093	0	0	1	0
Gm13193	0	0	1	0
Gm13255	0	0	1	1
Gm13285	0	0	1	0
Gm14214	0	0	1	0
Gm14226	0	0	1	0
Gm14323	0	0	1	0
Gm14324	0	0	1	0
Gm14404	0	0	1	0
Gm14415	0	0	1	0
Gm14442	0	0	1	0
Gm14510	0	0	1	0
Gm14632	0	0	1	0
Gm15032	0	0	1	1
Gm15136	0	0	1	0
Gm1527	0	0	1	0
Gm15784	0	0	1	0
Gm16298	0	0	1	0
Gm16300	0	0	1	0
Gm16363	0	0	1	0
Gm17093	0	0	1	0
Gm17231	0	0	1	0
Gm21708	0	0	1	0
Gm281	0	0	1	0
Gm28164	0	0	1	0
Gm28453	0	0	1	0
Gm29289	0	0	1	0
Gm3376	0	0	1	0
Gm3633	0	0	1	0
Gm37515	0	0	1	0
Gm43302	0	0	1	0
Gm4726	0	0	1	0
Gm5070	0	0	1	0
Gm5205	0	0	1	0
Gm5479	0	0	1	0
Gm5591	0	0	1	0
Gm5624	0	0	1	0
Gm5702	0	0	1	0
Gm6019	0	0	1	0
Gm6182	0	0	1	0
Gm6309	0	0	1	0
Gm7233	0	0	1	0
Gm7324	0	0	1	0
Gm7910	0	0	1	0
Gm8126	0	0	1	0
Gm8220	0	0	1	0
Gm8488	0	0	1	0
Gm8941	0	0	1	0
Gm9597	0	0	1	0
Gria4	0	0	1	0
Grpr	0	0	1	0
Gucy2c	0	0	1	0
H2-Eb1	0	0	0	1
H2-Eb2	0	0	0	1
H2-T3	0	0	1	0
Hnf4a	0	0	1	0
Hoxa2	0	0	1	0
Hrg	0	0	1	0
Hs6st2	0	0	1	0
Ifi27	0	0	1	0
Igkv14-126	0	0	1	0
Igtp	0	0	1	0
Il7	0	0	1	0
Islr2	0	0	0	1
Itga4	0	0	1	0
Klk1b3	0	0	1	0
Klrb1a	0	0	1	0
Kndc1	0	0	1	0
Kng1	0	0	1	0
Krtap5-5	0	0	1	0
Lcn4	0	0	1	0
Lct	0	0	1	0
Lef1	0	0	0	1
Lgals3bp	0	0	1	0
Lgi1	0	0	1	0
Lum	0	0	1	1
Maf	0	0	1	0
Magi2	0	0	1	0
Manba	0	0	0	1
Mep1b	0	0	1	0
Miip	0	0	1	0
Mmp1a	0	0	1	0
Mmp1b	0	0	1	0
Mmp20	0	0	1	0
Mogat1	0	0	1	0
Mup11	0	0	1	0
Mx1	0	0	1	0
Nlrc4	0	0	1	0
Nlrp9c	0	0	1	0
Nod1	0	0	1	0
Nxf2	0	0	1	0
Oas1b	0	0	1	0
Oas2	0	0	1	0
Oasl1	0	0	1	0
Ogn	0	0	1	0
Oit1	0	0	0	1
Olfr289-ps1	0	0	1	0
Olfr31	0	0	1	0
Olfr503	0	0	1	0
Olfr510	0	0	1	0
Olfr901	0	0	1	0
P2rx7	0	0	1	0
Pabpc6	0	0	1	0
Pamr1	0	0	0	1
Pde6a	0	0	1	0
Penk	0	0	1	0
Pet2	0	0	1	0
Ppp1r26	0	0	0	1
Pramef8	0	0	1	0
Ptchd3	0	0	1	1
Qrfp	0	0	1	0
Rad21l	0	0	1	0
Rgs20	0	0	1	0
Rpl21-ps15	0	0	0	1
Rsph4a	0	0	1	0
Runx1t1	0	0	1	0
Samd9l	0	0	1	0
Scd4	0	0	1	0
Scn2a	0	0	1	0
Serpina3c	0	0	1	1
Serpina3k	0	0	1	1
Sftpd	0	0	0	1
Six2	0	0	1	0
Slamf9	0	0	1	0
Slc22a14	0	0	1	0
Slc22a16	0	0	1	0
Slc5a12	0	0	1	0
Slc7a14	0	0	1	0
Slc7a7	0	0	1	0
Sohlh1	0	0	1	0
Sos2	0	0	1	0
Sst	0	0	1	0
Stk31	0	0	1	0
Sult2a-ps3	0	0	1	0
Sult2a3	0	0	1	0
Sycp2	0	0	1	0
Taar2	0	0	1	0
Taar7d	0	0	1	0
Taf7l	0	0	1	0
Tbx21	0	0	1	1
Tgtp1	0	0	1	0
Tmem40	0	0	0	1
Tmprss12	0	0	1	0
Trav19	0	0	1	0
Tspan2	0	0	1	1
Ttll9	0	0	1	0
Ube2dnl1	0	0	1	0
Ube2dnl2	0	0	1	0
Ube2l6	0	0	1	0
Usp26	0	0	1	0
Vmn1r-ps111	0	0	1	0
Wfdc8	0	0	1	0
Zbp1	0	0	1	0
Zc3h12d	0	0	1	0
