# Supplementary material for: The HUSH complex cooperates with TRIM28 to repress young retrotransposons and new genes
Source: Genome Res. 2018 Jun;28(6):836–45. doi: 10.1101/gr.228171.117 (PMC5991525; doi:10.1101/gr.228171.117)
Supplement: Supplemental Material [file supp_gr.228171.117_Supplemental_Table_S5.xls]

## Sheet: FAM208A
repeat name	repeat family	repeat species	baseMean	log2FoldChange	lfcSE	stat	pvalue	padj
GSAT_MM	SAT	Mus musculus	9653.35	3.83396	0.296315	12.9388	2.71813e-38	7.71949e-36
L1MdTf_II	L1	Mus musculus	296631	2.9038	0.371998	7.80594	5.90582e-15	6.7834e-13
L1MdTf_I	L1	Mus musculus	311218	2.8862	0.370904	7.78152	7.16556e-15	6.7834e-13
L1MdGf_I	L1	Mus musculus	95460	2.4543	0.328674	7.46727	8.18762e-14	5.81321e-12
L1MdGf_II	L1	Mus musculus	32821	2.32014	0.325994	7.11712	1.10209e-12	6.25984e-11
L1MdTf_III	L1	Mus musculus	92118.2	2.1695	0.326616	6.64234	3.08736e-11	1.46135e-09
L1MdA_IV	L1	Mus musculus	18387.3	1.78163	0.27664	6.44024	1.19286e-10	4.83961e-09
L1_MM	L1	Mus musculus	130630	1.97432	0.332892	5.9308	3.01461e-09	1.07019e-07
L1MdF_I	L1	Mus musculus	8312.13	1.80655	0.313445	5.76351	8.23805e-09	2.59956e-07
L1MdA_III	L1	Mus musculus	47094.3	2.05288	0.376315	5.45523	4.89085e-08	1.389e-06
L1MdA_I	L1	Mus musculus	206576	1.94665	0.374503	5.19797	2.01476e-07	5.20173e-06
L1Md_Gf_5end	L1	Mus	12227	2.60507	0.502867	5.18044	2.21369e-07	5.23906e-06
L1MdN_I	L1	Mus musculus	7682.08	1.75958	0.341133	5.15804	2.49552e-07	5.45176e-06
L1MdA_II	L1	Mus musculus	65839.6	2.07371	0.407491	5.08898	3.59996e-07	7.30278e-06
L1MdF_II	L1	Mus musculus	7250.42	1.42741	0.295489	4.83066	1.36083e-06	2.57651e-05
MERV1_I	ERV1	Mus musculus	97.4249	1.48579	0.311373	4.77173	1.82651e-06	3.24206e-05
L1MdF_III	L1	Mus musculus	10304.3	0.929649	0.199956	4.64928	3.33095e-06	4.97889e-05
LX	L1	Muridae	263.826	1.50757	0.322828	4.66989	3.01366e-06	4.97889e-05
MURVY-int	ERV1	Mus	710.429	1.62623	0.349065	4.65881	3.18046e-06	4.97889e-05
L1MdA_V	L1	Mus musculus	8661.08	1.45242	0.313461	4.63351	3.59514e-06	5.1051e-05
MMVL30	Internal sequence of mouse VL30 retro-element	Mus musculus	3680.5	1.20989	0.270271	4.47658	7.58498e-06	0.000102578
L1MdA_VI	L1	Mus musculus	7228.35	0.835854	0.193219	4.32595	1.51874e-05	0.000196055
ERVB4_2-I_MM	ERV2	Mus musculus	24307.3	1.12934	0.264312	4.27276	1.93071e-05	0.000238401
RLTR6I_MM	ERV1	Mus musculus	1376.33	1.29059	0.311783	4.13939	3.48225e-05	0.000412066
L1MdF_IV	L1	Mus musculus	6711.44	0.787791	0.190763	4.12967	3.63277e-05	0.000412683
IAP5-Mm_I	ERV2	Mus	223.179	1.40977	0.342582	4.11515	3.86932e-05	0.000422649
RLTR10A	ERV2	Mus	71.602	1.32072	0.329902	4.00336	6.24494e-05	0.000656875
MMERGLN_LTR	ERV1	Mus	567.781	1.19539	0.314711	3.79838	0.000145645	0.00147725
L1_Mur1_orf2	L1	Muridae	796.637	0.861021	0.231149	3.72495	0.00019535	0.00191308
RLTR13B2	ERV2	Mus musculus	2377.74	1.06024	0.289074	3.66772	0.000244725	0.00231673
L1MdF_V	L1	Mus musculus	6272.12	0.727307	0.199667	3.64261	0.000269893	0.00247256
ORR1AI	ERV3	Rodentia	19665.7	0.84479	0.232758	3.62948	0.000283988	0.00252039
ERVB2_1A-I_MM	ERV2	Mus musculus	481.596	1.22634	0.343104	3.57426	0.000351222	0.00293374
ERVB7_1-I_MM	Endogenous Retrovirus	Mus musculus	139025	-0.913152	0.255191	-3.57831	0.000345827	0.00293374
IAPEY2_LTR	ERV2	Mus musculus	121.389	0.975277	0.273493	3.566	0.000362466	0.00294115
IAPLTR4_I	ERV2	Mus musculus	1001.17	1.37075	0.385809	3.55292	0.000380983	0.00300553
L1MdA_VII	L1	Mus musculus	9638.34	0.811352	0.228968	3.54352	0.000394823	0.00303053
IAPLTR1a_MM	ERV2	Mus musculus	397.756	0.867604	0.247217	3.50948	0.000448987	0.00335559
ERVB7_1-LTR_MM	LTR Retrotransposon	Mus musculus	9203.08	-1.10284	0.316229	-3.48747	0.000487619	0.0034621
RLTR5_MM	ERV1	Mus musculus	91.4208	1.42899	0.409542	3.48924	0.000484405	0.0034621
IAPEY5_LTR	ERV2	Mus musculus	63.3987	1.1844	0.36041	3.28625	0.0010153	0.00703284
RLTR13D5	ERV2	Mus musculus	159.494	0.882781	0.269519	3.27539	0.00105515	0.00713483
L1B_MM	L1	Mus musculus	1427.83	0.71564	0.220929	3.23923	0.00119855	0.00791599
L1Lx_I	L1	Mus musculus	2219.7	0.627656	0.19632	3.1971	0.00138816	0.00895995
L1MdFanc_II	L1	Mus musculus	4263.8	0.639739	0.20224	3.16326	0.00156011	0.009632
RNLTR15A2_LTR	ERV2	Rattus	41.721	-1.12404	0.354742	-3.1686	0.00153174	0.009632
MMERGLN_I	ERV1	Mus	5266.77	1.52458	0.483129	3.15563	0.00160153	0.0096773
RLTR13B1	ERV2	Mus musculus	2091.88	0.808568	0.259879	3.11133	0.00186249	0.0110197
L1MdV_II	L1	Mus musculus	1833.3	0.717765	0.233305	3.07651	0.00209438	0.0121389
L1_Mur3_orf2	L1	Muridae	39.4854	1.13835	0.376758	3.02143	0.00251584	0.01429
RLTR13D4	ERV2	Mus musculus	47.3245	1.01452	0.339521	2.9881	0.00280718	0.0156322
IAPA_MM	ERV2	Mus musculus	551.29	-0.840726	0.284269	-2.9575	0.00310148	0.0169389
IAPEY4_LTR	ERV2	Mus musculus	214.801	-0.965636	0.331582	-2.91221	0.00358878	0.0192304
ERVB4_1B-I_MM	ERV2	Mus musculus	690.356	0.907648	0.31263	2.90327	0.00369287	0.0194217
B1_Rn	SINE1/7SL	Rattus	638.159	-0.68493	0.243029	-2.81831	0.00482778	0.0244837
RLTR6B_Mm	ERV1	Mus musculus	1500.3	1.07696	0.381718	2.82136	0.00478211	0.0244837
RMER4A_LTR	ERV2	Muridae	25.6036	-1.22581	0.437854	-2.79958	0.00511693	0.0254949
RLTR32_Rn	ERV2	Rattus norvegicus	30.9677	-1.05623	0.378357	-2.79163	0.00524436	0.0256793
L1-2_Dor	L1	Dipodomys ordii	1169.82	-0.693141	0.252756	-2.74234	0.00610038	0.0293646
RLTR6_MM	ERV1	Mus musculus	860.005	0.890645	0.326342	2.72917	0.00634933	0.0300535
RLTR26	ERV2	Muridae	51.0612	-1.34585	0.495387	-2.71676	0.00659253	0.0306931
ETnERV3	ERV2	Mus	1699.64	1.19275	0.444585	2.68285	0.00729978	0.0334377
P7SL_Cpo	Pseudogene	Cavia porcellus	2427.36	-0.891137	0.336538	-2.64796	0.00809799	0.0365052
MERVL	ERV3	Mus musculus	99761	0.836958	0.316835	2.64162	0.00825099	0.0366138
B2_Rn	SINE2/tRNA	Rattus	436.227	-0.656761	0.250615	-2.6206	0.00877763	0.0383515
L1VL4a_5end	L1	Rattus	26.191	-1.05017	0.408381	-2.57155	0.0101245	0.042916
RLTR13C2	ERV2	Mus musculus	1523.72	0.656381	0.254937	2.57468	0.0100333	0.042916
L1Lx_III	L1	Mus musculus	1469.08	0.545171	0.212996	2.55954	0.0104811	0.0431537
MLTR31D_MM	ERV2	Mus musculus	25.1374	-1.07531	0.420137	-2.55943	0.0104845	0.0431537
ERVB4_2-LTR_MM	ERV2	Mus musculus	5432.58	0.879332	0.349026	2.51939	0.0117559	0.0459822
HAL1-1H_Cpo	L1	Cavia porcellus	19085.2	-0.85587	0.339181	-2.52334	0.0116246	0.0459822
Lx_3end	L1	Muridae	675.927	0.521563	0.207571	2.5127	0.0119813	0.0459822
ORR1A0	ERV3	Mus musculus	6441.49	0.699331	0.278	2.51558	0.0118838	0.0459822
RMER19B2	ERV2	Muridae	48.6802	-0.808574	0.321287	-2.51668	0.0118468	0.0459822
MMERVK10C	ERV2	Mus musculus	2257.2	0.799796	0.321906	2.48456	0.012971	0.0491169
B1_Mur4	SINE1/7SL	Muridae	167.355	-0.692518	0.280549	-2.46844	0.0135703	0.0507102
LTRIS_Mus	ERV1	Mus musculus	2123.74	-0.711123	0.289252	-2.45849	0.0139522	0.05146
Lx2A_3end	L1	Muridae	30.0054	1.13729	0.476483	2.38684	0.0169938	0.0607811
RLTRETN_MM	ERV2	Mus musculus	4046.44	-0.711758	0.298899	-2.38127	0.0172531	0.0607811
RMER4B_LTR	ERV2	Muridae	93.7437	-0.803532	0.337687	-2.37951	0.0173355	0.0607811
RatERVL	ERV3	Rattus	7727.22	0.741372	0.31064	2.3866	0.017005	0.0607811
RLTR13A3	ERV2	Mus musculus	150.125	0.586532	0.250255	2.34374	0.0190917	0.0661224
ERVB4_2B-LTR_MM	ERV2	Mus musculus	76.3385	0.735634	0.315405	2.33234	0.0196826	0.0673476
ETnERV2	ERV2	Mus	7793.66	1.14449	0.495771	2.30852	0.0209705	0.0700662
RNSAT1a	Satellite	Rattus	184.621	-0.636596	0.275483	-2.31083	0.020842	0.0700662
RLTR44D_LTR	ERV2	Mus	70.7796	-0.706104	0.314785	-2.24313	0.0248882	0.0821888
L1_Mus2_3end	L1	Mus	1790.97	0.478036	0.215896	2.2142	0.0268152	0.0875348
L1B_RN	L1	Rattus norvegicus	85.5578	0.76856	0.350733	2.1913	0.0284304	0.0917527
RLTR13B	Endogenous Retrovirus	Mus musculus	75.491	0.693904	0.320991	2.16176	0.0306369	0.0977626
RLTR13A1	ERV2	Mus musculus	133.389	-0.622448	0.288557	-2.15711	0.0309974	0.0978141
MERV1_LTR	ERV1	Mus musculus	35.4389	0.822734	0.383361	2.14611	0.0318644	0.099445
B1_Mm	SINE1/7SL	Mus	7023.53	-0.577611	0.271127	-2.1304	0.0331383	0.102296
IMPB_01	Satellite	Mus musculus	124.101	-0.555761	0.26196	-2.12155	0.0338757	0.103448
B1_Mus1	SINE1/7SL	Mus	5836.09	-0.54937	0.259783	-2.11473	0.0344529	0.104092
ERV2-1_STr-I	ERV2	Ictidomys tridecemlineatus	119.417	-0.691452	0.333838	-2.07122	0.0383385	0.114612
B1-dID	SINE1/7SL	Rodentia	44.3911	-0.884232	0.43119	-2.05068	0.0402983	0.117987
B1_Mus2	SINE1/7SL	Mus	3681.85	-0.54703	0.266726	-2.0509	0.0402764	0.117987
ORR1A	ERV3	Rodentia	72.4459	-0.628753	0.307255	-2.04636	0.0407214	0.118009
L1VL4_5end	L1	Muridae	226.866	-0.505562	0.248033	-2.03828	0.0415218	0.119113
ORR1A4_LTR	ERV3	Muridae	154.385	-0.5322	0.26336	-2.0208	0.0433001	0.122972
MusHAL1	L1	Mus	984.702	0.475178	0.235782	2.01533	0.0438706	0.123359
RLTR16B_MM	ERV2	Mus musculus	43.0846	-0.691329	0.346021	-1.99794	0.0457231	0.127308
L1_Mur2_orf2	L1	Muridae	248.407	0.537546	0.269708	1.99306	0.0462546	0.127537
IAPEY3C_LTR	ERV2	Mus musculus	68.1314	0.608688	0.307799	1.97755	0.0479791	0.128548
MTA	ERV3	Rodentia	2096.4	-0.420208	0.212175	-1.98048	0.0476495	0.128548
RLTR25_MM	LTR Retrotransposon	Mus musculus	109.094	-0.708902	0.357075	-1.9853	0.0471107	0.128548
IAPEY5_I	ERV2	Mus musculus	370.492	0.48074	0.244901	1.963	0.0496463	0.131771
B2_Rn1	SINE2/tRNA	Rattus	445.427	-0.571644	0.292246	-1.95604	0.050461	0.132694
RLTR42_I	ERV2	Muridae	39.566	-0.954195	0.492452	-1.93764	0.052667	0.137224
MMETN	Endogenous Retrovirus	Mus musculus	123192	-0.825123	0.43054	-1.91648	0.0553035	0.140416
MTB_Mm_LTR	ERV3	Mus	843.54	-0.432645	0.224981	-1.92303	0.0544768	0.140416
RNLTR5-int	ERV2	Rattus	74.4074	-0.620623	0.32393	-1.91592	0.0553755	0.140416
5S_CPo	Nonautonomous	Cavia porcellus	33.894	-0.906022	0.475637	-1.90486	0.0567982	0.140465
ERVB7_2B-LTR_MM	ERV2	Mus musculus	39.5959	-0.690658	0.361771	-1.90911	0.0562484	0.140465
RNLTR21_I	ERV1	Rattus	27.213	-0.927386	0.48701	-1.90425	0.0568783	0.140465
ETNERV	ERV2	Mus musculus	6196.27	-0.808763	0.429951	-1.88106	0.0599637	0.143107
IAPEY3_I	ERV2	Mus musculus	695.868	0.603642	0.320218	1.8851	0.0594167	0.143107
IAPEY_LTR	ERV2	Mus	168.572	0.469921	0.249465	1.88372	0.0596033	0.143107
MTA_Mm_LTR	ERV3	Mus	6315.17	-0.39578	0.210185	-1.883	0.0596998	0.143107
ERVB3_1-I_MM	Endogenous Retrovirus	Mus musculus	431.905	0.586622	0.313472	1.87137	0.0612937	0.145062
L1MdFanc_I	L1	Mus musculus	5590.8	0.400952	0.215111	1.86393	0.0623309	0.146297
LTRIS_Mm	ERV1	Mus	174.103	-0.559713	0.30237	-1.85108	0.0641575	0.14935
RLTR1A2_MM	ERV1	Mus musculus	73.2579	-0.660313	0.357875	-1.8451	0.0650235	0.150135
B2_Rat4	SINE2/tRNA	Rattus	4279.16	-0.515699	0.281425	-1.83246	0.0668834	0.152754
L1MdMus_II	L1	Mus musculus	2145.55	0.374594	0.205086	1.82653	0.0677712	0.152754
RLTR13D1	ERV2	Mus musculus	57.2362	0.610164	0.333854	1.82764	0.0676043	0.152754
RLTR10D2	ERV2	Mus musculus	301.089	0.654426	0.362961	1.80302	0.0713849	0.159632
B2_Rat3	SINE2/tRNA	Rattus	2821.62	-0.485831	0.27266	-1.78182	0.0747788	0.162116
ERVB7_2-LTR_MM	ERV2	Mus musculus	51.6377	-0.752722	0.422064	-1.78343	0.0745162	0.162116
LTRIS4A	ERV1	Mus musculus	30.9769	-0.685361	0.383118	-1.7889	0.0736306	0.162116
MTB_Rn_LTR	ERV3	Rattus	1709.1	-0.487117	0.272898	-1.78498	0.0742648	0.162116
MERVL_LTR	LTR Retrotransposon	Mus musculus	15993.6	0.696147	0.392598	1.77318	0.0761983	0.163942
B1	SINE1/7SL	Mus musculus	1365.23	-0.494085	0.279673	-1.76665	0.0772868	0.165033
IAP1-MM_LTR	ERV2	Mus musculus	63.0649	0.606343	0.344122	1.762	0.0780696	0.165461
RLTR13A2	ERV2	Mus musculus	191.735	-0.445548	0.25549	-1.7439	0.0811774	0.170773
B2_Rn2	SINE2/tRNA	Rattus	1770.76	-0.489791	0.283169	-1.72968	0.0836879	0.174544
RMER12	ERV2	Muridae	60.847	-0.573544	0.332138	-1.72683	0.084199	0.174544
RLTR13D3A1	ERV2	Mus musculus	236.13	-0.42114	0.244851	-1.71999	0.085435	0.174558
RLTR1B_MM	ERV1	Mus musculus	347.451	0.392082	0.227924	1.72023	0.0853898	0.174558
MurSatRep1	Transposable Element	Muridae	522.514	-0.525856	0.306549	-1.7154	0.0862712	0.175007
RLTR11B	ERV2	Mus musculus	91.9775	-0.578174	0.338393	-1.70859	0.0875277	0.176297
B2_Mm1t	SINE2/tRNA	Mus	84023	-0.435621	0.255796	-1.703	0.0885683	0.177137
L1MdV_I	L1	Mus musculus	6260.83	0.308998	0.182989	1.68862	0.0912924	0.181308
B2_Mm1a	SINE2/tRNA	Mus	137422	-0.435379	0.25913	-1.68015	0.0929273	0.183273
RLTR4_MM	ERV1	Mus musculus	774.156	0.487536	0.292418	1.66726	0.0954633	0.186976
MERVL_2A	ERV3	Rodentia	359.748	-0.435222	0.263025	-1.65468	0.0979894	0.187519
MTC	ERV3	Rodentia	101.101	-0.469384	0.284559	-1.64952	0.0990418	0.187519
RLTR10B2	ERV2	Mus musculus	81.5324	0.492622	0.298406	1.65085	0.0987697	0.187519
RLTR46B	ERV2	Mus musculus	26.5547	-0.775237	0.468858	-1.65346	0.0982377	0.187519
RLTR6C_Mm	ERV1	Mus musculus	100.831	-0.499439	0.302356	-1.65182	0.0985708	0.187519
IAPLTR4	ERV2	Mus musculus	35.4327	0.634826	0.386478	1.64259	0.100467	0.188958
HAL1-3D_Cpo	L1	Cavia porcellus	23.5126	-0.747815	0.475285	-1.5734	0.115625	0.216037
MT2B2_LTR	ERV3	Muridae	391.891	-0.412378	0.264007	-1.56199	0.118289	0.218144
RMER17D2_MM	LTR Retrotransposon	Mus musculus	59.8905	-0.482917	0.308891	-1.56339	0.117961	0.218144
RLTR13D	Endogenous Retrovirus	Mus musculus	45.0064	-0.561879	0.360565	-1.55833	0.119155	0.218324
L1MdMus_I	L1	Mus musculus	3141.88	0.367472	0.236453	1.55411	0.120159	0.218751
L1_Mur1_5end	L1	Muridae	25.1196	0.702507	0.453419	1.54935	0.121297	0.219415
ERVB3_1-LTR_MM	LTR Retrotransposon	Mus musculus	79.1341	0.614255	0.398727	1.54054	0.123428	0.220463
IAPLTR3_I	ERV2	Mus musculus	98.6177	0.560849	0.363502	1.54291	0.122853	0.220463
B2_Rat1	SINE2/tRNA	Rattus	3141.73	-0.394652	0.258287	-1.52796	0.126522	0.223182
IAPEZI	ERV2	Mus musculus	13762.2	-0.476167	0.311317	-1.52952	0.126135	0.223182
ORR1A3_LTR	ERV3	Muridae	241.894	-0.382742	0.251281	-1.52316	0.127718	0.2239
IAP-d	ERV2	Mus	960.123	0.393115	0.260619	1.50839	0.131455	0.229038
ZP3AR	Satellite	Muridae	80.6056	-0.508572	0.338208	-1.50373	0.132651	0.229713
ERVB7_3-LTR_MM	ERV2	Mus musculus	69.066	-0.584813	0.391483	-1.49384	0.135218	0.232739
RLTR31B_MM	ERV2	Mus musculus	87.0298	-0.410276	0.275269	-1.49046	0.136104	0.232853
MT2C	ERV3	Sciurognathi	722.128	0.41761	0.285726	1.46157	0.143858	0.244645
SINEB1_MU	SINE1/7SL	Meriones unguiculatus	26.2513	-0.625362	0.429084	-1.45744	0.144996	0.245113
IAPEY3_LTR	ERV2	Mus musculus	35.2172	0.571001	0.394268	1.44826	0.147546	0.247947
MuRRS4-int	ERV1	Mus	5560.02	0.387881	0.269985	1.43668	0.15081	0.250468
RLTR20C_MM	ERV2	Mus musculus	21.9599	-0.663314	0.461494	-1.43732	0.150627	0.250468
B2_Mm2	SINE2/tRNA	Mus	9576.5	-0.391028	0.27323	-1.43113	0.152394	0.251627
RLTR4I_MM	ERV1	Mus musculus	3122.06	0.40776	0.288035	1.41566	0.156875	0.257529
ORR1B1	ERV3	Mus musculus	191.878	-0.378834	0.270481	-1.40059	0.161336	0.260633
RLTR27_MM	LTR Retrotransposon	Mus musculus	31.1435	-0.612166	0.437267	-1.39998	0.161519	0.260633
RNLTR15A_LTR	ERV2	Rattus	27.1058	-0.666316	0.474218	-1.40508	0.159997	0.260633
HAL1-1E_Cpo	L1	Cavia porcellus	44.5665	-0.515955	0.369789	-1.39527	0.162936	0.261128
RLTR13C3	ERV2	Mus musculus	31.377	0.554644	0.398208	1.39285	0.163665	0.261128
RLTR13D6	ERV2	Mus musculus	30.5593	0.560255	0.407849	1.37368	0.169541	0.268992
ERVB4_1B-LTR_MM	ERV2	Mus musculus	127.431	0.411076	0.305458	1.34577	0.178377	0.28144
MTB	ERV3	Rodentia	161.066	-0.332899	0.249496	-1.33429	0.18211	0.285741
B1_Mur3	SINE1/7SL	Muridae	54.3255	-0.488795	0.368	-1.32825	0.184097	0.287272
IAP5-Mm_LTR	ERV2	Mus	54.4779	0.49099	0.375053	1.30912	0.190494	0.29563
ERVB5_2-I_MM	ERV2	Mus musculus	40.1464	-0.497501	0.380952	-1.30594	0.191572	0.295687
L1MdV_III	L1	Mus musculus	1988.23	0.286158	0.221947	1.28931	0.197291	0.302869
BC1_Mm	SINE2/tRNA	Mus	965.194	-0.470275	0.36732	-1.28029	0.200445	0.304418
RLTR9D2	ERV2	Mus musculus	51.3176	-0.452167	0.3525	-1.28274	0.199582	0.304418
RMER17C2	ERV2	Muridae	31.9127	-0.458908	0.36629	-1.25285	0.210258	0.317625
BGLII_LTR	ERV2	Mus	269.769	0.30888	0.250835	1.23141	0.218171	0.327833
L1Lx_II	L1	Mus musculus	971.215	0.303264	0.248202	1.22185	0.221766	0.331482
RLTR35_MM	ERV3	Mus musculus	22.6739	-0.474435	0.421884	-1.12456	0.260775	0.387748
RMER17D_MM	LTR Retrotransposon	Mus musculus	79.877	-0.375973	0.339097	-1.10875	0.267539	0.395734
RLTR10	ERV2	Mus	823.696	0.239704	0.221474	1.08231	0.279114	0.410717
BC1_Rn	SINE2/tRNA	Rattus	529.994	-0.379548	0.357397	-1.06198	0.288246	0.411365
L1VL2_5end	L1	Mus	225.289	0.292388	0.275042	1.06307	0.287751	0.411365
Lx2_3end	L1	Muridae	694.286	0.278404	0.260862	1.06725	0.28586	0.411365
MMERVK9C_I	ERV2	Mus musculus	1029.56	0.351707	0.326974	1.07564	0.282088	0.411365
MTAI	ERV3	Rodentia	12145.6	-0.228293	0.214958	-1.06203	0.288221	0.411365
RLTR13A	ERV2	Mus musculus	129.277	-0.301866	0.282216	-1.06963	0.284786	0.411365
4.5SRNA	Transposable Element	Rodentia	54.8007	-0.432696	0.408931	-1.05812	0.290003	0.411804
IAPLTR3	ERV2	Mus musculus	23.0073	0.436238	0.418684	1.04193	0.297446	0.418746
ORR1A_Rn_LTR	ERV3	Rattus	1161.82	-0.230959	0.221847	-1.04108	0.29784	0.418746
MurERV4	ERV2	Muridae	33.4162	-0.393376	0.380387	-1.03415	0.301067	0.421197
RMER16_Mm	ERV2	Muridae	50.8087	0.465631	0.456229	1.02061	0.30744	0.428005
RLTR8	ERV2	Mus musculus	43.941	0.390814	0.387084	1.00963	0.312671	0.433163
RMER16-int	ERV2	Muridae	1376.44	0.399389	0.398249	1.00286	0.315927	0.43555
ERVB4_1-I_MM	ERV2	Mus musculus	62.3362	-0.317618	0.318724	-0.996531	0.318992	0.437651
B2_Rat2	SINE2/tRNA	Rattus	28214.5	-0.26891	0.272805	-0.985721	0.32427	0.442754
RNLTR12-int	ERV1	Rattus	82.0745	-0.363632	0.373539	-0.973478	0.330316	0.44885
IAP1-MM_I	ERV2	Mus musculus	360.435	0.316991	0.32898	0.963555	0.335269	0.453412
IAPEYI	ERV2	Mus musculus	672.953	0.308972	0.32287	0.956953	0.338591	0.455734
RLTR10D	ERV2	Mus	144.374	-0.333435	0.352099	-0.946991	0.343644	0.459267
URR1	hAT	Rodentia	30.0207	-0.420023	0.444277	-0.945408	0.344451	0.459267
SRV_MM-int	ERV2	Mus	176.346	-0.281991	0.303411	-0.929402	0.352681	0.468044
L1Lx_IV	L1	Mus musculus	1924.43	0.208651	0.225707	0.924432	0.355262	0.469276
RMER19A_LTR	ERV2	Muridae	58.0381	-0.28845	0.315049	-0.915571	0.359892	0.473191
RLTR9D	ERV2	Mus musculus	94.2462	0.26323	0.291129	0.90417	0.365905	0.478881
RLTR17_MM	ERV2	Mus musculus	470.568	-0.188506	0.216156	-0.872083	0.383163	0.499167
MMERVK9E_I	ERV2	Mus musculus	1115.73	0.310092	0.383788	0.807977	0.419104	0.543496
B2	SINE2/tRNA	Mus musculus	5904.33	-0.208863	0.262469	-0.795763	0.42617	0.550146
RLTR2aIAP_MM	LTR Retrotransposon	Mus musculus	112.747	0.245069	0.320063	0.765692	0.44386	0.57039
RLTR13E	ERV2	Mus musculus	128.063	-0.208334	0.280813	-0.741895	0.458151	0.583475
RLTR2IAP_MM	LTR Retrotransposon	Mus musculus	146.94	0.228701	0.307447	0.743871	0.456955	0.583475
IAPLTR1a_I_MM	ERV2	Mus musculus	9415.72	-0.234636	0.320479	-0.732142	0.464082	0.585892
MMSAT4	Satellite	Mus	24633.4	-0.260153	0.355405	-0.73199	0.464175	0.585892
Lx2A1_3end	L1	Muridae	53.3717	0.280543	0.386588	0.725691	0.468028	0.588142
RMER6A	ERV2	Murinae	97.9937	-0.218391	0.309914	-0.704683	0.481008	0.601789
MURVY_LTR	ERV1	Mus musculus	138.854	-0.23195	0.332414	-0.697772	0.48532	0.604521
RLTR1IAP_MM	LTR Retrotransposon	Mus musculus	609.173	-0.197351	0.290533	-0.679271	0.496966	0.616325
IAPLTR2a2_Mm	ERV2	Mus	297.895	0.162809	0.24211	0.672461	0.50129	0.618985
SINEB2_MU	SINE2/tRNA	Meriones unguiculatus	87.2423	-0.197519	0.310624	-0.635877	0.524857	0.645278
L1_Mus1_3end	L1	Mus	2978.89	0.135445	0.21515	0.629537	0.528997	0.645794
ORR1B	ERV3	Rodentia	36.9883	-0.238117	0.379002	-0.628274	0.529824	0.645794
RNSAT1c	Satellite	Rattus	28.6905	-0.257257	0.41586	-0.618614	0.536171	0.650737
IAPLTR2b	ERV2	Mus	246.219	0.151131	0.246234	0.613767	0.539369	0.651833
LX2B	L1	Mus musculus	471.848	0.160818	0.265132	0.606559	0.544143	0.654816
LTRIS	DNA transposon	Mus musculus	121.331	-0.183482	0.315619	-0.581342	0.56101	0.672265
RLTR1D_MM	ERV1	Mus musculus	35.2472	0.209132	0.363793	0.574863	0.565384	0.673924
RMER6C	ERV2	Mus musculus	42.5661	-0.222868	0.389447	-0.572268	0.56714	0.673924
LTRIS3	ERV1	Mus musculus	1431.37	0.141602	0.25387	0.557772	0.577	0.682784
MYSERV6	ERV2	Muridae	38.7328	0.217726	0.406197	0.53601	0.591952	0.694687
RMER16	ERV2	Muridae	42.7664	0.178089	0.331513	0.537202	0.591128	0.694687
RNLTR11-int	ERV2	Rattus	41.1014	-0.201815	0.394601	-0.511441	0.609042	0.711803
Lx3C_3end	L1	Muridae	84.2593	0.159993	0.318381	0.502519	0.615303	0.716172
ERVB5_1-I_MM	ERV2	Mus	25.7833	-0.203004	0.411007	-0.493918	0.621364	0.717347
IAPEY4_I	ERV2	Mus musculus	694.04	0.152693	0.307102	0.497204	0.619045	0.717347
ORR1B1-int	ERV3	Muridae	45.1365	-0.171156	0.352356	-0.485748	0.627146	0.721091
IAPLTR2_Mm	ERV2	Mus	190.507	-0.124828	0.26185	-0.476717	0.633564	0.725533
RLTR48A	ERV1	Mus musculus	96.7842	-0.136177	0.29173	-0.466791	0.640649	0.7307
RLTR13G	ERV2	Mus musculus	50.9259	-0.14994	0.323732	-0.46316	0.64325	0.730732
L1VL1_5end	L1	Mus	98.0729	0.163006	0.372163	0.437996	0.661389	0.748344
LX4	L1	Mus musculus	20.8482	0.189966	0.46242	0.410809	0.681213	0.764682
Lx2B2_3end	L1	Muridae	114.188	0.11969	0.289958	0.412785	0.679764	0.764682
RLTR13D2	ERV2	Mus musculus	44.2339	0.148185	0.367853	0.402837	0.687068	0.768218
ORR1A2_LTR	ERV3	Muridae	884.084	-0.0981384	0.253356	-0.387355	0.698494	0.774002
PB1D9	SINE1/7SL	Rodentia	32.5146	-0.154723	0.402131	-0.384757	0.700417	0.774002
RLTR44B_LTR	ERV2	Mus	31.2715	0.151413	0.38858	0.389657	0.69679	0.774002
L1Md_F_5end	L1	Mus	277.476	-0.0908126	0.243491	-0.37296	0.709178	0.77464
LX5b	L1	Mus musculus	36.5157	-0.139498	0.372385	-0.374608	0.707952	0.77464
MusHAL1_5end	L1	Mus	107.787	-0.105441	0.277769	-0.379599	0.704243	0.77464
RLTR44C_LTR	ERV2	Mus	50.1253	0.118047	0.327254	0.36072	0.718309	0.781608
MurERV4_19	ERV2	Muridae	251.357	-0.109544	0.337694	-0.324389	0.745643	0.808255
LTRIS2	ERV1	Mus musculus	4006.1	0.105382	0.330179	0.319168	0.749599	0.809453
MT2_Rat2	ERV3	Rattus	162.127	0.0719789	0.252389	0.28519	0.775498	0.834248
MMERVK10D3_I	ERV2	Mus musculus	754.52	0.0657221	0.271056	0.242467	0.808419	0.866381
RLTR13F	ERV2	Mus musculus	56.9129	-0.0805488	0.36103	-0.223108	0.823451	0.879173
RLTR13C1	ERV2	Mus musculus	95.7584	0.0667761	0.315143	0.211892	0.832192	0.885178
RMER17B2	ERV2	Mus musculus	29.7248	-0.0822717	0.404352	-0.203466	0.838771	0.888847
B2_RnY	SINE2/tRNA	Rattus	27.1179	-0.065358	0.405584	-0.161145	0.871979	0.913808
RLTR1C_MM	ERV1	Mus musculus	97.0356	-0.0532338	0.322682	-0.164973	0.868965	0.913808
RMER19B	ERV2	Muridae	31.0536	-0.0696735	0.416952	-0.167102	0.86729	0.913808
RLTR10F	ERV2	Mus musculus	418.791	0.0355399	0.273476	0.129956	0.896601	0.933174
RLTR13B4	ERV2	Mus musculus	196.923	0.0385968	0.298242	0.129414	0.89703	0.933174
IAPLTR1_Mm	ERV2	Mus musculus	465.453	-0.0327263	0.280091	-0.116842	0.906985	0.940087
MMERVK10D3_LTR	ERV2	Mus musculus	100.443	-0.0360777	0.332925	-0.108366	0.913706	0.943609
MTC_I	ERV3	Muridae	55.3238	0.0206994	0.328826	0.0629492	0.949807	0.977338
L1_Mur2_3end	L1	Muridae	32.2815	0.0142293	0.38044	0.0374021	0.970164	0.987551
Lx3B_3end	L1	Muridae	216.102	-0.0102205	0.230454	-0.0443494	0.964626	0.987551
RLTR9E	ERV2	Mus musculus	227.569	0.0109566	0.280907	0.0390043	0.968887	0.987551
RLTR1D2_MM	ERV1	Mus musculus	58.867	0.0122583	0.418333	0.0293027	0.976623	0.990575
Lx2B_3end	L1	Muridae	255.941	0.00530502	0.275257	0.019273	0.984623	0.993908
RLTR13B3	ERV2	Mus musculus	369.141	-0.00614347	0.374417	-0.0164081	0.986909	0.993908
RLTR19B_MM	ERV3	Mus musculus	22.8861	0.00401746	0.43029	0.00933664	0.992551	0.994148
RMER12C	ERV2	Muridae	23.357	0.00345394	0.470891	0.00733491	0.994148	0.994148
91ES8_RN	Satellite	Rattus	0	NA	NA	NA	NA	NA
ALINE	Non-LTR Retrotransposon	Mammalia	0	NA	NA	NA	NA	NA
ALSAT_RN	SAT	Rattus norvegicus	0	NA	NA	NA	NA	NA
B1F1A	SINE1/7SL	Cavia porcellus	0.921016	-0.510946	0.723662	-0.706056	0.480153	NA
B1F1	SINE1/7SL	Muridae	1.40492	-0.214887	0.715565	-0.300304	0.763945	NA
B1F2	SINE1/7SL	Muridae	3.02939	-0.560032	0.739102	-0.75772	0.448619	NA
B1F	SINE1/7SL	Mus musculus	1.32674	0.413889	0.745464	0.55521	0.578751	NA
B1_Mur1	SINE1/7SL	Muridae	19.3026	-0.543006	0.505738	-1.07369	0.282961	NA
B1_Mur2	SINE1/7SL	Muridae	20.4718	-0.410428	0.429693	-0.955167	0.339493	NA
B2L_S	SINE2/tRNA	Dipodidae	1.70545	-0.434797	0.750365	-0.579448	0.562287	NA
B3A	SINE2/tRNA	Rodentia	1.37406	0.862145	0.736345	1.17084	0.241661	NA
B3	SINE2/tRNA	Rodentia	1.98082	-1.08684	0.750243	-1.44865	0.147434	NA
B4A	SINE2/tRNA	Rodentia	0	NA	NA	NA	NA	NA
B4	SINE2/tRNA	Rodentia	0.223849	0.119964	0.487919	0.245869	0.805784	NA
BC1_Cpo	SINE2/tRNA	Cavia porcellus	0	NA	NA	NA	NA	NA
BC1_Cp	SINE2/tRNA	Mus musculus	0	NA	NA	NA	NA	NA
BC1_Dor	SINE2/tRNA	Dipodomys ordii	0	NA	NA	NA	NA	NA
BC1_Ma	SINE2/tRNA	Mesocricetus	11.7578	-0.096934	0.525842	-0.184341	0.853746	NA
BC1	SINE2/tRNA	Rattus norvegicus	0	NA	NA	NA	NA	NA
BGLII_A	ERV2	Muridae	8.01924	-0.919225	0.59797	-1.53724	0.124234	NA
BGLII_B2	ERV2	Murinae	1.65083	-0.0243357	0.751271	-0.0323927	0.974159	NA
BGLII_B	ERV2	Muridae	9.90382	0.0492933	0.618499	0.0796983	0.936477	NA
BGLII_C	ERV2	Mus musculus	0	NA	NA	NA	NA	NA
BGLII_Mur	ERV2	Murinae	0.285457	0.139294	0.488515	0.285137	0.775539	NA
BGLII_Mus	ERV2	Mus musculus	13.0824	0.62384	0.623701	1.00022	0.317203	NA
BGLII_Rat_LTR	ERV2	Rattus	1.94906	1.72008	0.74666	2.3037	0.0212393	NA
BGLII	ERV2	Mus musculus	3.51759	-0.458348	0.709579	-0.645943	0.518316	NA
BLACKJACK	hAT	Eutheria	0	NA	NA	NA	NA	NA
C573	Repeat region	Mus musculus	1.29618	1.2971	0.725266	1.78845	0.0737028	NA
CAVID1B	SINE2/tRNA	Cavia porcellus	0	NA	NA	NA	NA	NA
CAVID1C	SINE2/tRNA	Cavia porcellus	0.218059	-0.217777	0.487247	-0.446953	0.654909	NA
CAVID2A	SINE2/tRNA	Cavia porcellus	0	NA	NA	NA	NA	NA
CAVID2B1	SINE2/tRNA	Cavia porcellus	0	NA	NA	NA	NA	NA
CAVID2B2	SINE2/tRNA	Cavia porcellus	0	NA	NA	NA	NA	NA
CAVID2B	SINE2/tRNA	Cavia porcellus	0	NA	NA	NA	NA	NA
CAVID2C2	SINE2/tRNA	Cavia porcellus	0	NA	NA	NA	NA	NA
CAVID2C	SINE2/tRNA	Cavia porcellus	0	NA	NA	NA	NA	NA
CAVID2D	SINE2/tRNA	Cavia porcellus	0	NA	NA	NA	NA	NA
CAVID2E	SINE2/tRNA	Cavia porcellus	0	NA	NA	NA	NA	NA
CAVID2	SINE2/tRNA	Cavia porcellus	14.9603	-0.859343	0.512957	-1.67527	0.0938809	NA
CAVID	SINE2/tRNA	Cavia porcellus	0	NA	NA	NA	NA	NA
CENSAT	SAT	Mus caroli	0	NA	NA	NA	NA	NA
CHARLIE1A	hAT	Eutheria	0	NA	NA	NA	NA	NA
CHARLIE1B	hAT	Eutheria	0	NA	NA	NA	NA	NA
CHARLIE1	hAT	Eutheria	0.218059	-0.217777	0.487247	-0.446953	0.654909	NA
CHARLIE2	hAT	Eutheria	0	NA	NA	NA	NA	NA
CR1_Mam	CR1	Mammalia	0	NA	NA	NA	NA	NA
CYRA11_MM	Repeat region	Mus musculus	0	NA	NA	NA	NA	NA
Charlie11	hAT	Eutheria	0	NA	NA	NA	NA	NA
Charlie13a	hAT	Mammalia	0	NA	NA	NA	NA	NA
Charlie13b	hAT	Mammalia	0	NA	NA	NA	NA	NA
Charlie15a	hAT	Eutheria	0	NA	NA	NA	NA	NA
Charlie16a	hAT	Mammalia	0	NA	NA	NA	NA	NA
Charlie17a	hAT	Mammalia	0	NA	NA	NA	NA	NA
Charlie18a	hAT	Mammalia	0	NA	NA	NA	NA	NA
Charlie19a	hAT	Mammalia	0	NA	NA	NA	NA	NA
Charlie21a	hAT	Eutheria	0	NA	NA	NA	NA	NA
Charlie22a	hAT	Mammalia	0	NA	NA	NA	NA	NA
Charlie24	hAT	Mammalia	0	NA	NA	NA	NA	NA
Charlie25	hAT	Mammalia	0.360788	-0.130598	0.539184	-0.242213	0.808615	NA
Charlie26a	hAT	Mammalia	0	NA	NA	NA	NA	NA
Charlie27	hAT	Eutheria	0	NA	NA	NA	NA	NA
Charlie28	hAT	Eutheria	0	NA	NA	NA	NA	NA
DERV2a_I	ERV2	Dipodomys ordii	0	NA	NA	NA	NA	NA
DERV2a_LTR	ERV2	Dipodomys ordii	0	NA	NA	NA	NA	NA
DERV2b_LTR	ERV2	Dipodomys ordii	0	NA	NA	NA	NA	NA
DIP0	SINE2/tRNA	Dipodidae	2.51613	-0.0954891	0.730548	-0.130709	0.896006	NA
DIPODE1	SINE2/tRNA	Dipodomys ordii	0	NA	NA	NA	NA	NA
DIPODE2	SINE2/tRNA	Dipodomys ordii	0	NA	NA	NA	NA	NA
DIPODE3	SINE1/7SL	Dipodomys ordii	0	NA	NA	NA	NA	NA
DIP	SINE2/tRNA	Allactaga	0	NA	NA	NA	NA	NA
DNA1_Mam	DNA transposon	Eutheria	0	NA	NA	NA	NA	NA
DRB_RN	DRB_RN	Rattus norvegicus	0	NA	NA	NA	NA	NA
ERV1-1_STr-I	ERV1	Ictidomys tridecemlineatus	0	NA	NA	NA	NA	NA
ERV1-1_STr-LTR	ERV1	Ictidomys tridecemlineatus	0	NA	NA	NA	NA	NA
ERV1A-CPo_I	ERV1	Cavia porcellus	0	NA	NA	NA	NA	NA
ERV1A-CPo_LTR	ERV1	Cavia porcellus	0	NA	NA	NA	NA	NA
ERV1A1-CPo_LTR	ERV1	Cavia porcellus	0	NA	NA	NA	NA	NA
ERV1NA-CPo_I	ERV1	Cavia porcellus	0	NA	NA	NA	NA	NA
ERV1NA-CPo_LTR	ERV1	Cavia porcellus	0	NA	NA	NA	NA	NA
ERV2-1_CGr-I	ERV2	Cricetulus griseus	0	NA	NA	NA	NA	NA
ERV2-1_CGr-LTR	ERV2	Cricetulus griseus	0	NA	NA	NA	NA	NA
ERV2-1_STr-LTR	ERV2	Ictidomys tridecemlineatus	0	NA	NA	NA	NA	NA
ERV2-2B_STr-LTR	ERV2	Ictidomys tridecemlineatus	0	NA	NA	NA	NA	NA
ERV2-2C_STr-LTR	ERV2	Ictidomys tridecemlineatus	0	NA	NA	NA	NA	NA
ERV2-2_CGr-I	ERV2	Cricetulus griseus	0	NA	NA	NA	NA	NA
ERV2-2_CGr-LTR	ERV2	Cricetulus griseus	0	NA	NA	NA	NA	NA
ERV2-2_STr-I	ERV2	Ictidomys tridecemlineatus	0	NA	NA	NA	NA	NA
ERV2-2_STr-LTR	ERV2	Ictidomys tridecemlineatus	0	NA	NA	NA	NA	NA
ERV2-3B_STr-LTR	ERV2	Ictidomys tridecemlineatus	0	NA	NA	NA	NA	NA
ERV2-3C1a_CPo-LTR	ERV2	Cavia porcellus	0	NA	NA	NA	NA	NA
ERV2-3C_STr-LTR	ERV2	Ictidomys tridecemlineatus	0	NA	NA	NA	NA	NA
ERV2-3_CGr-I	ERV2	Cricetulus griseus	0	NA	NA	NA	NA	NA
ERV2-3_CGr-LTR	ERV2	Cricetulus griseus	0	NA	NA	NA	NA	NA
ERV2-3_CPo-I	ERV2	Cavia porcellus	0	NA	NA	NA	NA	NA
ERV2-3_CPo-LTR	ERV2	Cavia porcellus	0	NA	NA	NA	NA	NA
ERV2-3_STr-I	ERV2	Ictidomys tridecemlineatus	0.453596	0.0167756	0.612066	0.0274081	0.978134	NA
ERV2-3_STr-LTR	ERV2	Ictidomys tridecemlineatus	0	NA	NA	NA	NA	NA
ERV2-3b_CPo-I	ERV2	Cavia porcellus	0	NA	NA	NA	NA	NA
ERV2-3b_CPo-LTR	ERV2	Cavia porcellus	0	NA	NA	NA	NA	NA
ERV2-3c1_CPo-LTR	ERV2	Cavia porcellus	0	NA	NA	NA	NA	NA
ERV2-3c_CPo-I	ERV2	Cavia porcellus	0.249361	-0.217777	0.487247	-0.446953	0.654909	NA
ERV2-3c_CPo-LTR	ERV2	Cavia porcellus	0	NA	NA	NA	NA	NA
ERV2-3d_CPo-I	ERV2	Cavia porcellus	0	NA	NA	NA	NA	NA
ERV2-3d_CPo-LTR	ERV2	Cavia porcellus	0	NA	NA	NA	NA	NA
ERV2-4_CGr-I	ERV2	Cricetulus griseus	0	NA	NA	NA	NA	NA
ERV2-4_CGr-LTR	ERV2	Cricetulus griseus	0	NA	NA	NA	NA	NA
ERV2-4_CPo-I	ERV2	Cavia porcellus	0	NA	NA	NA	NA	NA
ERV2-4_CPo-LTR	ERV2	Cavia porcellus	0	NA	NA	NA	NA	NA
ERV2-4_STr-I	ERV2	Ictidomys tridecemlineatus	0	NA	NA	NA	NA	NA
ERV2-4_STr-LTR	ERV2	Ictidomys tridecemlineatus	0	NA	NA	NA	NA	NA
ERV2-4b_CPo-LTR	ERV2	Cavia porcellus	0	NA	NA	NA	NA	NA
ERV2-5_CPo-I	ERV2	Cavia porcellus	0	NA	NA	NA	NA	NA
ERV2-5_CPo-LTR	ERV2	Cavia porcellus	0	NA	NA	NA	NA	NA
ERV2-Dor_I	ERV2	Dipodomys ordii	8.06306	-0.299729	0.613315	-0.488703	0.625052	NA
ERV2-Dor_LTR	ERV2	Dipodomys ordii	0	NA	NA	NA	NA	NA
ERV2A-CPo_I	ERV2	Cavia porcellus	0.112775	0.0119138	0.487247	0.0244512	0.980493	NA
ERV2A-CPo_LTR	ERV2	Cavia porcellus	0	NA	NA	NA	NA	NA
ERV2A2-CPo_LTR	ERV2	Cavia porcellus	0	NA	NA	NA	NA	NA
ERV2A3-CPo_LTR	ERV2	Cavia porcellus	0	NA	NA	NA	NA	NA
ERV2B-CPo_I	ERV2	Cavia porcellus	0.218059	-0.217777	0.487247	-0.446953	0.654909	NA
ERV2B-CPo_LTR	ERV2	Cavia porcellus	0	NA	NA	NA	NA	NA
ERV2B-Dor_LTR	ERV2	Dipodomys ordii	0	NA	NA	NA	NA	NA
ERV2B1-CPo_LTR	ERV2	Cavia porcellus	0	NA	NA	NA	NA	NA
ERV2B2-CPo_LTR	ERV2	Cavia porcellus	0	NA	NA	NA	NA	NA
ERV2N-1B_STr-LTR	ERV2	Ictidomys tridecemlineatus	0	NA	NA	NA	NA	NA
ERV2N-1_STr-I	ERV2	Ictidomys tridecemlineatus	0	NA	NA	NA	NA	NA
ERV2N-1_STr-LTR	ERV2	Ictidomys tridecemlineatus	0	NA	NA	NA	NA	NA
ERV3-1_CPo-I	ERV3	Cavia porcellus	0	NA	NA	NA	NA	NA
ERVB1_1-I_RN	Endogenous Retrovirus	Rattus norvegicus	3.97267	-0.21768	0.699669	-0.311119	0.75571	NA
ERVB1_1-LTR_RN	LTR Retrotransposon	Rattus norvegicus	0	NA	NA	NA	NA	NA
ERVB1_2-I_RN	Endogenous Retrovirus	Rattus norvegicus	0	NA	NA	NA	NA	NA
ERVB1_2-LTR_RN	LTR Retrotransposon	Rattus norvegicus	0	NA	NA	NA	NA	NA
ERVB1_3-I_RN	Endogenous Retrovirus	Rattus norvegicus	0	NA	NA	NA	NA	NA
ERVB1_3-LTR_RN	LTR Retrotransposon	Rattus norvegicus	0	NA	NA	NA	NA	NA
ERVB2_1-I_MM	Endogenous Retrovirus	Mus musculus	16.5325	0.374381	0.519205	0.721066	0.470869	NA
ERVB2_2-I_RN	Endogenous Retrovirus	Rattus norvegicus	0	NA	NA	NA	NA	NA
ERVB2_2-LTR_RN	LTR Retrotransposon	Rattus norvegicus	0	NA	NA	NA	NA	NA
ERVB4_1-LTR_MM	ERV2	Mus musculus	8.3179	1.85685	0.634387	2.92699	0.00342255	NA
ERVB4_1C-LTR_Mm	ERV2	Mus	12.2728	1.11276	0.584285	1.90448	0.0568478	NA
ERVB4_3-I_MM	ERV2	Mus musculus	6.74748	1.50458	0.648361	2.3206	0.0203085	NA
ERVB4_3-LTR_MM	ERV2	Mus musculus	3.22963	0.33937	0.739364	0.459003	0.646232	NA
ERVB4_5-I_RN	ERV2	Rattus norvegicus	1.34022	-0.883541	0.73874	-1.19601	0.231692	NA
ERVB4_5-LTR_RN	ERV2	Rattus norvegicus	0	NA	NA	NA	NA	NA
ERVB4_6-I_RN	ERV2	Rattus norvegicus	0	NA	NA	NA	NA	NA
ERVB4_6-LTR_RN	LTR Retrotransposon	Rattus norvegicus	0	NA	NA	NA	NA	NA
ERVB5_1-LTR_MM	ERV2	Mus musculus	0	NA	NA	NA	NA	NA
ERVB5_2-LTR_MM	ERV2	Mus musculus	18.7741	-0.723942	0.508117	-1.42475	0.154228	NA
ERVB5_3-I_RN	ERV2	Rattus norvegicus	0	NA	NA	NA	NA	NA
ERVB5_3-LTR_RN	ERV2	Rattus norvegicus	0	NA	NA	NA	NA	NA
ERVB5_4-I_RN	ERV2	Rattus	0	NA	NA	NA	NA	NA
ERVB5_4-LTR_RN	ERV2	Rattus norvegicus	0	NA	NA	NA	NA	NA
ERVB5_5-I_RN	ERV2	Rattus norvegicus	0	NA	NA	NA	NA	NA
ERVB5_5-LTR_RN	ERV2	Rattus norvegicus	0	NA	NA	NA	NA	NA
ERVB6_1-I_RN	Endogenous Retrovirus	Rattus norvegicus	0.310867	-0.120201	0.519927	-0.231189	0.817168	NA
ERVB6_1-LTR_RN	LTR Retrotransposon	Rattus norvegicus	0	NA	NA	NA	NA	NA
ERVB7_4-LTR_MM	ERV2	Mus musculus	15.7839	-0.157375	0.471162	-0.334015	0.738368	NA
ERVL-B4	ERV3	Eutheria	0	NA	NA	NA	NA	NA
ERVL-E	ERV3	Eutheria	0	NA	NA	NA	NA	NA
EUTREP10	Endogenous Retrovirus	Eutheria	0	NA	NA	NA	NA	NA
EUTREP11	EUTREP11	Eutheria	0	NA	NA	NA	NA	NA
EUTREP12	EUTREP12	Eutheria	0	NA	NA	NA	NA	NA
EUTREP13	Endogenous Retrovirus	Eutheria	0	NA	NA	NA	NA	NA
EUTREP14	EUTREP14	Eutheria	0	NA	NA	NA	NA	NA
EUTREP15	EUTREP15	Eutheria	0	NA	NA	NA	NA	NA
EUTREP16	EUTREP16	Eutheria	0	NA	NA	NA	NA	NA
EUTREP1	DNA transposon	Eutheria	0	NA	NA	NA	NA	NA
EUTREP2	EUTREP2	Eutheria	0	NA	NA	NA	NA	NA
EUTREP3	hAT	Eutheria	0	NA	NA	NA	NA	NA
EUTREP4	EUTREP4	Eutheria	0	NA	NA	NA	NA	NA
EUTREP5	EUTREP5	Eutheria	0	NA	NA	NA	NA	NA
EUTREP6	EUTREP6	Eutheria	0	NA	NA	NA	NA	NA
EUTREP7	EUTREP7	Eutheria	0	NA	NA	NA	NA	NA
EUTREP8	EUTREP8	Eutheria	0	NA	NA	NA	NA	NA
EutTc1-N1	Mariner/Tc1	Eutheria	0	NA	NA	NA	NA	NA
EuthAT-1	hAT	Eutheria	0.249361	-0.217777	0.487247	-0.446953	0.654909	NA
EuthAT-2B	hAT	Eutheria	0	NA	NA	NA	NA	NA
EuthAT-2	hAT	Eutheria	0	NA	NA	NA	NA	NA
EuthAT-N1	hAT	Eutheria	0.397885	-0.345531	0.495304	-0.697615	0.485418	NA
Eutr10	Eutr10	Eutheria	0	NA	NA	NA	NA	NA
Eutr11	Eutr11	Eutheria	0	NA	NA	NA	NA	NA
Eutr12	Eutr12	Eutheria	0	NA	NA	NA	NA	NA
Eutr13	Eutr13	Eutheria	0	NA	NA	NA	NA	NA
Eutr14	Eutr14	Eutheria	0	NA	NA	NA	NA	NA
Eutr15	Eutr15	Eutheria	0	NA	NA	NA	NA	NA
Eutr16	Eutr16	Eutheria	0	NA	NA	NA	NA	NA
Eutr17	Eutr17	Eutheria	0	NA	NA	NA	NA	NA
Eutr18	Eutr18	Eutheria	0	NA	NA	NA	NA	NA
Eutr1	Eutr1	Eutheria	0	NA	NA	NA	NA	NA
Eutr2	Eutr2	Eutheria	0	NA	NA	NA	NA	NA
Eutr3	Eutr3	Eutheria	0	NA	NA	NA	NA	NA
Eutr4	Eutr4	Eutheria	0	NA	NA	NA	NA	NA
Eutr5	Eutr5	Eutheria	0	NA	NA	NA	NA	NA
Eutr6	Eutr6	Eutheria	0	NA	NA	NA	NA	NA
Eutr7	hAT	Eutheria	3.6001	-0.797628	0.699253	-1.14069	0.254001	NA
Eutr8	hAT	Eutheria	0	NA	NA	NA	NA	NA
Eutr9	Eutr9	Eutheria	0	NA	NA	NA	NA	NA
GOLEM_B	Mariner/Tc1	Eutheria	0.198943	-0.217777	0.487247	-0.446953	0.654909	NA
GOLEM	Mariner/Tc1	Eutheria	0	NA	NA	NA	NA	NA
HAL1-1A_Cpo	L1	Cavia porcellus	1.15076	-0.613625	0.726036	-0.845171	0.398016	NA
HAL1-1B_Cpo	L1	Cavia porcellus	0.198943	-0.217777	0.487247	-0.446953	0.654909	NA
HAL1-1C_Cpo	L1	Cavia porcellus	0.417002	-0.460328	0.558082	-0.82484	0.409463	NA
HAL1-1D_Cpo	L1	Cavia porcellus	1.61314	-0.614177	0.751254	-0.817536	0.413622	NA
HAL1-1F_Cpo	L1	Cavia porcellus	0.341671	-0.126432	0.532204	-0.237563	0.81222	NA
HAL1-1G_Cpo	L1	Cavia porcellus	3.83033	0.13504	0.689351	0.195894	0.844693	NA
HAL1-2A_Cpo	L1	Cavia porcellus	20.1316	-0.609343	0.476429	-1.27898	0.200905	NA
HAL1-2B_Cpo	L1	Cavia porcellus	0	NA	NA	NA	NA	NA
HAL1-2C_Cpo	L1	Cavia porcellus	0.479353	0.47849	0.627385	0.762672	0.445659	NA
HAL1-3A_Cpo	L1	Cavia porcellus	0	NA	NA	NA	NA	NA
HAL1-3B_Cpo	L1	Cavia porcellus	0	NA	NA	NA	NA	NA
HAL1-3C_Cpo	L1	Cavia porcellus	0.871448	-0.434278	0.705522	-0.615542	0.538197	NA
HAL1-4A_Cpo	L1	Cavia porcellus	0	NA	NA	NA	NA	NA
HAL1-4B_Cpo	L1	Cavia porcellus	0.759518	0.332323	0.69326	0.479363	0.63168	NA
HAL1-4C_Cpo	L1	Cavia porcellus	3.38289	-0.684127	0.710894	-0.962348	0.335875	NA
HAL1-4_Cpo	L1	Cavia porcellus	0	NA	NA	NA	NA	NA
HAL1	L1	Eutheria	0	NA	NA	NA	NA	NA
HERVFH21I	Endogenous Retrovirus	Eutheria	0.915471	0.04444	0.711461	0.062463	0.950194	NA
HERVH	ERV1	Eutheria	0.397885	-0.345531	0.495304	-0.697615	0.485418	NA
HERVK22I	ERV2	Eutheria	0	NA	NA	NA	NA	NA
HERVL68	Endogenous Retrovirus	Eutheria	0	NA	NA	NA	NA	NA
HERVR	ERV1	Papio hamadryas	0	NA	NA	NA	NA	NA
HERVS71	ERV1	Eutheria	0.218059	-0.217777	0.487247	-0.446953	0.654909	NA
Helitron1Nb_Mam	Helitron	Eutheria	0	NA	NA	NA	NA	NA
Helitron3Na_Mam	Helitron	Mammalia	0	NA	NA	NA	NA	NA
IAP1B_CGr-LTR	ERV2	Cricetulus griseus	0	NA	NA	NA	NA	NA
IAP1C_CGr-LTR	ERV2	Cricetulus griseus	0	NA	NA	NA	NA	NA
IAP1_CGr-LTR	ERV2	Cricetulus griseus	0	NA	NA	NA	NA	NA
IAPLTR4_LTR	ERV2	Mus	2.71899	-1.11455	0.751137	-1.48382	0.137856	NA
ID-B1_Cpo	SINE2/tRNA	Cavia porcellus	0.777789	-0.57991	0.670535	-0.864847	0.387123	NA
ID-Spe	SINE2/tRNA	Spermophilus	0	NA	NA	NA	NA	NA
ID4_	SINE2/tRNA	Muridae	0	NA	NA	NA	NA	NA
IDL-Geo_Cca	SINE2/tRNA	Chaetodipus californicus	0	NA	NA	NA	NA	NA
IDL-Geo_Tbo	SINE2/tRNA	Thomomys bottae	0	NA	NA	NA	NA	NA
ID_B1	SINE2/tRNA	Muridae	1.05112	1.03014	0.698695	1.47438	0.140378	NA
ID_Rn1	SINE2/tRNA	Rattus	0	NA	NA	NA	NA	NA
ID_Rn2	SINE2/tRNA	Rattus	4.28005	0.0303259	0.721661	0.0420223	0.966481	NA
IMPB_02	Simple Repeat	Rattus norvegicus	0	NA	NA	NA	NA	NA
ISAT_RN	I	Rattus norvegicus	0	NA	NA	NA	NA	NA
Kanga11a	Mariner/Tc1	Mammalia	0	NA	NA	NA	NA	NA
Kanga1	Mariner/Tc1	Mammalia	0	NA	NA	NA	NA	NA
L1-1A_Cpo	L1	Cavia porcellus	0.367428	0.329876	0.593997	0.55535	0.578655	NA
L1-1B_Cpo	L1	Cavia porcellus	1.39123	0.0329344	0.74565	0.0441688	0.96477	NA
L1-1C_Cpo	L1	Cavia porcellus	9.16819	-1.01507	0.601736	-1.6869	0.091622	NA
L1-1D_Cpo	L1	Cavia porcellus	7.08083	-0.580528	0.590361	-0.983344	0.325438	NA
L1-1E_Cpo	L1	Cavia porcellus	0	NA	NA	NA	NA	NA
L1-1F_Cpo	L1	Cavia porcellus	0.285457	0.139294	0.488515	0.285137	0.775539	NA
L1-1G_Cpo	L1	Cavia porcellus	0	NA	NA	NA	NA	NA
L1-1H_Cpo	L1	Cavia porcellus	0.112775	0.0119138	0.487247	0.0244512	0.980493	NA
L1-1_CGr	L1	Cricetulus griseus	0	NA	NA	NA	NA	NA
L1-1_Cpo	L1	Cavia porcellus	0.112775	0.0119138	0.487247	0.0244512	0.980493	NA
L1-1_Dor	L1	Dipodomys ordii	0	NA	NA	NA	NA	NA
L1-1_Str	L1	Ictidomys tridecemlineatus	0	NA	NA	NA	NA	NA
L1-2A_Cpo	L1	Cavia porcellus	1.03294	-0.335008	0.732215	-0.457526	0.647293	NA
L1-2B_Cpo	L1	Cavia porcellus	0.285457	0.139294	0.488515	0.285137	0.775539	NA
L1-2_CGr	L1	Cricetulus griseus	1.66745	0.239469	0.728059	0.328914	0.742221	NA
L1-2_Cpo	L1	Cavia porcellus	0	NA	NA	NA	NA	NA
L1-2_STr	L1	Ictidomys tridecemlineatus	0.361286	-0.131124	0.539353	-0.243114	0.807917	NA
L1-3A_Cpo	L1	Cavia porcellus	0.285457	0.139294	0.488515	0.285137	0.775539	NA
L1-3_Cpo	L1	Cavia porcellus	0.255503	0.130496	0.493233	0.264572	0.791339	NA
L1-4A_Cpo	L1	Cavia porcellus	0	NA	NA	NA	NA	NA
L1-4_Cpo	L1	Cavia porcellus	0	NA	NA	NA	NA	NA
L1M3A_5	L1	Eutheria	0	NA	NA	NA	NA	NA
L1M3DE_5	L1	Eutheria	0	NA	NA	NA	NA	NA
L1M3D_5	L1	Eutheria	0	NA	NA	NA	NA	NA
L1M6_5end	L1	Mammalia	0	NA	NA	NA	NA	NA
L1M7_5end	L1	Mammalia	0	NA	NA	NA	NA	NA
L1MA10	L1	Eutheria	0	NA	NA	NA	NA	NA
L1MB6_5	L1	Eutheria	0	NA	NA	NA	NA	NA
L1MB7	L1	Eutheria	0	NA	NA	NA	NA	NA
L1MC3	L1	Eutheria	0	NA	NA	NA	NA	NA
L1MC4B	L1	Eutheria	0	NA	NA	NA	NA	NA
L1MC4_5end	L1	Eutheria	0	NA	NA	NA	NA	NA
L1MC5	L1	Eutheria	0	NA	NA	NA	NA	NA
L1MDA_5	L1	Eutheria	0	NA	NA	NA	NA	NA
L1ME3C_3end	L1	Eutheria	0	NA	NA	NA	NA	NA
L1ME3D_3end	L1	Eutheria	0	NA	NA	NA	NA	NA
L1ME3E_3end	L1	Eutheria	0	NA	NA	NA	NA	NA
L1ME3F_3end	L1	Eutheria	0	NA	NA	NA	NA	NA
L1ME5_3end	L1	Mammalia	0	NA	NA	NA	NA	NA
L1MEC_5	L1	Eutheria	1.00469	-0.324459	0.714424	-0.454155	0.649717	NA
L1MEe_5end	L1	Eutheria	0	NA	NA	NA	NA	NA
L1MEf_5end	L1	Mammalia	0	NA	NA	NA	NA	NA
L1MEg_5end	L1	Mammalia	0	NA	NA	NA	NA	NA
L1MM_F	L1	Mus musculus	2.5733	-0.405888	0.734837	-0.552352	0.580707	NA
L1NH_RN	L1	Rattus norvegicus	0	NA	NA	NA	NA	NA
L1P_MA2	L1	Eutheria	0	NA	NA	NA	NA	NA
L1R2_RN	L1	Rattus norvegicus	1.49967	1.42956	0.733868	1.94799	0.0514167	NA
L1VL1_5	L1	Mus musculus	6.23145	-0.74789	0.634688	-1.17836	0.238654	NA
L1VL2_5	L1	Mus musculus	1.27047	-0.382468	0.706743	-0.54117	0.588391	NA
L1_CC	L1	Cavia cutleri	0	NA	NA	NA	NA	NA
L1_CP	L1	Conilurus penicillatus	0.225549	0.121044	0.487953	0.248065	0.804084	NA
L1_Mur2_5end	L1	Muridae	10.7372	1.15229	0.583958	1.97325	0.048467	NA
L1_Mur3_5end	L1	Muridae	0.736209	-0.0564244	0.622626	-0.0906233	0.927792	NA
L1_RN	L1	Rattus norvegicus	12.293	1.2226	0.552294	2.21368	0.0268509	NA
L1_Rat3_3end	L1	Rattus	0.563873	0.368893	0.536503	0.687588	0.491712	NA
L1_Rat4_3end	L1	Rattus	12.7991	0.81728	0.516507	1.58232	0.113576	NA
L1_Rn2_3end	L1	Rattus	0.898797	0.801019	0.655948	1.22116	0.222025	NA
L1_Rod_5end	L1	Muridae	0.223849	0.119964	0.487919	0.245869	0.805784	NA
L1_Rod_orf2	L1	Muridae	0.746986	-0.61225	0.665022	-0.920646	0.357235	NA
L2B	CR1	Eutheria	0	NA	NA	NA	NA	NA
L2C	L2	Eutheria	0	NA	NA	NA	NA	NA
L2D	L2	Eutheria	0	NA	NA	NA	NA	NA
L2	CR1	Eutheria	0	NA	NA	NA	NA	NA
L3b_3end	CR1	Mammalia	0	NA	NA	NA	NA	NA
L4	RTEX	Mammalia	0.249361	-0.217777	0.487247	-0.446953	0.654909	NA
L5	RTEX	Mammalia	0	NA	NA	NA	NA	NA
LTR10A	ERV1	Eutheria	0	NA	NA	NA	NA	NA
LTR10B2_Str	ERV2	Ictidomys tridecemlineatus	0	NA	NA	NA	NA	NA
LTR10B3_Str	ERV2	Ictidomys tridecemlineatus	0	NA	NA	NA	NA	NA
LTR10B_Str	ERV2	Ictidomys tridecemlineatus	0	NA	NA	NA	NA	NA
LTR10_Cpo	ERV1	Cavia porcellus	0	NA	NA	NA	NA	NA
LTR10_RN	ERV2	Murinae	0.622931	0.649245	0.657614	0.987274	0.323508	NA
LTR10_Str	ERV2	Ictidomys tridecemlineatus	0	NA	NA	NA	NA	NA
LTR11_Cpo	ERV3	Cavia porcellus	0	NA	NA	NA	NA	NA
LTR12B_Cpo	ERV3	Cavia porcellus	0	NA	NA	NA	NA	NA
LTR12C_Cpo	ERV3	Cavia porcellus	0	NA	NA	NA	NA	NA
LTR12D_Cpo	ERV3	Cavia porcellus	0	NA	NA	NA	NA	NA
LTR12_Cpo	ERV3	Cavia porcellus	0	NA	NA	NA	NA	NA
LTR13B_Dor	ERV2	Dipodomys ordii	0	NA	NA	NA	NA	NA
LTR13_Cpo	ERV3	Cavia porcellus	0	NA	NA	NA	NA	NA
LTR13_Dor	ERV2	Dipodomys ordii	0	NA	NA	NA	NA	NA
LTR16A	ERV3	Eutheria	0	NA	NA	NA	NA	NA
LTR16B1	ERV3	Eutheria	0	NA	NA	NA	NA	NA
LTR16B2	ERV3	Eutheria	0	NA	NA	NA	NA	NA
LTR16B	ERV3	Eutheria	0	NA	NA	NA	NA	NA
LTR16D1	ERV3	Eutheria	0	NA	NA	NA	NA	NA
LTR16D2	ERV3	Eutheria	0	NA	NA	NA	NA	NA
LTR16E1	ERV3	Eutheria	0	NA	NA	NA	NA	NA
LTR16E2	ERV3	Eutheria	0	NA	NA	NA	NA	NA
LTR18_Dor	ERV2	Dipodomys ordii	0	NA	NA	NA	NA	NA
LTR1B_Str	ERV1	Ictidomys tridecemlineatus	0	NA	NA	NA	NA	NA
LTR1C1_Str	ERV1	Ictidomys tridecemlineatus	0	NA	NA	NA	NA	NA
LTR1C1a_Str	ERV1	Ictidomys tridecemlineatus	0	NA	NA	NA	NA	NA
LTR1C_Str	ERV1	Ictidomys tridecemlineatus	0	NA	NA	NA	NA	NA
LTR1_CPo	ERV1	Cavia porcellus	0	NA	NA	NA	NA	NA
LTR1_Rn	ERV2	Rattus norvegicus	0	NA	NA	NA	NA	NA
LTR1_Str	ERV1	Ictidomys tridecemlineatus	0	NA	NA	NA	NA	NA
LTR21B1_Str	ERV1	Ictidomys tridecemlineatus	0	NA	NA	NA	NA	NA
LTR21B1a_Str	ERV1	Ictidomys tridecemlineatus	0	NA	NA	NA	NA	NA
LTR21B2_Str	ERV1	Ictidomys tridecemlineatus	0	NA	NA	NA	NA	NA
LTR21B2a1_Str	ERV1	Ictidomys tridecemlineatus	0	NA	NA	NA	NA	NA
LTR21B2a_Str	ERV1	Ictidomys tridecemlineatus	0	NA	NA	NA	NA	NA
LTR21B2b2_Str	ERV1	Ictidomys tridecemlineatus	0	NA	NA	NA	NA	NA
LTR21B2b_Str	ERV1	Ictidomys tridecemlineatus	0	NA	NA	NA	NA	NA
LTR21B3_Str	ERV1	Ictidomys tridecemlineatus	1.20143	-0.512813	0.741881	-0.691233	0.489419	NA
LTR21B4_Str	ERV1	Ictidomys tridecemlineatus	0	NA	NA	NA	NA	NA
LTR21B_Dor	ERV1	Dipodomys ordii	0	NA	NA	NA	NA	NA
LTR21B_Str	ERV1	Ictidomys tridecemlineatus	0	NA	NA	NA	NA	NA
LTR21C_Dor	ERV1	Dipodomys ordii	0	NA	NA	NA	NA	NA
LTR21_Dor	ERV1	Dipodomys ordii	0	NA	NA	NA	NA	NA
LTR21_Str	ERV1	Ictidomys tridecemlineatus	0	NA	NA	NA	NA	NA
LTR22_Dor	ERV2	Dipodomys ordii	0	NA	NA	NA	NA	NA
LTR24B_Dor	ERV1	Dipodomys ordii	0	NA	NA	NA	NA	NA
LTR24_Dor	ERV1	Dipodomys ordii	0	NA	NA	NA	NA	NA
LTR25_Dor	ERV1	Dipodomys ordii	0	NA	NA	NA	NA	NA
LTR26_Str	ERV2	Ictidomys tridecemlineatus	0	NA	NA	NA	NA	NA
LTR27_Str	ERV2	Ictidomys tridecemlineatus	0	NA	NA	NA	NA	NA
LTR28_Str	ERV1	Ictidomys tridecemlineatus	0	NA	NA	NA	NA	NA
LTR29_Str	ERV2	Ictidomys tridecemlineatus	0	NA	NA	NA	NA	NA
LTR2B2_Cpo	ERV2	Cavia porcellus	0	NA	NA	NA	NA	NA
LTR2B_CGr	ERV2	Cricetulus griseus	0	NA	NA	NA	NA	NA
LTR2B_Cpo	ERV2	Cavia porcellus	0	NA	NA	NA	NA	NA
LTR2C_Cpo	ERV2	Cavia porcellus	0	NA	NA	NA	NA	NA
LTR2_CGr	ERV2	Cricetulus griseus	0	NA	NA	NA	NA	NA
LTR2_Rn	ERV2	Rattus norvegicus	0	NA	NA	NA	NA	NA
LTR2_Str	ERV2	Ictidomys tridecemlineatus	0	NA	NA	NA	NA	NA
LTR31_Str	ERV3	Ictidomys tridecemlineatus	0	NA	NA	NA	NA	NA
LTR32_Str	ERV3	Ictidomys tridecemlineatus	0	NA	NA	NA	NA	NA
LTR33B	ERV3	Mammalia	0	NA	NA	NA	NA	NA
LTR33C	ERV3	Eutheria	0	NA	NA	NA	NA	NA
LTR33_Str	ERV3	Ictidomys tridecemlineatus	0	NA	NA	NA	NA	NA
LTR33	ERV3	Eutheria	0	NA	NA	NA	NA	NA
LTR34A2_Str	ERV2	Ictidomys tridecemlineatus	0	NA	NA	NA	NA	NA
LTR34A_Str	ERV2	Ictidomys tridecemlineatus	0	NA	NA	NA	NA	NA
LTR34B2_Str	ERV2	Ictidomys tridecemlineatus	0	NA	NA	NA	NA	NA
LTR34B_Str	ERV2	Ictidomys tridecemlineatus	0	NA	NA	NA	NA	NA
LTR34C_Str	ERV2	Ictidomys tridecemlineatus	0	NA	NA	NA	NA	NA
LTR34D2_Str	ERV2	Ictidomys tridecemlineatus	0	NA	NA	NA	NA	NA
LTR34D_Str	ERV2	Ictidomys tridecemlineatus	0	NA	NA	NA	NA	NA
LTR34E2_Str	ERV2	Ictidomys tridecemlineatus	0	NA	NA	NA	NA	NA
LTR34E2b_Str	ERV2	Ictidomys tridecemlineatus	0	NA	NA	NA	NA	NA
LTR34E3_Str	ERV2	Ictidomys tridecemlineatus	0	NA	NA	NA	NA	NA
LTR34E4_Str	ERV2	Ictidomys tridecemlineatus	0	NA	NA	NA	NA	NA
LTR34E5_Str	ERV2	Ictidomys tridecemlineatus	0	NA	NA	NA	NA	NA
LTR34E6_Str	ERV2	Ictidomys tridecemlineatus	0	NA	NA	NA	NA	NA
LTR34E_Str	ERV2	Ictidomys tridecemlineatus	0	NA	NA	NA	NA	NA
LTR34F2_Str	ERV2	Ictidomys tridecemlineatus	0	NA	NA	NA	NA	NA
LTR34F_Str	ERV2	Ictidomys tridecemlineatus	0	NA	NA	NA	NA	NA
LTR35_Str	ERV1	Ictidomys tridecemlineatus	0	NA	NA	NA	NA	NA
LTR3B_Dor	ERV3	Dipodomys ordii	0	NA	NA	NA	NA	NA
LTR3_Cpo	ERV3	Cavia porcellus	0	NA	NA	NA	NA	NA
LTR3_Dor	ERV3	Dipodomys ordii	0	NA	NA	NA	NA	NA
LTR3_Rn	ERV1	Rattus norvegicus	1.86803	0.407627	0.751264	0.542588	0.587413	NA
LTR3_Str	ERV2	Ictidomys tridecemlineatus	0	NA	NA	NA	NA	NA
LTR40A1	ERV3	Eutheria	0	NA	NA	NA	NA	NA
LTR4B1_Str	ERV2	Ictidomys tridecemlineatus	0	NA	NA	NA	NA	NA
LTR4B2_Str	ERV2	Ictidomys tridecemlineatus	0	NA	NA	NA	NA	NA
LTR4B_Cpo	ERV1	Cavia porcellus	0	NA	NA	NA	NA	NA
LTR4B_Str	ERV2	Ictidomys tridecemlineatus	0	NA	NA	NA	NA	NA
LTR4C_Cpo	ERV1	Cavia porcellus	0	NA	NA	NA	NA	NA
LTR4_CGr	ERV2	Cricetulus griseus	0	NA	NA	NA	NA	NA
LTR4_Cpo	ERV1	Cavia porcellus	0	NA	NA	NA	NA	NA
LTR4_Dor	ERV2	Dipodomys ordii	0.362136	-0.130886	0.53966	-0.242534	0.808366	NA
LTR4_Str	ERV2	Ictidomys tridecemlineatus	0.142729	0.0119138	0.487247	0.0244512	0.980493	NA
LTR54	ERV1	Eutheria	0	NA	NA	NA	NA	NA
LTR5B_Cpo	ERV3	Cavia porcellus	0	NA	NA	NA	NA	NA
LTR5B_Dor	ERV1	Dipodomys ordii	0	NA	NA	NA	NA	NA
LTR5_Dor	ERV1	Dipodomys ordii	0	NA	NA	NA	NA	NA
LTR5_Str	ERV1	Ictidomys tridecemlineatus	0	NA	NA	NA	NA	NA
LTR67B	ERV3	Eutheria	0	NA	NA	NA	NA	NA
LTR68	ERV1	Eutheria	0	NA	NA	NA	NA	NA
LTR6B2_Cpo	ERV3	Cavia porcellus	0	NA	NA	NA	NA	NA
LTR6B2a_Cpo	ERV3	Cavia porcellus	0	NA	NA	NA	NA	NA
LTR6B_Cpo	ERV3	Cavia porcellus	0	NA	NA	NA	NA	NA
LTR6B_Dor	ERV2	Dipodomys ordii	0	NA	NA	NA	NA	NA
LTR6C2_Cpo	ERV3	Cavia porcellus	0	NA	NA	NA	NA	NA
LTR6C_Cpo	ERV3	Cavia porcellus	0	NA	NA	NA	NA	NA
LTR6D_Cpo	ERV3	Cavia porcellus	0	NA	NA	NA	NA	NA
LTR6E_Cpo	ERV3	Cavia porcellus	0	NA	NA	NA	NA	NA
LTR6F2_Cpo	ERV3	Cavia porcellus	0	NA	NA	NA	NA	NA
LTR6F_Cpo	ERV3	Cavia porcellus	0	NA	NA	NA	NA	NA
LTR6G_Cpo	ERV3	Cavia porcellus	0	NA	NA	NA	NA	NA
LTR6H_Cpo	ERV3	Cavia porcellus	0	NA	NA	NA	NA	NA
LTR6I_Cpo	ERV3	Cavia porcellus	0	NA	NA	NA	NA	NA
LTR6_CGr	ERV2	Cricetulus griseus	0	NA	NA	NA	NA	NA
LTR6_Cpo	ERV3	Cavia porcellus	0	NA	NA	NA	NA	NA
LTR6_Dor	ERV2	Dipodomys ordii	0	NA	NA	NA	NA	NA
LTR6_Str	ERV2	Ictidomys tridecemlineatus	0	NA	NA	NA	NA	NA
LTR72_RN	ERV1	Murinae	0.798254	-0.641252	0.670321	-0.956634	0.338752	NA
LTR75_1	ERV1	Eutheria	0	NA	NA	NA	NA	NA
LTR78	ERV1	Mammalia	0	NA	NA	NA	NA	NA
LTR79	ERV3	Mammalia	0	NA	NA	NA	NA	NA
LTR7B_Cpo	ERV2	Cavia porcellus	0	NA	NA	NA	NA	NA
LTR7B_Str	ERV1	Ictidomys tridecemlineatus	0	NA	NA	NA	NA	NA
LTR7C_Cpo	ERV2	Cavia porcellus	0.112775	0.0119138	0.487247	0.0244512	0.980493	NA
LTR7_Cpo	ERV2	Cavia porcellus	0	NA	NA	NA	NA	NA
LTR7_Dor	ERV2	Dipodomys ordii	0	NA	NA	NA	NA	NA
LTR7_Str	ERV1	Ictidomys tridecemlineatus	0	NA	NA	NA	NA	NA
LTR80A	ERV3	Eutheria	0	NA	NA	NA	NA	NA
LTR80B	ERV3	Eutheria	0	NA	NA	NA	NA	NA
LTR81A	ERV1	Mammalia	0	NA	NA	NA	NA	NA
LTR81B	ERV1	Mammalia	0	NA	NA	NA	NA	NA
LTR81C	ERV1	Mammalia	0	NA	NA	NA	NA	NA
LTR82A	ERV3	Eutheria	0	NA	NA	NA	NA	NA
LTR82B	ERV3	Mammalia	0	NA	NA	NA	NA	NA
LTR83	ERV3	Eutheria	0.641701	-0.256372	0.677724	-0.378283	0.70522	NA
LTR84a	ERV3	Eutheria	0	NA	NA	NA	NA	NA
LTR84b	ERV3	Eutheria	0	NA	NA	NA	NA	NA
LTR85a	Gypsy	Mammalia	0	NA	NA	NA	NA	NA
LTR85b	Gypsy	Mammalia	0	NA	NA	NA	NA	NA
LTR85c	Gypsy	Mammalia	0	NA	NA	NA	NA	NA
LTR86A1	ERV3	Mammalia	0	NA	NA	NA	NA	NA
LTR86A2	ERV3	Mammalia	0	NA	NA	NA	NA	NA
LTR86B1	ERV3	Mammalia	0	NA	NA	NA	NA	NA
LTR86B2	ERV3	Mammalia	0	NA	NA	NA	NA	NA
LTR86C	ERV3	Mammalia	0	NA	NA	NA	NA	NA
LTR87	ERV3	Eutheria	0	NA	NA	NA	NA	NA
LTR88a	Gypsy	Mammalia	0	NA	NA	NA	NA	NA
LTR88b	Gypsy	Mammalia	0	NA	NA	NA	NA	NA
LTR88c	Gypsy	Mammalia	0	NA	NA	NA	NA	NA
LTR89	ERV3	Mammalia	0	NA	NA	NA	NA	NA
LTR8B_Cpo	ERV1	Cavia porcellus	0	NA	NA	NA	NA	NA
LTR8B_Dor	ERV1	Dipodomys ordii	0	NA	NA	NA	NA	NA
LTR8B_Str	ERV1	Ictidomys tridecemlineatus	0	NA	NA	NA	NA	NA
LTR8C_CPo	ERV1	Cavia porcellus	0	NA	NA	NA	NA	NA
LTR8C_Dor	ERV1	Dipodomys ordii	0	NA	NA	NA	NA	NA
LTR8C_Str	ERV1	Ictidomys tridecemlineatus	0	NA	NA	NA	NA	NA
LTR8_Cpo	ERV1	Cavia porcellus	0	NA	NA	NA	NA	NA
LTR8_Dor	ERV1	Dipodomys ordii	0	NA	NA	NA	NA	NA
LTR8_Str	ERV1	Ictidomys tridecemlineatus	0	NA	NA	NA	NA	NA
LTR90A	LTR Retrotransposon	Mammalia	0	NA	NA	NA	NA	NA
LTR90B	LTR Retrotransposon	Mammalia	0	NA	NA	NA	NA	NA
LTR9B2_Str	ERV1	Ictidomys tridecemlineatus	0	NA	NA	NA	NA	NA
LTR9B2a1_Str	ERV1	Ictidomys tridecemlineatus	0	NA	NA	NA	NA	NA
LTR9B2a2_Str	ERV1	Ictidomys tridecemlineatus	0	NA	NA	NA	NA	NA
LTR9B2a_Str	ERV1	Ictidomys tridecemlineatus	0	NA	NA	NA	NA	NA
LTR9B3_Str	ERV1	Ictidomys tridecemlineatus	0	NA	NA	NA	NA	NA
LTR9B3a_Str	ERV1	Ictidomys tridecemlineatus	0	NA	NA	NA	NA	NA
LTR9B_Str	ERV1	Ictidomys tridecemlineatus	0	NA	NA	NA	NA	NA
LTR9_RN	ERV3	Rattus norvegicus	2.0815	-0.0695835	0.748666	-0.0929433	0.925949	NA
LTR9_Str	ERV1	Ictidomys tridecemlineatus	0	NA	NA	NA	NA	NA
LTRIAPEY	LTR Retrotransposon	Mus musculus	1.52428	1.38221	0.728264	1.89795	0.0577026	NA
LTRIS4B	ERV1	Mus musculus	2.36437	1.12582	0.747622	1.50587	0.1321	NA
LTRIS4	ERV1	Mus musculus	8.47151	-0.417921	0.597396	-0.699571	0.484195	NA
LTRIS5	ERV1	Mus musculus	5.55195	1.00818	0.679104	1.48458	0.137656	NA
LTRIS6	ERV1	Mus musculus	4.26546	0.544217	0.741145	0.734293	0.46277	NA
LTRVL30	LTR Retrotransposon	Mus musculus	0	NA	NA	NA	NA	NA
LX10	L1	Mus musculus	0	NA	NA	NA	NA	NA
LX2	L1	Sciurognathi	0	NA	NA	NA	NA	NA
LX3	L1	Sciurognathi	0	NA	NA	NA	NA	NA
LX5c	L1	Mus musculus	3.4351	0.990434	0.72266	1.37054	0.170518	NA
LX5	L1	Mus musculus	11.501	0.712315	0.562363	1.26665	0.205282	NA
LX6	L1	Mus musculus	0	NA	NA	NA	NA	NA
LX7	L1	Mus musculus	0.335774	0.194396	0.490383	0.396417	0.691798	NA
LX8B	L1	Mus musculus	0	NA	NA	NA	NA	NA
LX8	L1	Mus musculus	0	NA	NA	NA	NA	NA
LX9	L1	Mus musculus	0.709603	-0.47843	0.619119	-0.772759	0.439665	NA
Lx7_3end	L1	Rodentia	5.50264	0.330468	0.682809	0.483983	0.628398	NA
MARE10	MARE10	Mammalia	0	NA	NA	NA	NA	NA
MARE11	MARE11	Mammalia	0	NA	NA	NA	NA	NA
MARE1	Mariner/Tc1	Mammalia	0	NA	NA	NA	NA	NA
MARE3	SINE	Mammalia	0	NA	NA	NA	NA	NA
MARE4	MARE4	Mammalia	0	NA	NA	NA	NA	NA
MARE5	hAT	Mammalia	0	NA	NA	NA	NA	NA
MARE6	Tx1	Mammalia	0	NA	NA	NA	NA	NA
MARE7	Integrated Virus	Mammalia	0	NA	NA	NA	NA	NA
MARE8	MARE8	Mammalia	0	NA	NA	NA	NA	NA
MARE9	MARE9	Mammalia	0	NA	NA	NA	NA	NA
MEN	SINE2/tRNA	Menetes berdmorei	0.417002	-0.460328	0.558082	-0.82484	0.409463	NA
MER103	DNA transposon	Eutheria	0	NA	NA	NA	NA	NA
MER104A	DNA transposon	Eutheria	0	NA	NA	NA	NA	NA
MER104B	DNA transposon	Eutheria	0	NA	NA	NA	NA	NA
MER104C	DNA transposon	Eutheria	0	NA	NA	NA	NA	NA
MER104	DNA transposon	Eutheria	0	NA	NA	NA	NA	NA
MER115	hAT	Eutheria	0	NA	NA	NA	NA	NA
MER121	hAT	Mammalia	0	NA	NA	NA	NA	NA
MER124	Transposable Element	Mammalia	0	NA	NA	NA	NA	NA
MER135	Transposable Element	Mammalia	0	NA	NA	NA	NA	NA
MER21B	ERV3	Eutheria	0	NA	NA	NA	NA	NA
MER21C_BT	ERV3	Eutheria	0	NA	NA	NA	NA	NA
MER21C	ERV3	Eutheria	0	NA	NA	NA	NA	NA
MER2B	Mariner/Tc1	Eutheria	0	NA	NA	NA	NA	NA
MER2	Mariner/Tc1	Eutheria	0	NA	NA	NA	NA	NA
MER30	hAT	Vertebrata	0	NA	NA	NA	NA	NA
MER31A	ERV1	Eutheria	0	NA	NA	NA	NA	NA
MER34-int	ERV1	Eutheria	0	NA	NA	NA	NA	NA
MER34A1	ERV1	Eutheria	0	NA	NA	NA	NA	NA
MER34A	ERV1	Eutheria	0	NA	NA	NA	NA	NA
MER3	hAT	Eutheria	0	NA	NA	NA	NA	NA
MER44D	Mariner/Tc1	Eutheria	0	NA	NA	NA	NA	NA
MER46C	Mariner/Tc1	Eutheria	0	NA	NA	NA	NA	NA
MER47B	Mariner/Tc1	Eutheria	0	NA	NA	NA	NA	NA
MER47C	Mariner/Tc1	Eutheria	0	NA	NA	NA	NA	NA
MER57B1	ERV1	Eutheria	0	NA	NA	NA	NA	NA
MER57C1	ERV1	Eutheria	0	NA	NA	NA	NA	NA
MER57C2	ERV1	Eutheria	0	NA	NA	NA	NA	NA
MER57D	ERV1	Eutheria	0	NA	NA	NA	NA	NA
MER57E1	ERV1	Eutheria	0	NA	NA	NA	NA	NA
MER57E2	ERV1	Eutheria	0	NA	NA	NA	NA	NA
MER57E3	ERV1	Eutheria	0	NA	NA	NA	NA	NA
MER58A	hAT	Eutheria	0	NA	NA	NA	NA	NA
MER58B	hAT	Eutheria	0	NA	NA	NA	NA	NA
MER58C	hAT	Eutheria	0	NA	NA	NA	NA	NA
MER58D	hAT	Eutheria	0	NA	NA	NA	NA	NA
MER5A	hAT	Eutheria	0	NA	NA	NA	NA	NA
MER5C1	hAT	Eutheria	0	NA	NA	NA	NA	NA
MER63C	hAT	Eutheria	0	NA	NA	NA	NA	NA
MER65A	ERV1	Eutheria	0	NA	NA	NA	NA	NA
MER65I	Endogenous Retrovirus	Eutheria	0	NA	NA	NA	NA	NA
MER68A	ERV3	Eutheria	0	NA	NA	NA	NA	NA
MER68_I	ERV3	Eutheria	0	NA	NA	NA	NA	NA
MER69A	hAT	Eutheria	0	NA	NA	NA	NA	NA
MER69B	hAT	Eutheria	0	NA	NA	NA	NA	NA
MER6C	Mariner/Tc1	Eutheria	0	NA	NA	NA	NA	NA
MER6	Mariner/Tc1	Eutheria	0	NA	NA	NA	NA	NA
MER70_I	LTR Retrotransposon	Eutheria	0	NA	NA	NA	NA	NA
MER74A	ERV3	Eutheria	0	NA	NA	NA	NA	NA
MER74	Endogenous Retrovirus	Eutheria	0	NA	NA	NA	NA	NA
MER76-int	ERV3	Eutheria	0	NA	NA	NA	NA	NA
MER80	hAT	Eutheria	0	NA	NA	NA	NA	NA
MER82	DNA transposon	Eutheria	0	NA	NA	NA	NA	NA
MER90a_LTR	ERV1	Eutheria	0	NA	NA	NA	NA	NA
MER91B	hAT	Eutheria	0	NA	NA	NA	NA	NA
MER92C	ERV1	Eutheria	0	NA	NA	NA	NA	NA
MER97d	hAT	Eutheria	0.142729	0.0119138	0.487247	0.0244512	0.980493	NA
MERVK26	ERV2	Muridae	14.1301	0.289089	0.524067	0.551627	0.581204	NA
MERX	Mariner/Tc1	Eutheria	0	NA	NA	NA	NA	NA
MIR3	SINE2/tRNA	Mammalia	0	NA	NA	NA	NA	NA
MIRb	SINE2/tRNA	Mammalia	0.534819	0.0402437	0.583384	0.0689832	0.945003	NA
MIRc	SINE2/tRNA	Mammalia	0	NA	NA	NA	NA	NA
MIR	SINE2/tRNA	Mammalia	0	NA	NA	NA	NA	NA
MLT-int	ERV3	Eutheria	0	NA	NA	NA	NA	NA
MLT1A0	ERV3	Eutheria	0	NA	NA	NA	NA	NA
MLT1A1	ERV3	Eutheria	0	NA	NA	NA	NA	NA
MLT1B	ERV3	Eutheria	0	NA	NA	NA	NA	NA
MLT1C2	ERV3	Eutheria	0	NA	NA	NA	NA	NA
MLT1C	ERV3	Eutheria	0	NA	NA	NA	NA	NA
MLT1D	ERV3	Eutheria	0	NA	NA	NA	NA	NA
MLT1E1A	ERV3	Eutheria	0	NA	NA	NA	NA	NA
MLT1E1	ERV3	Eutheria	0	NA	NA	NA	NA	NA
MLT1E	ERV3	Eutheria	0	NA	NA	NA	NA	NA
MLT1F1	ERV3	Eutheria	0	NA	NA	NA	NA	NA
MLT1F_I	ERV3	Eutheria	0	NA	NA	NA	NA	NA
MLT1F	ERV3	Eutheria	0	NA	NA	NA	NA	NA
MLT1H_I	ERV3	Eutheria	0	NA	NA	NA	NA	NA
MLT1J-int	ERV3	Eutheria	0	NA	NA	NA	NA	NA
MLT1J	ERV3	Eutheria	0	NA	NA	NA	NA	NA
MLT1M	ERV3	Mammalia	0	NA	NA	NA	NA	NA
MLT1O	ERV3	Eutheria	0	NA	NA	NA	NA	NA
MLT1_I	ERV3	Eutheria	0	NA	NA	NA	NA	NA
MLT2A2_Str	ERV3	Ictidomys tridecemlineatus	0	NA	NA	NA	NA	NA
MLT2B2	ERV3	Eutheria	0	NA	NA	NA	NA	NA
MLT2E	ERV3	Eutheria	0	NA	NA	NA	NA	NA
MLT2F	ERV3	Eutheria	0	NA	NA	NA	NA	NA
MLTR11A	ERV2	Murinae	0.111925	0.0119138	0.487247	0.0244512	0.980493	NA
MLTR11B	ERV2	Murinae	0	NA	NA	NA	NA	NA
MLTR12	ERV1	Murinae	0	NA	NA	NA	NA	NA
MLTR13	ERV2	Murinae	5.70566	-0.723002	0.639793	-1.13006	0.258452	NA
MLTR14	ERV1	Murinae	0	NA	NA	NA	NA	NA
MLTR18A_MM	ERV2	Mus musculus	0.397885	-0.345531	0.495304	-0.697615	0.485418	NA
MLTR18B_MM	ERV2	Mus musculus	0	NA	NA	NA	NA	NA
MLTR18C_MM	ERV2	Mus musculus	0.335774	0.194396	0.490383	0.396417	0.691798	NA
MLTR18D_MM	ERV2	Mus musculus	0.83435	-0.0477356	0.673622	-0.070864	0.943506	NA
MLTR18_MM	ERV2	Mus musculus	0	NA	NA	NA	NA	NA
MLTR25A	ERV2	Mus musculus	13.0144	0.930614	0.600235	1.55042	0.121042	NA
MLTR25B	ERV2	Mus musculus	13.3848	-0.532988	0.578254	-0.92172	0.356675	NA
MLTR25C	ERV2	Mus musculus	3.67064	-0.522843	0.736996	-0.709425	0.478061	NA
MLTR31A_MM	ERV2	Mus musculus	15.0314	0.253147	0.488431	0.518286	0.604259	NA
MLTR31B_MM	ERV2	Mus musculus	15.7323	0.739049	0.49157	1.50345	0.132724	NA
MLTR31C_MM	ERV2	Mus musculus	0.907192	0.0847633	0.687545	0.123284	0.901882	NA
MLTR31E_MM	ERV2	Mus musculus	5.29272	-0.44305	0.657656	-0.67368	0.500515	NA
MLTR31FA_MM	ERV2	Mus musculus	14.6472	-0.0929174	0.485247	-0.191485	0.848146	NA
MLTR31F_MM	ERV2	Mus musculus	15.4043	-0.460043	0.495232	-0.928944	0.352918	NA
MLTR32C_MM	ERV2	Mus musculus	0	NA	NA	NA	NA	NA
MLTR73	ERV1	Murinae	0	NA	NA	NA	NA	NA
MMAR1	Mariner/Tc1	Muridae	0.397885	-0.345531	0.495304	-0.697615	0.485418	NA
MMTV-int	ERV2	Mus	4.10789	2.35675	0.750169	3.14162	0.00168014	NA
MREP_MC	MCMREP	Mus caroli	0.895398	0.601948	0.591004	1.01852	0.308432	NA
MRLTR33	ERV3	Murinae	1.01912	0.181328	0.69878	0.259492	0.795256	NA
MSTC	ERV3	Eutheria	0	NA	NA	NA	NA	NA
MST_I	ERV3	Eutheria	0	NA	NA	NA	NA	NA
MT2A	ERV3	Rodentia	0.111925	0.0119138	0.487247	0.0244512	0.980493	NA
MT2B1	ERV3	Muridae	0.397885	-0.345531	0.495304	-0.697615	0.485418	NA
MT2B	ERV3	Sciurognathi	19.7907	-0.326991	0.525235	-0.62256	0.533573	NA
MT2_Rat1	ERV3	Rattus	0.451098	0.275559	0.508101	0.54233	0.587591	NA
MTD	ERV3	Rodentia	0.112775	0.0119138	0.487247	0.0244512	0.980493	NA
MTE-int	ERV3	Rodentia	0	NA	NA	NA	NA	NA
MTE1_STr-I	ERV3	Ictidomys tridecemlineatus	0	NA	NA	NA	NA	NA
MTE1_STr-LTR	ERV3	Ictidomys tridecemlineatus	0	NA	NA	NA	NA	NA
MTE2a_LTR	ERV3	Rodentia	0	NA	NA	NA	NA	NA
MTE2b_LTR	ERV3	Rodentia	0	NA	NA	NA	NA	NA
MTEa_LTR	ERV3	Rodentia	0.225549	0.121044	0.487953	0.248065	0.804084	NA
MTEb_LTR	ERV3	Rodentia	0.361286	-0.131124	0.539353	-0.243114	0.807917	NA
MTE	Endogenous Retrovirus	Sciurognathi	0	NA	NA	NA	NA	NA
MUSID2	SINE2/tRNA	Rodentia	0	NA	NA	NA	NA	NA
MUSID3	SINE2/tRNA	Rodentia	0	NA	NA	NA	NA	NA
MUSID4	SINE2/tRNA	Rodentia	0	NA	NA	NA	NA	NA
MUSID5	SINE2/tRNA	Rodentia	0	NA	NA	NA	NA	NA
MYS1_LTR	LTR Retrotransposon	Peromyscus leucopus	0	NA	NA	NA	NA	NA
MYS1_PL	direct repeat	Peromyscus leucopus	1.22105	-0.566608	0.742407	-0.763204	0.445342	NA
MYSERV16_I	ERV2	Mus musculus	9.7088	-0.223176	0.599346	-0.372366	0.709621	NA
MYSERV_Rn	ERV2	Rattus	8.01226	0.836023	0.605291	1.38119	0.16722	NA
MYSERV	ERV2	Mus musculus	3.06357	-0.375222	0.737438	-0.508819	0.610879	NA
MamGypLTR1a	Gypsy	Mammalia	0	NA	NA	NA	NA	NA
MamGypLTR1b	Gypsy	Mammalia	0	NA	NA	NA	NA	NA
MamGypLTR1c	Gypsy	Mammalia	0	NA	NA	NA	NA	NA
MamGypLTR1d	Gypsy	Mammalia	0.198943	-0.217777	0.487247	-0.446953	0.654909	NA
MamGypLTR2b	Gypsy	Mammalia	0	NA	NA	NA	NA	NA
MamGypLTR2c	Gypsy	Mammalia	0	NA	NA	NA	NA	NA
MamGypLTR2	Gypsy	Mammalia	0	NA	NA	NA	NA	NA
MamGypLTR3	Gypsy	Mammalia	0	NA	NA	NA	NA	NA
MamRep137	Mariner/Tc1	Mammalia	0	NA	NA	NA	NA	NA
MamRep1527	Transposable Element	Eutheria	0	NA	NA	NA	NA	NA
MamRep1894	hAT	Mammalia	0	NA	NA	NA	NA	NA
MamRep38	hAT	Mammalia	0	NA	NA	NA	NA	NA
MamRep4096	hAT	Mammalia	0	NA	NA	NA	NA	NA
MamRep434	Mariner/Tc1	Mammalia	0	NA	NA	NA	NA	NA
MamRep488	hAT	Mammalia	0	NA	NA	NA	NA	NA
MamRep564	Transposable Element	Mammalia	0	NA	NA	NA	NA	NA
MamRep605	Transposable Element	Mammalia	0	NA	NA	NA	NA	NA
MamSINE1	tRNA	Mammalia	0	NA	NA	NA	NA	NA
MurSAT1	Satellite	Muridae	0	NA	NA	NA	NA	NA
MurSatRep2	Transposable Element	Rattus	7.5735	-0.198577	0.645886	-0.307449	0.758502	NA
NICER19A_I	ERV1	Rattus	0	NA	NA	NA	NA	NA
NICER19B-int	ERV1	Rattus	0.223849	0.119964	0.487919	0.245869	0.805784	NA
NICER1B_Rn_LTR	ERV1	Rattus norvegicus	0	NA	NA	NA	NA	NA
NICER1C_Rn_I	ERV1	Rattus norvegicus	0	NA	NA	NA	NA	NA
NICER1C_Rn_LTR	ERV1	Rattus norvegicus	0	NA	NA	NA	NA	NA
NICER1D_Rn_LTR	ERV1	Rattus norvegicus	0	NA	NA	NA	NA	NA
NICER1E_Rn_LTR	ERV1	Rattus norvegicus	0	NA	NA	NA	NA	NA
NICER2_Rn	ERV1	Rattus	0	NA	NA	NA	NA	NA
NICER2v_Rn_I	ERV1	Rattus norvegicus	0	NA	NA	NA	NA	NA
NICER3A_Rn	ERV1	Rattus	0	NA	NA	NA	NA	NA
NICER_RN	ERV1	Rattus norvegicus	0	NA	NA	NA	NA	NA
ORR1B2	ERV3	Mus musculus	14.4332	0.0214994	0.505386	0.0425404	0.966068	NA
ORR1BI	ERV3	Rodentia	0.623435	-0.176219	0.605793	-0.29089	0.771135	NA
ORR1B_Str	ERV2	Ictidomys tridecemlineatus	0	NA	NA	NA	NA	NA
ORR1C1	ERV3	Mus musculus	0.896608	-0.961558	0.652385	-1.47391	0.140506	NA
ORR1C2_LTR	ERV3	Muridae	3.90083	-0.0225722	0.745801	-0.0302657	0.975855	NA
ORR1C2	ERV3	Mus musculus	0.112775	0.0119138	0.487247	0.0244512	0.980493	NA
ORR1C_Str	ERV2	Ictidomys tridecemlineatus	0	NA	NA	NA	NA	NA
ORR1C	ERV3	Rodentia	1.49517	-0.207307	0.73914	-0.280471	0.779116	NA
ORR1D-int	ERV3	Rodentia	3.00963	-0.77916	0.746381	-1.04392	0.296524	NA
ORR1D1_LTR	ERV3	Rodentia	1.43252	0.0487432	0.74909	0.06507	0.948118	NA
ORR1D2_LTR	ERV3	Rodentia	0	NA	NA	NA	NA	NA
ORR1D	ERV3	Rodentia	0.112775	0.0119138	0.487247	0.0244512	0.980493	NA
ORR1E	ERV3	Rodentia	0	NA	NA	NA	NA	NA
ORR1F_Str	ERV2	Ictidomys tridecemlineatus	0	NA	NA	NA	NA	NA
ORR1F	ERV3	Murinae	0	NA	NA	NA	NA	NA
ORR1G	ERV3	Murinae	0	NA	NA	NA	NA	NA
ORR1_Str	ERV2	Ictidomys tridecemlineatus	0	NA	NA	NA	NA	NA
ORSL-2a	hAT	Mammalia	0	NA	NA	NA	NA	NA
ORSL-2b	hAT	Mammalia	0	NA	NA	NA	NA	NA
ORSL	hAT	Eutheria	0.249361	-0.217777	0.487247	-0.446953	0.654909	NA
PB1D10	SINE1/7SL	Rodentia	0.361286	-0.131124	0.539353	-0.243114	0.807917	NA
PB1D7	SINE1/7SL	Rodentia	0.69127	-0.249304	0.65381	-0.381309	0.702974	NA
PB1	SINE1/7SL	Rodentia	0	NA	NA	NA	NA	NA
Ped-1	SINE3/5S	Pedetes capensis	0	NA	NA	NA	NA	NA
Ped-2	SINE2/tRNA	Pedetes capensis	0	NA	NA	NA	NA	NA
R91ES8_RN	Satellite	Rattus norvegicus	0	NA	NA	NA	NA	NA
RAL_Rn_I	ERV1	Rattus norvegicus	0	NA	NA	NA	NA	NA
RAL_Rn	ERV1	Rattus norvegicus	0	NA	NA	NA	NA	NA
RCHARR1	hAT	Muridae	0.223849	0.119964	0.487919	0.245869	0.805784	NA
RDRE1_RN	SINE1/7SL	Rattus norvegicus	0	NA	NA	NA	NA	NA
RICKSHA	MuDR	Eutheria	0	NA	NA	NA	NA	NA
RLTR01_Rn	ERV1	Rattus norvegicus	0	NA	NA	NA	NA	NA
RLTR10B_Rat	ERV2	Rattus norvegicus	0	NA	NA	NA	NA	NA
RLTR10E	ERV2	Mus musculus	20.5314	-0.329755	0.439322	-0.7506	0.452893	NA
RLTR10_Rat	ERV2	Rattus	0.198943	-0.217777	0.487247	-0.446953	0.654909	NA
RLTR11A2	ERV2	Muridae	6.41696	0.129092	0.628784	0.205304	0.837334	NA
RLTR11A	ERV2	Mus musculus	9.87064	-1.04658	0.661282	-1.58265	0.113501	NA
RLTR11C_MM	ERV2	Mus musculus	0.623435	-0.176219	0.605793	-0.29089	0.771135	NA
RLTR11D	ERV2	Murinae	0.447699	0.273124	0.507332	0.538354	0.590333	NA
RLTR12A	ERV2	Mus musculus	3.76639	0.508297	0.723003	0.703036	0.482033	NA
RLTR12B2	ERV2	Mus musculus	0.69127	-0.249304	0.65381	-0.381309	0.702974	NA
RLTR12BD_Mm	ERV2	Mus	5.09473	0.408923	0.692548	0.590462	0.554881	NA
RLTR12B	ERV2	Mus musculus	0.198943	-0.217777	0.487247	-0.446953	0.654909	NA
RLTR12C	ERV2	Mus musculus	0	NA	NA	NA	NA	NA
RLTR12D	ERV2	Mus musculus	0.721575	-0.143897	0.617513	-0.233027	0.815741	NA
RLTR12E	ERV2	Mus musculus	0	NA	NA	NA	NA	NA
RLTR12F	ERV2	Mus musculus	0	NA	NA	NA	NA	NA
RLTR12G	ERV2	Mus musculus	0.54011	0.437533	0.588803	0.743089	0.457428	NA
RLTR12H	ERV2	Mus musculus	0.218059	-0.217777	0.487247	-0.446953	0.654909	NA
RLTR12	LTR Retrotransposon	Mus musculus	0	NA	NA	NA	NA	NA
RLTR13D3A	ERV2	Mus musculus	12.9292	0.355437	0.530114	0.670491	0.502545	NA
RLTR13D3	ERV2	Mus musculus	14.9412	-0.103099	0.485444	-0.212382	0.831809	NA
RLTR14_I	ERV1	Muridae	1.96759	-0.407162	0.750928	-0.542211	0.587673	NA
RLTR14_RN	ERV1	Murinae	0	NA	NA	NA	NA	NA
RLTR14	ERV1	Mus musculus	12.4521	-0.801644	0.505875	-1.58467	0.113042	NA
RLTR16C_MM	ERV2	Mus musculus	6.38796	-0.361396	0.647332	-0.558285	0.57665	NA
RLTR16_Rn	ERV2	Rattus norvegicus	0.908546	-0.61985	0.648257	-0.956179	0.338982	NA
RLTR16	ERV2	Mus musculus	0.623435	-0.176219	0.605793	-0.29089	0.771135	NA
RLTR17B_Mm	ERV2	Mus musculus	2.48814	0.0396027	0.751172	0.0527212	0.957954	NA
RLTR17C_Mm	ERV2	Mus musculus	2.10072	0.80866	0.75056	1.07741	0.281297	NA
RLTR17D_Mm	ERV2	Mus musculus	2.15644	0.0557006	0.751181	0.0741507	0.940891	NA
RLTR18_I	ERV2	Muridae	0.611497	-0.345129	0.596506	-0.578584	0.56287	NA
RLTR18_MM	ERV2	Mus musculus	0	NA	NA	NA	NA	NA
RLTR18	ERV2	Muridae	0.223849	0.119964	0.487919	0.245869	0.805784	NA
RLTR19-int	ERV3	Muridae	2.11984	0.261786	0.750943	0.34861	0.727382	NA
RLTR19A2	ERV3	Mus musculus	2.15929	0.343116	0.748027	0.458695	0.646454	NA
RLTR19A_MM	ERV3	Mus musculus	12.9745	-0.0719287	0.508582	-0.14143	0.88753	NA
RLTR19C_MM	ERV3	Mus musculus	3.39127	0.351599	0.721625	0.487233	0.626093	NA
RLTR19D	ERV3	Mus musculus	0	NA	NA	NA	NA	NA
RLTR19	ERV3	Rattus	10.3476	-0.484434	0.532802	-0.909218	0.363235	NA
RLTR1E_MM	ERV1	Mus musculus	1.62173	-0.0372806	0.745679	-0.0499954	0.960126	NA
RLTR1F_Mm	ERV1	Mus musculus	14.6226	1.44271	0.594043	2.42863	0.0151559	NA
RLTR1_MM	LTR Retrotransposon	Mus musculus	0.653735	0.559868	0.61626	0.908493	0.363618	NA
RLTR1_Rat1	ERV1	Rattus	0	NA	NA	NA	NA	NA
RLTR1_Rat2	ERV1	Rattus	0	NA	NA	NA	NA	NA
RLTR1_Rn	ERV1	Rattus norvegicus	0	NA	NA	NA	NA	NA
RLTR20A1_MM	ERV2	Mus musculus	2.15911	-0.364641	0.736903	-0.494829	0.620721	NA
RLTR20A2B_MM	ERV2	Mus musculus	1.62977	-0.830553	0.749644	-1.10793	0.267892	NA
RLTR20A2_MM	ERV2	Mus musculus	2.41749	0.44415	0.744113	0.596884	0.550585	NA
RLTR20A3_MM	ERV2	Mus musculus	2.96553	-0.266211	0.725686	-0.36684	0.713738	NA
RLTR20A4	ERV2	Murinae	14.2995	-1.05084	0.576368	-1.8232	0.0682726	NA
RLTR20A	ERV2	Muridae	2.8536	0.13527	0.72166	0.187443	0.851314	NA
RLTR20B1_MM	ERV2	Mus musculus	4.02768	-0.426432	0.680802	-0.626367	0.531075	NA
RLTR20B2_MM	ERV2	Mus musculus	9.18635	-0.417731	0.58871	-0.70957	0.477971	NA
RLTR20B3A_MM	ERV2	Mus musculus	2.49379	-0.773504	0.751294	-1.02956	0.303215	NA
RLTR20B3	ERV2	Muridae	0.674948	0.597079	0.622872	0.958591	0.337765	NA
RLTR20B4_MM	ERV2	Mus musculus	3.18414	-1.29599	0.734529	-1.76439	0.0776664	NA
RLTR20B5_MM	ERV2	Mus musculus	0.562173	0.486687	0.602003	0.808446	0.418834	NA
RLTR20C1_MM	ERV2	Mus musculus	9.13786	-0.547495	0.567274	-0.965132	0.334479	NA
RLTR20C2_MM	ERV2	Mus musculus	3.88051	-0.360034	0.691236	-0.520856	0.602467	NA
RLTR20D_MM	ERV2	Mus musculus	1.52562	-0.248151	0.748862	-0.33137	0.740365	NA
RLTR21_MM	LTR Retrotransposon	Mus musculus	0	NA	NA	NA	NA	NA
RLTR23_MM	ERV2	Mus musculus	7.37824	-0.756084	0.635298	-1.19012	0.233998	NA
RLTR24B_MM	ERV1	Mus musculus	0	NA	NA	NA	NA	NA
RLTR24_MM	ERV1	Mus musculus	1.13359	0.306161	0.730292	0.41923	0.675048	NA
RLTR25B	ERV2	Muridae	10.7726	-0.227149	0.543033	-0.418296	0.675731	NA
RLTR26B_MM	ERV2	Mus musculus	0.249361	-0.217777	0.487247	-0.446953	0.654909	NA
RLTR26B_Rn	ERV2	Rattus norvegicus	0	NA	NA	NA	NA	NA
RLTR26C_MM	ERV2	Mus musculus	0.367428	0.329876	0.593997	0.55535	0.578655	NA
RLTR26D_MM	ERV2	Mus musculus	0.223849	0.119964	0.487919	0.245869	0.805784	NA
RLTR26_MM	ERV2	Muridae	0.449399	0.366236	0.573651	0.63843	0.523194	NA
RLTR26_Rn	ERV2	Rattus norvegicus	0	NA	NA	NA	NA	NA
RLTR28_MM	LTR Retrotransposon	Mus musculus	0.722572	-0.227573	0.619181	-0.367539	0.713217	NA
RLTR29_MM	LTR Retrotransposon	Mus musculus	4.3753	0.604324	0.743351	0.812972	0.416234	NA
RLTR30B_MM	ERV1	Mus musculus	3.74157	0.27471	0.72586	0.378461	0.705088	NA
RLTR30C_MM	ERV1	Mus musculus	0	NA	NA	NA	NA	NA
RLTR30D2_MM	ERV1	Mus musculus	6.65448	0.133036	0.627467	0.212021	0.832091	NA
RLTR30D_MM	ERV1	Mus musculus	0.223849	0.119964	0.487919	0.245869	0.805784	NA
RLTR30D_RN	ERV1	Murinae	0.641451	-0.318615	0.603366	-0.528062	0.597457	NA
RLTR30E_MM	ERV1	Mus musculus	2.32553	0.383582	0.740826	0.517776	0.604614	NA
RLTR30_MM	ERV1	Mus musculus	14.0403	-0.116907	0.540879	-0.216144	0.828876	NA
RLTR30	ERV1	Muridae	0.920518	-0.358627	0.684111	-0.524223	0.600123	NA
RLTR31B2	ERV2	Murinae	0.623435	-0.176219	0.605793	-0.29089	0.771135	NA
RLTR31C_MM	ERV2	Mus musculus	1.24571	-1.13758	0.733231	-1.55145	0.120793	NA
RLTR31M3D2_Rn	ERV2	Rattus norvegicus	0	NA	NA	NA	NA	NA
RLTR31M3D_Rn	ERV2	Rattus norvegicus	0	NA	NA	NA	NA	NA
RLTR31M	ERV2	Murinae	10.0205	0.0887984	0.578014	0.153627	0.877904	NA
RLTR31_MM	ERV2	Mus musculus	4.6239	-0.274911	0.676112	-0.406606	0.684297	NA
RLTR31_Mur	ERV2	Muridae	0.878938	0.0645345	0.681407	0.0947077	0.924547	NA
RLTR31_Rn1	ERV2	Rattus	5.77312	-0.349049	0.705952	-0.494437	0.620998	NA
RLTR31_Rn2	ERV2	Rattus	0	NA	NA	NA	NA	NA
RLTR31_Rn3	ERV2	Rattus	0.930451	0.963245	0.693051	1.38986	0.164571	NA
RLTR32B_Rn	ERV2	Rattus norvegicus	0	NA	NA	NA	NA	NA
RLTR32C_Rn	ERV2	Rattus norvegicus	0	NA	NA	NA	NA	NA
RLTR33_MM	ERV3	Mus musculus	18.682	0.302046	0.505768	0.597203	0.550372	NA
RLTR34B_MM	ERV2	Mus musculus	0.223849	0.119964	0.487919	0.245869	0.805784	NA
RLTR34C_MM	ERV2	Mus musculus	0.885517	0.0184718	0.686557	0.026905	0.978536	NA
RLTR34D_MM	ERV2	Mus musculus	0	NA	NA	NA	NA	NA
RLTR34_MM	ERV2	Mus musculus	4.83667	-0.211932	0.666428	-0.318012	0.750476	NA
RLTR35B_MM	ERV3	Mus musculus	3.55163	0.714912	0.750608	0.952443	0.340872	NA
RLTR3IAP_MA	LTR Retrotransposon	Mesocricetus auratus	0	NA	NA	NA	NA	NA
RLTR40_MM	LTR Retrotransposon	Mus musculus	0.561323	0.485954	0.60185	0.807435	0.419416	NA
RLTR40_Rn	ERV1	Rattus norvegicus	0	NA	NA	NA	NA	NA
RLTR41A2	ERV1	Mus musculus	15.7442	-0.356362	0.490137	-0.727066	0.467186	NA
RLTR41B_Rn	ERV1	Rattus norvegicus	0	NA	NA	NA	NA	NA
RLTR41B	ERV1	Mus musculus	4.13666	0.0697261	0.737646	0.0945252	0.924692	NA
RLTR41C	ERV1	Mus musculus	18.498	-0.333615	0.519735	-0.641895	0.520941	NA
RLTR41_Rn	ERV1	Rattus norvegicus	0	NA	NA	NA	NA	NA
RLTR41	ERV1	Mus	4.55715	0.0052556	0.67828	0.00774842	0.993818	NA
RLTR42	ERV2	Muridae	0	NA	NA	NA	NA	NA
RLTR43A	ERV2	Muridae	0	NA	NA	NA	NA	NA
RLTR43B	ERV2	Muridae	0	NA	NA	NA	NA	NA
RLTR43C	ERV2	Mus musculus	15.0769	-0.157909	0.506132	-0.311992	0.755047	NA
RLTR43_Rat	ERV2	Rattus	0	NA	NA	NA	NA	NA
RLTR44A_LTR	ERV2	Mus	6.54741	-0.682809	0.637835	-1.07051	0.28439	NA
RLTR44E_LTR	ERV2	Mus	19.6275	-0.0814519	0.519468	-0.156799	0.875403	NA
RLTR46A2	ERV2	Mus musculus	2.84533	0.153292	0.735531	0.20841	0.834909	NA
RLTR46A	ERV2	Mus musculus	5.11384	0.125757	0.725644	0.173304	0.862413	NA
RLTR47	ERV2	Mus musculus	1.48983	-0.119834	0.74177	-0.161552	0.871659	NA
RLTR48B	ERV1	Mus musculus	0.945425	0.0598174	0.689963	0.0866966	0.930913	NA
RLTR48C	ERV1	Mus musculus	18.0914	0.0603458	0.463913	0.13008	0.896503	NA
RLTR48_Rn	ERV1	Rattus norvegicus	0	NA	NA	NA	NA	NA
RLTR49	ERV1	Mus musculus	8.87808	0.982119	0.636152	1.54384	0.122626	NA
RLTR50A	ERV2	Mus musculus	0.509306	0.419105	0.58707	0.713892	0.475294	NA
RLTR50B	ERV2	Mus musculus	8.34061	1.31914	0.610936	2.15922	0.0308332	NA
RLTR51A_Mm	ERV3	Mus musculus	10.3847	-0.768303	0.541307	-1.41935	0.155798	NA
RLTR51B_Mm	ERV3	Mus musculus	0	NA	NA	NA	NA	NA
RLTR51_Rn	ERV3	Rattus norvegicus	0.249361	-0.217777	0.487247	-0.446953	0.654909	NA
RLTR52_Rn	ERV1	Rattus norvegicus	0	NA	NA	NA	NA	NA
RLTR53B_Mm	ERV3	Mus musculus	0	NA	NA	NA	NA	NA
RLTR53_Mm	ERV3	Mus musculus	3.16837	-1.69617	0.736062	-2.30438	0.0212011	NA
RLTR7_RN	ERV2	Rattus norvegicus	0	NA	NA	NA	NA	NA
RLTR9A2	ERV2	Mus musculus	1.45274	0.161645	0.749012	0.215811	0.829135	NA
RLTR9A3A	ERV2	Mus musculus	0.225549	0.121044	0.487953	0.248065	0.804084	NA
RLTR9A3B	ERV2	Mus musculus	2.07756	-0.421696	0.747977	-0.563782	0.572902	NA
RLTR9A3	ERV2	Mus musculus	1.89346	0.440408	0.747579	0.589112	0.555786	NA
RLTR9A4	ERV2	Mus musculus	1.34771	-0.332766	0.716032	-0.464736	0.642121	NA
RLTR9A	ERV2	Mus musculus	2.02265	0.163923	0.748489	0.219005	0.826646	NA
RLTR9B2	ERV2	Mus musculus	6.79567	0.688997	0.612412	1.12505	0.260566	NA
RLTR9B	ERV2	Mus musculus	0.255503	0.130496	0.493233	0.264572	0.791339	NA
RLTR9C	ERV2	Mus	3.10736	-1.93741	0.74172	-2.61205	0.00900013	NA
RLTR9F	ERV2	Mus musculus	3.41503	-0.0461648	0.701308	-0.0658268	0.947516	NA
RLTRMRS_PS	LTR Retrotransposon	Phodopus sungorus	0	NA	NA	NA	NA	NA
RLTRSRC_MA	LTR Retrotransposon	Mesocricetus auratus	0	NA	NA	NA	NA	NA
RMER10A	ERV3	Mus musculus	0.683343	-0.122982	0.6127	-0.200722	0.840916	NA
RMER12B	ERV2	Muridae	4.65808	0.333873	0.722314	0.462226	0.643919	NA
RMER13A1	ERV2	Muridae	1.92834	-0.0809517	0.730952	-0.110748	0.911816	NA
RMER13A2	ERV2	Muridae	5.61198	-1.72838	0.686706	-2.51692	0.0118387	NA
RMER13A	ERV2	Muridae	4.86213	-0.185242	0.66772	-0.277425	0.781454	NA
RMER13B	ERV2	Muridae	19.0882	-0.732128	0.495533	-1.47746	0.139554	NA
RMER15-int	ERV3	Muridae	0	NA	NA	NA	NA	NA
RMER15	ERV3	Mus musculus	10.2378	0.063457	0.545612	0.116304	0.907411	NA
RMER16A2	ERV2	Muridae	1.66706	1.02212	0.746733	1.36879	0.171066	NA
RMER16A3	ERV2	Muridae	2.19953	0.00220433	0.749793	0.00293991	0.997654	NA
RMER16B2	ERV2	Muridae	3.68175	-0.407344	0.733357	-0.555452	0.578586	NA
RMER16B3	ERV2	Muridae	0.223849	0.119964	0.487919	0.245869	0.805784	NA
RMER16B	ERV2	Muridae	0.111925	0.0119138	0.487247	0.0244512	0.980493	NA
RMER16C	ERV2	Muridae	4.78889	0.753	0.72177	1.04327	0.296825	NA
RMER17A_Rn-I	ERV2	Rattus norvegicus	6.44954	-0.568218	0.665826	-0.853402	0.393436	NA
RMER17A_Rn-LTR	ERV2	Rattus norvegicus	0	NA	NA	NA	NA	NA
RMER17A	ERV2	Mus musculus	20.8076	-0.958547	0.503737	-1.90287	0.0570575	NA
RMER17B_Rn	ERV2	Rattus norvegicus	0	NA	NA	NA	NA	NA
RMER17B	ERV2	Mus musculus	17.2807	0.270232	0.4749	0.56903	0.569336	NA
RMER17C_I	ERV2	Muridae	9.32767	-0.00222727	0.649026	-0.00343171	0.997262	NA
RMER17C	ERV2	Mus musculus	13.8643	-0.382873	0.505559	-0.757326	0.448855	NA
RMER19C	ERV2	Muridae	5.31457	-1.29148	0.664299	-1.94412	0.0518812	NA
RMER19	Endogenous Retrovirus	Mus musculus	1.58049	-0.463291	0.741592	-0.624725	0.532152	NA
RMER1A	RMER1A	Murinae	8.70715	0.150765	0.590735	0.255216	0.798557	NA
RMER1B	RMER1B	Murinae	15.8419	-1.72042	0.498439	-3.45162	0.000557229	NA
RMER1	RMER1	Murinae	0.225549	0.121044	0.487953	0.248065	0.804084	NA
RMER20A	ERV2	Mus musculus	0.860009	-0.563616	0.638195	-0.883142	0.37716	NA
RMER20B	ERV2	Muridae	0.422792	-0.010321	0.558657	-0.0184746	0.98526	NA
RMER20C_Mm	ERV2	Muridae	0	NA	NA	NA	NA	NA
RMER20	Transposable Element	Mus musculus	0	NA	NA	NA	NA	NA
RMER21B	ERV1	Mus musculus	0.727864	0.266308	0.660342	0.403288	0.686736	NA
RMER2B_Rn	ERV1	Rattus norvegicus	7.76162	-0.844198	0.591089	-1.42821	0.153232	NA
RMER2_Rn	ERV1	Rattus norvegicus	8.96754	0.870989	0.643705	1.35309	0.176028	NA
RMER2	ERV1	Mus musculus	10.1472	0.581626	0.565878	1.02783	0.30403	NA
RMER3-int	ERV2	Rattus	0	NA	NA	NA	NA	NA
RMER30	hAT	Muridae	0	NA	NA	NA	NA	NA
RMER3B2_LTR	ERV2	Rattus norvegicus	0.249361	-0.217777	0.487247	-0.446953	0.654909	NA
RMER3B_LTR	ERV2	Rattus	0	NA	NA	NA	NA	NA
RMER3C	ERV2	Rattus	0	NA	NA	NA	NA	NA
RMER3D-int	ERV2	Muridae	1.07703	-0.133632	0.722631	-0.184924	0.853289	NA
RMER3D1A_LTR	ERV2	Rattus norvegicus	0	NA	NA	NA	NA	NA
RMER3D1_LTR	ERV2	Muridae	0.112775	0.0119138	0.487247	0.0244512	0.980493	NA
RMER3D2_LTR	ERV2	Muridae	0	NA	NA	NA	NA	NA
RMER3D3_LTR	ERV2	Muridae	0	NA	NA	NA	NA	NA
RMER3D4_LTR	ERV2	Muridae	0	NA	NA	NA	NA	NA
RMER3	ERV2	Rattus norvegicus	0	NA	NA	NA	NA	NA
RMER4	LTR Retrotransposon	Murinae	15.3432	-0.762687	0.503822	-1.5138	0.130076	NA
RMER5	ERV1	Rodentia	0.562173	0.486687	0.602003	0.808446	0.418834	NA
RMER6-int	ERV2	Muridae	16.5406	-0.613483	0.606448	-1.0116	0.311729	NA
RMER6BA	ERV2	Murinae	1.34501	-0.310865	0.738668	-0.420845	0.673868	NA
RMER6B	ERV2	Murinae	7.86491	0.532166	0.600142	0.886733	0.375223	NA
RMER6D	ERV2	Mus musculus	13.081	0.329456	0.532667	0.618502	0.536244	NA
RNALUIII	SINE1/7SL	Rattus norvegicus	0	NA	NA	NA	NA	NA
RNERV19	ERV1	Rattus	2.085	-1.13673	0.750665	-1.51429	0.129952	NA
RNERVK23	ERV2	Muridae	0	NA	NA	NA	NA	NA
RNERVK8c	ERV2	Rattus	0	NA	NA	NA	NA	NA
RNERVK8d_I	ERV2	Rattus	0	NA	NA	NA	NA	NA
RNERVK9	ERV2	Rattus	0.223849	0.119964	0.487919	0.245869	0.805784	NA
RNIAP1aLTR	ERV2	Rattus	0	NA	NA	NA	NA	NA
RNIAP1a	ERV2	Rattus	0	NA	NA	NA	NA	NA
RNIAP1bLTR	ERV2	Rattus	0	NA	NA	NA	NA	NA
RNIAP1b	ERV2	Rattus	0	NA	NA	NA	NA	NA
RNLTR10A2	ERV1	Rattus norvegicus	0	NA	NA	NA	NA	NA
RNLTR10A	ERV1	Rattus	3.61702	0.558924	0.744	0.751241	0.452508	NA
RNLTR10	ERV1	Rattus	2.06858	-0.468906	0.750077	-0.625144	0.531877	NA
RNLTR11a	ERV2	Rattus	0	NA	NA	NA	NA	NA
RNLTR11b	ERV2	Rattus	0	NA	NA	NA	NA	NA
RNLTR11c_LTR	ERV2	Rattus	0	NA	NA	NA	NA	NA
RNLTR12	ERV1	Rattus	2.91346	-1.09005	0.745969	-1.46125	0.143946	NA
RNLTR13	ERV2	Rattus	0	NA	NA	NA	NA	NA
RNLTR14-int	ERV2	Rattus	0	NA	NA	NA	NA	NA
RNLTR16B	ERV1	Rattus norvegicus	0	NA	NA	NA	NA	NA
RNLTR16C2	ERV1	Rattus norvegicus	0	NA	NA	NA	NA	NA
RNLTR16C	ERV1	Rattus norvegicus	0	NA	NA	NA	NA	NA
RNLTR16	ERV1	Rattus	0	NA	NA	NA	NA	NA
RNLTR17_I	ERV1	Rattus	16.5674	-0.893507	0.488309	-1.8298	0.06728	NA
RNLTR17	ERV1	Rattus	0	NA	NA	NA	NA	NA
RNLTR18	ERV2	Rattus	0	NA	NA	NA	NA	NA
RNLTR19A2	ERV1	Rattus norvegicus	0	NA	NA	NA	NA	NA
RNLTR19A	ERV1	Rattus	0	NA	NA	NA	NA	NA
RNLTR19BX	ERV1	Rattus norvegicus	0.223849	0.119964	0.487919	0.245869	0.805784	NA
RNLTR19B	ERV1	Rattus	0	NA	NA	NA	NA	NA
RNLTR19	ERV1	Rattus	0	NA	NA	NA	NA	NA
RNLTR20	ERV1	Rattus	0	NA	NA	NA	NA	NA
RNLTR21B	ERV1	Rattus norvegicus	0	NA	NA	NA	NA	NA
RNLTR21	ERV1	Rattus	0	NA	NA	NA	NA	NA
RNLTR23	ERV2	Muridae	0	NA	NA	NA	NA	NA
RNLTR2a	ERV2	Rattus	0	NA	NA	NA	NA	NA
RNLTR2b	ERV2	Rattus	0	NA	NA	NA	NA	NA
RNLTR2c	ERV2	Rattus norvegicus	0.548893	-0.331273	0.587713	-0.563665	0.572982	NA
RNLTR2d	ERV2	Rattus norvegicus	7.6087	0.0280226	0.587898	0.0476658	0.961983	NA
RNLTR2e	ERV2	Rattus norvegicus	0	NA	NA	NA	NA	NA
RNLTR3c	ERV2	Rattus	0	NA	NA	NA	NA	NA
RNLTR3d	ERV2	Rattus norvegicus	0	NA	NA	NA	NA	NA
RNLTR4-int	ERV2	Rattus	2.94591	0.233704	0.718561	0.325239	0.745	NA
RNLTR4a	ERV2	Rattus	0	NA	NA	NA	NA	NA
RNLTR4b	ERV2	Rattus	0	NA	NA	NA	NA	NA
RNLTR4c	ERV2	Rattus	0.111925	0.0119138	0.487247	0.0244512	0.980493	NA
RNLTR4d_I	ERV2	Rattus norvegicus	4.3949	0.771136	0.706834	1.09097	0.275285	NA
RNLTR4d	ERV2	Rattus norvegicus	0	NA	NA	NA	NA	NA
RNLTR5A	ERV2	Rattus	0	NA	NA	NA	NA	NA
RNLTR5B	ERV2	Rattus	0	NA	NA	NA	NA	NA
RNLTR5C	ERV2	Rattus	0	NA	NA	NA	NA	NA
RNLTR5D	ERV2	Rattus	0	NA	NA	NA	NA	NA
RNLTR5	ERV2	Rattus	0	NA	NA	NA	NA	NA
RNLTR7_I	ERV1	Rattus	0.285457	0.139294	0.488515	0.285137	0.775539	NA
RNLTR7a2	ERV1	Rattus norvegicus	0	NA	NA	NA	NA	NA
RNLTR7a	ERV1	Rattus	0	NA	NA	NA	NA	NA
RNLTR7b	ERV1	Rattus	0	NA	NA	NA	NA	NA
RNLTR8A	ERV2	Rattus	0	NA	NA	NA	NA	NA
RNLTR8B	ERV2	Rattus	0	NA	NA	NA	NA	NA
RNLTR8C2_I	ERV2	Rattus norvegicus	0	NA	NA	NA	NA	NA
RNLTR8C2	ERV2	Rattus norvegicus	0	NA	NA	NA	NA	NA
RNLTR8C	ERV2	Rattus	0	NA	NA	NA	NA	NA
RNLTR8D	ERV2	Rattus	0	NA	NA	NA	NA	NA
RNLTR8E	ERV2	Rattus norvegicus	0	NA	NA	NA	NA	NA
RNLTR8F	ERV2	Rattus norvegicus	0	NA	NA	NA	NA	NA
RNLTR9_LTR	ERV2	Rattus	0	NA	NA	NA	NA	NA
RNLTRE	ERV2	Rattus norvegicus	0	NA	NA	NA	NA	NA
RNNICER2-int	ERV1	Rattus	0.142729	0.0119138	0.487247	0.0244512	0.980493	NA
RNNICER3_I	ERV1	Rattus	0	NA	NA	NA	NA	NA
RNSAT1b	Satellite	Rattus	18.8945	0.01783	0.488684	0.0364857	0.970895	NA
RSINE1	SINE2/tRNA	Rodentia	0.39209	-0.137107	0.549715	-0.249414	0.803041	NA
RSINE2A	SINE2/tRNA	Rodentia	1.66221	-1.38425	0.746403	-1.85457	0.0636582	NA
RSINE2	SINE2/tRNA	Rodentia	8.94383	0.120669	0.563599	0.214104	0.830466	NA
RatSatRep2	Transposable Element	Rattus	0.535567	0.124975	0.632834	0.197485	0.843448	NA
Ricksha_a	MuDR	Eutheria	0.142729	0.0119138	0.487247	0.0244512	0.980493	NA
RodERV21	ERV1	Rodentia	0	NA	NA	NA	NA	NA
SAT1_Dor	SAT	Dipodomys ordii	0	NA	NA	NA	NA	NA
SATI_RN	SAT	Rattus norvegicus	0	NA	NA	NA	NA	NA
SATMIN	SAT	Mus musculus	15.6097	1.30974	0.558469	2.34523	0.0190152	NA
SLTR29_Str	ERV1	Ictidomys tridecemlineatus	0	NA	NA	NA	NA	NA
SP-D-Geo	SINE1/7SL	Dipodomys	0	NA	NA	NA	NA	NA
SQR1_MM	SAT	Mus musculus	2.42468	-0.757582	0.744219	-1.01795	0.308699	NA
SQR2_MM	SAT	Mus musculus	1.36669	-0.154915	0.677248	-0.228741	0.81907	NA
SQR4_MM	SAT	Mus musculus	13.4524	0.101362	0.543784	0.186401	0.852131	NA
SRV_RN-LTR	ERV2	Rattus	0	NA	NA	NA	NA	NA
SRV_RN_I	ERV2	Rattus	0	NA	NA	NA	NA	NA
STR1	SINE1/7SL	Ictidomys tridecemlineatus	0	NA	NA	NA	NA	NA
STR47	STR47	Microtus levis	0	NA	NA	NA	NA	NA
STRID1	SINE2/tRNA	Ictidomys tridecemlineatus	1.25185	-0.572176	0.747787	-0.765159	0.444177	NA
STRID2	SINE2/tRNA	Ictidomys tridecemlineatus	0	NA	NA	NA	NA	NA
STRID3	SINE2/tRNA	Ictidomys tridecemlineatus	0.39209	-0.137107	0.549715	-0.249414	0.803041	NA
STRID4	SINE2/tRNA	Ictidomys tridecemlineatus	0	NA	NA	NA	NA	NA
STRIDE1	SINE1/7SL	Ictidomys tridecemlineatus	0	NA	NA	NA	NA	NA
STRIDE2	SINE1/7SL	Ictidomys tridecemlineatus	0	NA	NA	NA	NA	NA
STRIDE_Cpo	SINE1/7SL	Cavia porcellus	0.504865	0.0181447	0.622825	0.029133	0.976759	NA
STRIDM	SINE2/tRNA	Ictidomys tridecemlineatus	1.53831	-1.10616	0.749421	-1.47602	0.139938	NA
TAR1	Satellite	Eutheria	0	NA	NA	NA	NA	NA
THER1	SINE2/tRNA	Mammalia	0	NA	NA	NA	NA	NA
THER2	SINE2/tRNA	Mammalia	0	NA	NA	NA	NA	NA
TIGGER5_A	Mariner/Tc1	Eutheria	0	NA	NA	NA	NA	NA
TIGGER5_B	Mariner/Tc1	Eutheria	0	NA	NA	NA	NA	NA
Tigger10	Mariner/Tc1	Mammalia	0	NA	NA	NA	NA	NA
Tigger12A	Mariner/Tc1	Mammalia	0	NA	NA	NA	NA	NA
Tigger12	Mariner/Tc1	Mammalia	0	NA	NA	NA	NA	NA
Tigger13a	Mariner/Tc1	Mammalia	0	NA	NA	NA	NA	NA
Tigger14a	Mariner/Tc1	Mammalia	0	NA	NA	NA	NA	NA
Tigger15a	Mariner/Tc1	Mammalia	0	NA	NA	NA	NA	NA
Tigger16a	Mariner/Tc1	Mammalia	0	NA	NA	NA	NA	NA
Tigger16b	Mariner/Tc1	Mammalia	0	NA	NA	NA	NA	NA
Tigger2b	Mariner/Tc1	Rodentia	0	NA	NA	NA	NA	NA
Tigger9b	Mariner/Tc1	Eutheria	0	NA	NA	NA	NA	NA
UCON100	DNA transposon	Mammalia	0	NA	NA	NA	NA	NA
UCON101	Repetitive element	Mammalia	0	NA	NA	NA	NA	NA
UCON102	Repetitive element	Mammalia	0	NA	NA	NA	NA	NA
UCON103	Repetitive element	Mammalia	0	NA	NA	NA	NA	NA
UCON104	Mariner/Tc1	Mammalia	0	NA	NA	NA	NA	NA
UCON105	Repetitive element	Mammalia	0	NA	NA	NA	NA	NA
UCON106	Repetitive element	Mammalia	0	NA	NA	NA	NA	NA
UCON107	hAT	Mammalia	0.285457	0.139294	0.488515	0.285137	0.775539	NA
UCON132a	hAT	Mammalia	0	NA	NA	NA	NA	NA
UCON132b	hAT	Mammalia	0	NA	NA	NA	NA	NA
UCON32	Repetitive element	Mammalia	0	NA	NA	NA	NA	NA
UCON33	Repetitive element	Mammalia	0	NA	NA	NA	NA	NA
UCON34	Repetitive element	Mammalia	0	NA	NA	NA	NA	NA
UCON35	Repetitive element	Mammalia	0	NA	NA	NA	NA	NA
UCON36	Repetitive element	Mammalia	0	NA	NA	NA	NA	NA
UCON37	Repetitive element	Mammalia	0	NA	NA	NA	NA	NA
UCON38	Repetitive element	Mammalia	0	NA	NA	NA	NA	NA
UCON39	DNA transposon	Mammalia	0	NA	NA	NA	NA	NA
UCON40	Repetitive element	Mammalia	0	NA	NA	NA	NA	NA
UCON41	Repetitive element	Mammalia	0	NA	NA	NA	NA	NA
UCON42	Mariner/Tc1	Mammalia	0	NA	NA	NA	NA	NA
UCON43	Repetitive element	Mammalia	0	NA	NA	NA	NA	NA
UCON44	Repetitive element	Mammalia	0	NA	NA	NA	NA	NA
UCON45	Repetitive element	Mammalia	0	NA	NA	NA	NA	NA
UCON46	Repetitive element	Mammalia	0	NA	NA	NA	NA	NA
UCON47	Repetitive element	Mammalia	0	NA	NA	NA	NA	NA
UCON48	Repetitive element	Eutheria	0	NA	NA	NA	NA	NA
UCON49	L2	Mammalia	0	NA	NA	NA	NA	NA
UCON50	hAT	Mammalia	0	NA	NA	NA	NA	NA
UCON51	Repetitive element	Mammalia	0	NA	NA	NA	NA	NA
UCON52	hAT	Mammalia	0	NA	NA	NA	NA	NA
UCON53	Repetitive element	Mammalia	0	NA	NA	NA	NA	NA
UCON54	Repetitive element	Mammalia	0	NA	NA	NA	NA	NA
UCON55	SINE2/tRNA	Mammalia	0	NA	NA	NA	NA	NA
UCON56	Repetitive element	Mammalia	0	NA	NA	NA	NA	NA
UCON57	Repetitive element	Mammalia	0	NA	NA	NA	NA	NA
UCON58	Repetitive element	Mammalia	0	NA	NA	NA	NA	NA
UCON59	Repetitive element	Mammalia	0	NA	NA	NA	NA	NA
UCON60	Repetitive element	Mammalia	0	NA	NA	NA	NA	NA
UCON61	Repetitive element	Mammalia	0	NA	NA	NA	NA	NA
UCON62	Repetitive element	Mammalia	0	NA	NA	NA	NA	NA
UCON63	Repetitive element	Mammalia	0	NA	NA	NA	NA	NA
UCON64	Repetitive element	Mammalia	0	NA	NA	NA	NA	NA
UCON65	Repetitive element	Mammalia	0	NA	NA	NA	NA	NA
UCON66	Repetitive element	Mammalia	0	NA	NA	NA	NA	NA
UCON67	Repetitive element	Mammalia	0	NA	NA	NA	NA	NA
UCON68	Repetitive element	Mammalia	0	NA	NA	NA	NA	NA
UCON69	Repetitive element	Mammalia	0	NA	NA	NA	NA	NA
UCON70	Repetitive element	Mammalia	0.225549	0.121044	0.487953	0.248065	0.804084	NA
UCON71	Repetitive element	Mammalia	0	NA	NA	NA	NA	NA
UCON72	Repetitive element	Mammalia	0	NA	NA	NA	NA	NA
UCON73	Repetitive element	Mammalia	0	NA	NA	NA	NA	NA
UCON74	hAT	Mammalia	0	NA	NA	NA	NA	NA
UCON75	Repetitive element	Mammalia	0	NA	NA	NA	NA	NA
UCON76	Repetitive element	Mammalia	0	NA	NA	NA	NA	NA
UCON77	Repetitive element	Mammalia	0	NA	NA	NA	NA	NA
UCON78	DNA transposon	Mammalia	0	NA	NA	NA	NA	NA
UCON79	hAT	Mammalia	0	NA	NA	NA	NA	NA
UCON80	Repetitive element	Mammalia	0	NA	NA	NA	NA	NA
UCON81	hAT	Mammalia	0	NA	NA	NA	NA	NA
UCON82	Repetitive element	Mammalia	0	NA	NA	NA	NA	NA
UCON83	Repetitive element	Mammalia	0	NA	NA	NA	NA	NA
UCON84	Repetitive element	Mammalia	0	NA	NA	NA	NA	NA
UCON85	Repetitive element	Mammalia	0	NA	NA	NA	NA	NA
UCON86	L2	Mammalia	0	NA	NA	NA	NA	NA
UCON87	Repetitive element	Mammalia	0	NA	NA	NA	NA	NA
UCON88	Repetitive element	Mammalia	0	NA	NA	NA	NA	NA
UCON89	Repetitive element	Mammalia	0	NA	NA	NA	NA	NA
UCON90	Repetitive element	Mammalia	0	NA	NA	NA	NA	NA
UCON91	Repetitive element	Mammalia	0	NA	NA	NA	NA	NA
UCON92	Repetitive element	Mammalia	0	NA	NA	NA	NA	NA
UCON93	Repetitive element	Mammalia	0	NA	NA	NA	NA	NA
UCON94	Repetitive element	Mammalia	0	NA	NA	NA	NA	NA
UCON95	hAT	Mammalia	0	NA	NA	NA	NA	NA
UCON96	Repetitive element	Mammalia	0	NA	NA	NA	NA	NA
UCON97	Repetitive element	Mammalia	0	NA	NA	NA	NA	NA
UCON98	Repetitive element	Mammalia	0	NA	NA	NA	NA	NA
UCON99	DNA transposon	Mammalia	0	NA	NA	NA	NA	NA
URR1B	DNA transposon	Muridae	20.6328	0.355819	0.461626	0.770796	0.440828	NA
X10a_DNA	Mariner/Tc1	Mammalia	0	NA	NA	NA	NA	NA
X10b_DNA	Mariner/Tc1	Mammalia	0	NA	NA	NA	NA	NA
X11_DNA	DNA transposon	Mammalia	0.436118	-0.363686	0.506256	-0.718384	0.47252	NA
X11_LINE	RTE	Mammalia	0	NA	NA	NA	NA	NA
X12_DNA	Mariner/Tc1	Mammalia	0	NA	NA	NA	NA	NA
X12_LINE	Vingi	Mammalia	0	NA	NA	NA	NA	NA
X13_DNA	Mariner/Tc1	Mammalia	0	NA	NA	NA	NA	NA
X13_LINE	Non-LTR Retrotransposon	Mammalia	0	NA	NA	NA	NA	NA
X15_DNA	hAT	Mammalia	0	NA	NA	NA	NA	NA
X15_LINE	L2	Mammalia	0	NA	NA	NA	NA	NA
X17_DNA	Repetitive element	Mammalia	0	NA	NA	NA	NA	NA
X17_LINE	CR1	Mammalia	0	NA	NA	NA	NA	NA
X18_DNA	DNA transposon	Mammalia	0	NA	NA	NA	NA	NA
X18_LINE	CR1	Mammalia	0	NA	NA	NA	NA	NA
X19_LINE	CR1	Mammalia	0	NA	NA	NA	NA	NA
X1_DNA	Mariner/Tc1	Eutheria	0	NA	NA	NA	NA	NA
X1_LR	LTR Retrotransposon	Mammalia	0	NA	NA	NA	NA	NA
X20_DNA	DNA transposon	Mammalia	0	NA	NA	NA	NA	NA
X20_LINE	CR1	Mammalia	0	NA	NA	NA	NA	NA
X21_DNA	hAT	Mammalia	0	NA	NA	NA	NA	NA
X21_LINE	CR1	Mammalia	0	NA	NA	NA	NA	NA
X22_DNA	DNA transposon	Mammalia	0	NA	NA	NA	NA	NA
X23_DNA	DNA transposon	Mammalia	0	NA	NA	NA	NA	NA
X24_DNA	DNA transposon	Mammalia	0	NA	NA	NA	NA	NA
X24_LINE	L2	Mammalia	0	NA	NA	NA	NA	NA
X25_DNA	DNA transposon	Mammalia	0	NA	NA	NA	NA	NA
X26_DNA	Mariner/Tc1	Mammalia	0	NA	NA	NA	NA	NA
X27_DNA	DNA transposon	Mammalia	0	NA	NA	NA	NA	NA
X28_DNA	DNA transposon	Mammalia	0	NA	NA	NA	NA	NA
X29a_DNA	DNA transposon	Mammalia	0	NA	NA	NA	NA	NA
X29b_DNA	DNA transposon	Mammalia	0	NA	NA	NA	NA	NA
X2_LR	LTR Retrotransposon	Mammalia	0	NA	NA	NA	NA	NA
X2a_DNA	DNA transposon	Mammalia	0	NA	NA	NA	NA	NA
X2b_DNA	DNA transposon	Mammalia	0	NA	NA	NA	NA	NA
X30_DNA	DNA transposon	Mammalia	0	NA	NA	NA	NA	NA
X31_DNA	DNA transposon	Mammalia	0	NA	NA	NA	NA	NA
X32_DNA	Mariner/Tc1	Mammalia	0	NA	NA	NA	NA	NA
X33a_DNA	Mariner/Tc1	Mammalia	0	NA	NA	NA	NA	NA
X34_DNA	DNA transposon	Mammalia	0	NA	NA	NA	NA	NA
X3_LINE	Non-LTR Retrotransposon	Mammalia	0	NA	NA	NA	NA	NA
X3_LR	LTR Retrotransposon	Mammalia	0	NA	NA	NA	NA	NA
X4_LR	LTR Retrotransposon	Eutheria	0	NA	NA	NA	NA	NA
X4a_DNA	DNA transposon	Mammalia	0	NA	NA	NA	NA	NA
X4b_DNA	DNA transposon	Mammalia	0	NA	NA	NA	NA	NA
X5a_DNA	DNA transposon	Mammalia	0	NA	NA	NA	NA	NA
X5b_DNA	DNA transposon	Mammalia	0	NA	NA	NA	NA	NA
X6a_DNA	DNA transposon	Mammalia	0	NA	NA	NA	NA	NA
X6b_DNA	DNA transposon	Mammalia	0	NA	NA	NA	NA	NA
X7_DNA	hAT	Mammalia	0	NA	NA	NA	NA	NA
X9a_DNA	DNA transposon	Mammalia	0	NA	NA	NA	NA	NA
X9b_DNA	DNA transposon	Mammalia	0	NA	NA	NA	NA	NA
X9c_DNA	DNA transposon	Mammalia	0	NA	NA	NA	NA	NA
YREP	Y chromosome	Mus musculus	0.84593	0.881708	0.685565	1.28611	0.198406	NA
ZOMBI_B	Mariner/Tc1	Eutheria	0	NA	NA	NA	NA	NA
ZOMBI_C	Mariner/Tc1	Eutheria	0	NA	NA	NA	NA	NA
ZOMBI	Mariner/Tc1	Eutheria	0	NA	NA	NA	NA	NA
ZP3AR_MM	Satellite	Mus musculus	0.224699	0.120505	0.487936	0.246968	0.804933	NA
Zaphod3	hAT	Eutheria	0	NA	NA	NA	NA	NA
twinID-Spe	SINE2/tRNA	Spermophilus	0.112775	0.0119138	0.487247	0.0244512	0.980493	NA

## Sheet: TRIM28
repeat name	repeat family	repeat species	baseMean	log2FoldChange	lfcSE	stat	pvalue	padj
MMERVK10C	ERV2	Mus musculus	20227.1	4.40725	0.250541	17.5909	2.89205e-69	1.29274e-66
IAPA_MM	ERV2	Mus musculus	9849.15	4.54128	0.284174	15.9806	1.74408e-57	3.89803e-55
RLTR1IAP_MM	LTR Retrotransposon	Mus musculus	7982.31	4.35328	0.279684	15.565	1.2584e-54	1.87502e-52
IAPLTR1_Mm	ERV2	Mus musculus	7801.53	4.7898	0.310609	15.4207	1.18852e-53	1.32817e-51
IAPEZI	ERV2	Mus musculus	280226	4.85396	0.338244	14.3505	1.05821e-46	9.24611e-45
MERVL	ERV3	Mus musculus	689487	4.0305	0.281078	14.3394	1.24109e-46	9.24611e-45
IAPLTR1a_I_MM	ERV2	Mus musculus	181700	4.88523	0.341584	14.3017	2.13488e-46	1.36327e-44
RatERVL	ERV3	Rattus	48500	3.81725	0.273949	13.9342	3.92834e-44	2.19496e-42
IAP5-Mm_I	ERV2	Mus	565.88	2.93787	0.237573	12.3662	3.98333e-35	1.97839e-33
RLTR2IAP_MM	LTR Retrotransposon	Mus musculus	1099.85	3.72401	0.306266	12.1594	5.11413e-34	2.28601e-32
MT2C	ERV3	Sciurognathi	3187.49	3.04394	0.255192	11.928	8.4545e-33	3.4356e-31
IAPEY3_I	ERV2	Mus musculus	3123.66	3.20687	0.278336	11.5216	1.02704e-30	3.82573e-29
GSAT_MM	SAT	Mus musculus	5455.72	2.90633	0.253797	11.4514	2.31371e-30	7.95562e-29
MERVL_LTR	LTR Retrotransposon	Mus musculus	75016.1	3.31799	0.311257	10.66	1.56615e-26	5.00049e-25
IAPLTR1a_MM	ERV2	Mus musculus	2238.22	3.68023	0.352977	10.4263	1.88165e-25	5.60733e-24
RLTR6B_Mm	ERV1	Mus musculus	4381.76	2.86978	0.292774	9.80206	1.10315e-22	3.08194e-21
IAP1-MM_LTR	ERV2	Mus musculus	225.591	2.83312	0.291814	9.70867	2.76915e-22	7.28122e-21
IAPEY4_I	ERV2	Mus musculus	2002.1	2.17823	0.236055	9.22766	2.76601e-20	6.86893e-19
RLTR10B2	ERV2	Mus musculus	225.415	2.32467	0.259009	8.97527	2.82667e-19	6.65012e-18
RLTR6I_MM	ERV1	Mus musculus	3027.79	2.5861	0.289947	8.91922	4.69567e-19	1.04948e-17
ERVB3_1-I_MM	Endogenous Retrovirus	Mus musculus	221.274	-2.41917	0.282424	-8.56574	1.07383e-17	2.28572e-16
IAPLTR4_I	ERV2	Mus musculus	1961.55	2.49987	0.294442	8.49019	2.06297e-17	4.19158e-16
IAPEY5_I	ERV2	Mus musculus	763.511	1.79153	0.230939	7.75757	8.65687e-15	1.68244e-13
IAPEY3C_LTR	ERV2	Mus musculus	169.182	2.22693	0.295553	7.53478	4.89146e-14	9.11035e-13
L1MdF_I	L1	Mus musculus	8080.14	1.6593	0.223888	7.41127	1.25097e-13	2.23673e-12
B2_Mm1t	SINE2/tRNA	Mus	71238.2	-1.57828	0.221525	-7.12462	1.04369e-12	1.79435e-11
IAPLTR2_Mm	ERV2	Mus	526.017	1.89643	0.27872	6.80407	1.01705e-11	1.68379e-10
B2_Mm1a	SINE2/tRNA	Mus	117582	-1.5277	0.225572	-6.77257	1.26513e-11	2.01969e-10
MURVY-int	ERV1	Mus	207.651	-2.57296	0.38552	-6.67401	2.48906e-11	3.83658e-10
ERVB7_1-LTR_MM	LTR Retrotransposon	Mus musculus	9003.01	-1.81697	0.281803	-6.44766	1.13593e-10	1.69254e-09
MERV1_I	ERV1	Mus musculus	127.713	1.87073	0.290798	6.43309	1.25036e-10	1.80294e-09
IAPLTR2b	ERV2	Mus	487.436	1.4806	0.231586	6.39331	1.62333e-10	2.26759e-09
B2_Rn	SINE2/tRNA	Rattus	399.331	-1.50336	0.243379	-6.17705	6.53089e-10	8.84639e-09
RLTR2aIAP_MM	LTR Retrotransposon	Mus musculus	309.067	2.10863	0.342172	6.1625	7.16054e-10	9.41401e-09
ERVB4_3-I_MM	ERV2	Mus musculus	26.0212	3.78592	0.617434	6.13171	8.69404e-10	1.11035e-08
IAPEYI	ERV2	Mus musculus	1668.41	2.00582	0.327822	6.11862	9.43866e-10	1.1615e-08
L1MdF_II	L1	Mus musculus	7265.37	1.30392	0.21321	6.11569	9.61417e-10	1.1615e-08
B2_Rn1	SINE2/tRNA	Rattus	390.237	-1.63035	0.267006	-6.10604	1.02135e-09	1.20143e-08
L1_Mur2_5end	L1	Muridae	34.8248	3.14754	0.522519	6.02377	1.70402e-09	1.95306e-08
L1MdGf_I	L1	Mus musculus	68310.7	1.81811	0.303227	5.99586	2.0241e-09	2.26193e-08
LTRIS2	ERV1	Mus musculus	2835.08	-1.57823	0.263741	-5.984	2.17729e-09	2.37378e-08
L1MdA_VI	L1	Mus musculus	8440.09	0.982178	0.165262	5.94316	2.79579e-09	2.9364e-08
RLTR14_I	ERV1	Muridae	25.4205	3.7692	0.634389	5.94147	2.82472e-09	2.9364e-08
B2	SINE2/tRNA	Mus musculus	4966.97	-1.23986	0.211506	-5.86207	4.57132e-09	4.64405e-08
RLTR13D6	ERV2	Mus musculus	67.3171	1.98142	0.343028	5.77627	7.63753e-09	7.58661e-08
LTRIS3	ERV1	Mus musculus	1027.71	-1.36638	0.243197	-5.61841	1.9272e-08	1.87273e-07
ERVB7_1-I_MM	Endogenous Retrovirus	Mus musculus	137209	-1.40196	0.257254	-5.44972	5.04503e-08	4.79815e-07
MMVL30	Internal sequence of mouse VL30 retro-element	Mus musculus	4121.6	1.27443	0.23436	5.4379	5.39115e-08	5.02051e-07
ERVB3_1-LTR_MM	LTR Retrotransposon	Mus musculus	42.5154	-1.91509	0.370906	-5.16328	2.4266e-07	2.21365e-06
IAPLTR2a2_Mm	ERV2	Mus	487.754	1.1048	0.216853	5.0947	3.49303e-07	3.12277e-06
HAL1-1H_Cpo	L1	Cavia porcellus	18474.6	-1.53171	0.303818	-5.04155	4.6177e-07	4.04728e-06
IAP5-Mm_LTR	ERV2	Mus	101.88	1.63253	0.329772	4.95047	7.40346e-07	6.36413e-06
B1_Rn	SINE1/7SL	Rattus	632.546	-1.1377	0.236579	-4.80895	1.51727e-06	1.27966e-05
LTRIS_Mus	ERV1	Mus musculus	2124.72	-1.14134	0.240299	-4.74967	2.03747e-06	1.68657e-05
RNLTR4d_I	ERV2	Rattus norvegicus	17.1073	3.12551	0.660103	4.73488	2.19185e-06	1.78137e-05
MuRRS4-int	ERV1	Mus	3621.69	-1.35292	0.287515	-4.70556	2.53176e-06	2.02088e-05
MMERVK9E_I	ERV2	Mus musculus	1972.51	1.39751	0.302257	4.62359	3.77163e-06	2.95775e-05
B2_Rat1	SINE2/tRNA	Rattus	2878.92	-1.12707	0.244824	-4.60359	4.15272e-06	3.14621e-05
B2_Rn2	SINE2/tRNA	Rattus	1643.94	-1.2067	0.262079	-4.60434	4.13774e-06	3.14621e-05
RMER4A_LTR	ERV2	Muridae	25.3013	-1.94368	0.427858	-4.54281	5.55097e-06	4.13547e-05
B2_Rat2	SINE2/tRNA	Rattus	24865.7	-1.12696	0.251301	-4.48448	7.30904e-06	5.35597e-05
B1_Mur4	SINE1/7SL	Muridae	169.408	-1.04541	0.234187	-4.46398	8.04507e-06	5.80024e-05
L1-2_Dor	L1	Dipodomys ordii	1175.81	-1.06845	0.240349	-4.4454	8.77265e-06	6.2244e-05
RLTRETN_MM	ERV2	Mus musculus	4081.22	-1.1077	0.250534	-4.42136	9.80812e-06	6.85036e-05
B1_Mm	SINE1/7SL	Mus	6825.22	-1.10221	0.251358	-4.38504	1.15967e-05	7.97495e-05
ERVB4_2B-LTR_MM	ERV2	Mus musculus	103.72	1.21875	0.279928	4.35379	1.33802e-05	9.06203e-05
ERVB4_1C-LTR_Mm	ERV2	Mus	26.229	2.43893	0.563564	4.32769	1.50679e-05	0.000100528
BC1_Mm	SINE2/tRNA	Mus	832.995	-1.54521	0.360693	-4.28402	1.83549e-05	0.000120657
ERVB4_2-LTR_MM	ERV2	Mus musculus	2878.89	-1.33965	0.314182	-4.26394	2.00854e-05	0.00012826
RLTR13D3A1	ERV2	Mus musculus	225.8	-0.95731	0.224453	-4.26507	1.99841e-05	0.00012826
L1MdN_I	L1	Mus musculus	6067.77	1.22156	0.287077	4.25516	2.08898e-05	0.000131517
P7SL_Cpo	Pseudogene	Cavia porcellus	2439.45	-1.37636	0.324065	-4.24717	2.16489e-05	0.000134404
RLTR5_MM	ERV1	Mus musculus	32.2745	-1.92	0.452688	-4.24134	2.22187e-05	0.000136052
B2_Rat3	SINE2/tRNA	Rattus	2681.98	-1.09179	0.260702	-4.18788	2.81576e-05	0.000170087
RMER2	ERV1	Mus musculus	24.8949	2.17744	0.523427	4.15998	3.18281e-05	0.000189696
B2_Rat4	SINE2/tRNA	Rattus	4056.71	-1.14756	0.277059	-4.14193	3.44389e-05	0.000202555
L1MdF_IV	L1	Mus musculus	7028.81	0.689046	0.166622	4.13538	3.54367e-05	0.000205717
IAPLTR3_I	ERV2	Mus musculus	135.738	1.09321	0.265841	4.11226	3.91808e-05	0.000224536
B1_Mus2	SINE1/7SL	Mus	3629.37	-1.00092	0.245327	-4.07995	4.50453e-05	0.000251893
L1MdF_III	L1	Mus musculus	10307.8	0.734822	0.180114	4.07976	4.50815e-05	0.000251893
RNLTR4-int	ERV2	Rattus	13.151	2.76966	0.679362	4.07686	4.56482e-05	0.00025191
IAP1-MM_I	ERV2	Mus musculus	541.836	1.06722	0.262098	4.07182	4.66463e-05	0.000254279
RNLTR21_I	ERV1	Rattus	26.1989	-1.66993	0.412668	-4.04666	5.1953e-05	0.000279795
L1MdF_V	L1	Mus musculus	6837.47	0.721481	0.179034	4.02985	5.58116e-05	0.000296998
IAPEY2_LTR	ERV2	Mus musculus	138.391	1.07005	0.266846	4.00999	6.07224e-05	0.000319328
MTB_Mm_LTR	ERV3	Mus	849.735	-0.739875	0.18504	-3.99846	6.37566e-05	0.000331386
RLTR13B3	ERV2	Mus musculus	293.375	-1.12698	0.283165	-3.97995	6.89294e-05	0.000354154
ERVB4_3-LTR_MM	ERV2	Mus musculus	14.6652	2.89095	0.726997	3.97656	6.992e-05	0.000355162
IAPEY3_LTR	ERV2	Mus musculus	53.8687	1.31153	0.330305	3.97067	7.16697e-05	0.000359959
RMER4B_LTR	ERV2	Muridae	94.1201	-1.22767	0.309841	-3.96227	7.42404e-05	0.000368727
IAPEY_LTR	ERV2	Mus	250.453	1.14569	0.289517	3.95726	7.5814e-05	0.000372405
RLTR10A	ERV2	Mus	73.4351	1.22945	0.312019	3.9403	8.13789e-05	0.000395395
ERVB4_2-I_MM	ERV2	Mus musculus	12363.3	-0.963166	0.245394	-3.92498	8.67374e-05	0.000416899
ERVB2_1-I_MM	Endogenous Retrovirus	Mus musculus	35.4712	1.77433	0.452434	3.92175	8.79076e-05	0.000418029
RLTR1F_Mm	ERV1	Mus musculus	24.6495	2.3768	0.607815	3.9104	9.21419e-05	0.000433552
B1_Mus1	SINE1/7SL	Mus	5819.28	-0.956758	0.246513	-3.88117	0.000103956	0.000484047
L1MdGf_II	L1	Mus musculus	19063.6	1.25789	0.324338	3.87832	0.000105181	0.000484699
B1	SINE1/7SL	Mus musculus	1315.59	-1.03686	0.267677	-3.87354	0.000107264	0.000489255
RLTR44E_LTR	ERV2	Mus	44.2681	1.52141	0.399556	3.80776	0.000140233	0.000633175
BGLII_LTR	ERV2	Mus	200.833	-0.916919	0.242761	-3.77705	0.000158699	0.000709385
L1MdA_III	L1	Mus musculus	32816.7	1.34405	0.356461	3.77053	0.000162898	0.000720946
B1_Mur3	SINE1/7SL	Muridae	49.7361	-1.2257	0.326682	-3.75196	0.000175455	0.000768905
BC1_Rn	SINE2/tRNA	Rattus	455.914	-1.41957	0.379401	-3.7416	0.000182849	0.000793528
L1_Mur1_orf2	L1	Muridae	864.829	0.842727	0.225511	3.73697	0.000186252	0.000800526
ERV2-1_STr-I	ERV2	Ictidomys tridecemlineatus	117.489	-1.20856	0.324149	-3.72842	0.000192686	0.000820292
LX5	L1	Mus musculus	23.7472	1.99053	0.534345	3.72518	0.000195179	0.000823066
ORR1A_Rn_LTR	ERV3	Rattus	1118.19	-0.691136	0.185723	-3.72132	0.000198181	0.000827916
RLTR16B_MM	ERV2	Mus musculus	41.1835	-1.31677	0.355865	-3.7002	0.000215429	0.000891637
ERVB5_2-I_MM	ERV2	Mus musculus	89.5582	1.25981	0.341886	3.68488	0.000228806	0.000938316
L1_Mur2_orf2	L1	Muridae	311.344	0.864024	0.235119	3.67484	0.000238001	0.00096715
L1MdA_II	L1	Mus musculus	47004.4	1.4444	0.395297	3.65397	0.000258218	0.00103985
MLTR31A_MM	ERV2	Mus musculus	31.3951	1.63072	0.450891	3.61666	0.000298431	0.00119106
MMTV-int	ERV2	Mus	5.21783	3.85825	1.08157	3.56727	0.000360716	0.0014269
RLTR13D5	ERV2	Mus musculus	171.817	0.85654	0.240469	3.56196	0.000368097	0.00144333
RLTR10	ERV2	Mus	1143.44	0.799564	0.224619	3.55965	0.000371355	0.00144344
Lx2B_3end	L1	Muridae	220.238	-0.786098	0.222465	-3.53358	0.000409978	0.00157983
ERVB4_1-I_MM	ERV2	Mus musculus	111.969	0.942776	0.268788	3.5075	0.000452334	0.00172815
RLTR13C2	ERV2	Mus musculus	1008.4	-0.796142	0.228293	-3.48736	0.00048781	0.00184789
B2_Mm2	SINE2/tRNA	Mus	9208.45	-0.919303	0.265	-3.46906	0.000522282	0.00196185
MTC	ERV3	Rodentia	98.3026	-0.963044	0.277871	-3.46579	0.000528669	0.00196929
RLTR11B	ERV2	Mus musculus	87.9908	-1.1721	0.33963	-3.45112	0.000558267	0.00206236
MTB_Rn_LTR	ERV3	Rattus	1718.7	-0.799384	0.232088	-3.44431	0.00057252	0.00209767
IAPEY4_LTR	ERV2	Mus musculus	235.636	-1.04603	0.303897	-3.44206	0.0005773	0.00209799
RMER19B2	ERV2	Muridae	47.5845	-1.34417	0.391625	-3.43228	0.000598521	0.00215757
HAL1-1E_Cpo	L1	Cavia porcellus	40.6475	-1.33907	0.392091	-3.4152	0.000637351	0.00227917
L1Lx_III	L1	Mus musculus	1666.85	0.626833	0.185825	3.37324	0.00074288	0.00263546
RLTR4I_MM	ERV1	Mus musculus	4179.99	0.897432	0.266829	3.36332	0.000770114	0.00271056
ERVB7_3-LTR_MM	ERV2	Mus musculus	66.3764	-1.19455	0.356854	-3.34744	0.00081561	0.00284826
ORR1A3_LTR	ERV3	Muridae	244.601	-0.673541	0.202373	-3.32821	0.00087405	0.00302868
L1MdV_II	L1	Mus musculus	1927.87	0.635716	0.194259	3.27252	0.00106593	0.00366517
MMERVK9C_I	ERV2	Mus musculus	1366.44	0.824839	0.253691	3.25135	0.00114859	0.00391922
RLTR20C_MM	ERV2	Mus musculus	19.7439	-1.64283	0.512648	-3.2046	0.00135251	0.0045801
L1MdTf_III	L1	Mus musculus	52265.1	1.01994	0.319307	3.19422	0.00140211	0.00471235
ORR1C2_LTR	ERV3	Muridae	13.4006	2.16036	0.679474	3.17947	0.00147547	0.00492191
L1VL1_5end	L1	Mus	141.429	0.841595	0.266604	3.15672	0.00159555	0.00528303
RLTR9A3	ERV2	Mus musculus	6.9069	2.66143	0.846372	3.14452	0.0016636	0.00546785
RLTR9E	ERV2	Mus musculus	193.798	-0.859285	0.273804	-3.13833	0.00169915	0.00554394
HAL1-3D_Cpo	L1	Cavia porcellus	22.6137	-1.41554	0.454421	-3.11505	0.00183914	0.00591435
L1MdA_IV	L1	Mus musculus	12164.9	0.825398	0.264806	3.11699	0.00182709	0.00591435
RLTR1_MM	LTR Retrotransposon	Mus musculus	3.22881	3.30748	1.09745	3.0138	0.00258	0.00823757
RLTR48C	ERV1	Mus musculus	34.7834	1.31356	0.440143	2.9844	0.00284139	0.0090078
RLTR10D2	ERV2	Mus musculus	191.555	-0.972981	0.327735	-2.96881	0.00298957	0.00941084
ORR1AI	ERV3	Rodentia	19216.3	0.587145	0.198951	2.95121	0.00316536	0.00989451
RLTR29_MM	LTR Retrotransposon	Mus musculus	11.1426	2.28983	0.777324	2.94579	0.00322132	0.00993054
RLTR32_Rn	ERV2	Rattus norvegicus	34.3536	-1.06962	0.362924	-2.94723	0.00320638	0.00993054
L1B_MM	L1	Mus musculus	1464.48	0.565895	0.194535	2.90896	0.00362635	0.0111026
RLTR25_MM	LTR Retrotransposon	Mus musculus	115.496	-0.921834	0.318835	-2.89126	0.00383699	0.0116676
L1MdA_V	L1	Mus musculus	6609.92	0.762641	0.264112	2.88757	0.00388229	0.0117256
MLTR31B_MM	ERV2	Mus musculus	22.3128	1.34171	0.465091	2.88483	0.00391631	0.0117489
IAPLTR3	ERV2	Mus musculus	36.473	1.26761	0.440197	2.87965	0.00398116	0.0118049
RLTR13B2	ERV2	Mus musculus	1303.44	-0.816573	0.283618	-2.87913	0.00398777	0.0118049
B1-dID	SINE1/7SL	Rodentia	46.4321	-1.21742	0.423323	-2.87586	0.00402924	0.0118491
IMPB_01	Satellite	Mus musculus	131.384	-0.694598	0.242512	-2.86418	0.00418096	0.012215
RLTR46A2	ERV2	Mus musculus	9.13303	2.14941	0.758309	2.83448	0.00459007	0.0133231
Lx2A_3end	L1	Muridae	35.0141	1.34823	0.481027	2.80282	0.00506578	0.014609
RNSAT1a	Satellite	Rattus	196.475	-0.749125	0.267515	-2.80031	0.00510531	0.0146287
SINEB1_MU	SINE1/7SL	Meriones unguiculatus	25.5752	-1.17501	0.423734	-2.77299	0.0055544	0.0158141
L1-1C_Cpo	L1	Cavia porcellus	9.00408	-1.74718	0.631486	-2.76678	0.00566132	0.0160165
L1MdA_VII	L1	Mus musculus	9255.82	0.518694	0.191312	2.71125	0.00670305	0.0188444
L1MdA_I	L1	Mus musculus	128494	0.978175	0.365618	2.6754	0.00746403	0.0208526
RMER13A2	ERV2	Muridae	5.97877	-2.28928	0.859263	-2.66423	0.00771646	0.021424
ERVB4_1B-I_MM	ERV2	Mus musculus	693.688	0.760899	0.288009	2.64193	0.00824344	0.0226621
L1Md_Gf_5end	L1	Mus	5154.66	1.26475	0.478874	2.6411	0.00826381	0.0226621
SINEB2_MU	SINE2/tRNA	Meriones unguiculatus	80.4688	-0.794417	0.302016	-2.63038	0.00852896	0.0232466
RMER4	LTR Retrotransposon	Murinae	14.6431	-1.48734	0.567282	-2.62187	0.00874476	0.0236904
L1_MM	L1	Mus musculus	77312.1	0.865338	0.331288	2.61204	0.00900036	0.0242359
L1MdFanc_II	L1	Mus musculus	4305.24	0.44868	0.17286	2.59563	0.00944182	0.025122
RLTR13B1	ERV2	Mus musculus	1370.23	-0.577815	0.222588	-2.59589	0.00943463	0.025122
RMER17A	ERV2	Mus musculus	22.8579	-1.10693	0.429979	-2.57438	0.010042	0.0265609
RMER19C	ERV2	Muridae	5.42997	-2.10248	0.820194	-2.5634	0.0103653	0.0272547
RLTR17D_Mm	ERV2	Mus musculus	7.32807	2.09771	0.819978	2.55825	0.0105201	0.0273399
RNLTR17_I	ERV1	Rattus	16.8696	-1.29081	0.504479	-2.5587	0.0105066	0.0273399
HAL1-2A_Cpo	L1	Cavia porcellus	18.7076	-1.43845	0.564383	-2.54871	0.0108121	0.0279366
MT2_Rat1	ERV3	Rattus	2.45709	2.88246	1.13361	2.54272	0.0109994	0.028257
L1MdFanc_I	L1	Mus musculus	6263.48	0.462767	0.182632	2.53387	0.011281	0.0286513
RLTR26C_MM	ERV2	Mus musculus	2.40096	2.86703	1.13082	2.53536	0.0112331	0.0286513
CAVID2	SINE2/tRNA	Cavia porcellus	14.8174	-1.47221	0.588172	-2.50302	0.0123138	0.0310976
ERVB5_2-LTR_MM	ERV2	Mus musculus	40.1807	0.997191	0.400166	2.49194	0.0127047	0.0317262
L1MdTf_II	L1	Mus musculus	102308	1.0089	0.404724	2.4928	0.0126742	0.0317262
L1Lx_I	L1	Mus musculus	2264.8	0.459259	0.185456	2.47639	0.013272	0.0327767
L1MdTf_I	L1	Mus musculus	108362	1.00215	0.40438	2.47824	0.0132031	0.0327767
RMER12C	ERV2	Muridae	37.0792	0.898376	0.36734	2.44562	0.0144601	0.0355147
ERVB5_1-I_MM	ERV2	Mus	21.8622	-1.19136	0.493122	-2.41595	0.0156943	0.0383354
MERVK26	ERV2	Muridae	22.1531	1.10919	0.463145	2.3949	0.0166248	0.0403873
L1MdMus_I	L1	Mus musculus	3602.62	0.491888	0.207787	2.36727	0.0179196	0.0432977
RLTR41A2	ERV1	Mus musculus	13.9858	-1.19459	0.50869	-2.34836	0.0188561	0.0450732
RLTR9C	ERV2	Mus	3.64656	-2.16508	0.921586	-2.3493	0.018809	0.0450732
RMER17D2_MM	LTR Retrotransposon	Mus musculus	62.0316	-0.704482	0.301281	-2.33829	0.0193722	0.0460605
ZP3AR	Satellite	Muridae	82.9134	-0.742197	0.318894	-2.32741	0.0199434	0.0471678
L1MM_F	L1	Mus musculus	8.08394	1.69861	0.735844	2.30839	0.0209776	0.0493526
RLTR20B1_MM	ERV2	Mus musculus	3.03882	-2.26919	0.994813	-2.28102	0.0225471	0.0527672
LTRIS5	ERV1	Mus musculus	7.91623	1.71989	0.757363	2.27089	0.0231537	0.053773
RLTR50B	ERV2	Mus musculus	9.14195	1.54173	0.679223	2.26984	0.0232174	0.053773
RLTR46A	ERV2	Mus musculus	11.2676	1.55748	0.689173	2.25992	0.0238261	0.0548984
B2_RnY	SINE2/tRNA	Rattus	22.885	-0.964872	0.432249	-2.23222	0.0256007	0.0586848
RNLTR12-int	ERV1	Rattus	81.1343	-0.781092	0.350718	-2.22712	0.0259393	0.0591574
RNLTR12	ERV1	Rattus	2.67302	-2.4556	1.12594	-2.18093	0.0291882	0.0662291
LTRIS4B	ERV1	Mus musculus	3.57421	2.1278	0.978003	2.17566	0.0295805	0.0667801
RNLTR15A2_LTR	ERV2	Rattus	51.0323	-0.734768	0.338432	-2.17109	0.0299241	0.0672164
RLTR10D	ERV2	Mus	140.009	-0.833805	0.385581	-2.16246	0.0305825	0.0683518
MLTR31F_MM	ERV2	Mus musculus	14.0693	-1.18652	0.554631	-2.1393	0.0324114	0.0720792
MMSAT4	Satellite	Mus	23331.4	-0.733845	0.346683	-2.11676	0.0342803	0.0758579
MTAI	ERV3	Rodentia	17243.5	0.470473	0.222659	2.11298	0.0346024	0.0761935
MYSERV_Rn	ERV2	Rattus	10.5351	1.32992	0.63185	2.1048	0.0353084	0.077367
RLTR33_MM	ERV3	Mus musculus	26.4605	0.915812	0.437092	2.09524	0.0361497	0.078824
RMER17C2	ERV2	Muridae	32.19	-0.777021	0.372046	-2.08851	0.0367521	0.0797485
B1_Mur2	SINE1/7SL	Muridae	19.5372	-0.952744	0.456746	-2.08594	0.0369843	0.0798647
HAL1-4C_Cpo	L1	Cavia porcellus	2.96884	-2.02311	0.97132	-2.08284	0.0372656	0.0800851
BC1_Ma	SINE2/tRNA	Mesocricetus	8.50896	-1.6618	0.801531	-2.07328	0.0381462	0.081197
L1Lx_II	L1	Mus musculus	1123.22	0.448629	0.216243	2.07465	0.038019	0.081197
ID_Rn2	SINE2/tRNA	Rattus	2.45817	-2.28341	1.10373	-2.0688	0.0385645	0.0816983
PB1D9	SINE1/7SL	Rodentia	29.6905	-0.798219	0.391743	-2.03761	0.0415894	0.0876908
L1MdMus_II	L1	Mus musculus	2339.2	0.36544	0.180718	2.02216	0.0431596	0.0902042
RLTR35B_MM	ERV3	Mus musculus	6.11646	1.85229	0.916105	2.02192	0.043185	0.0902042
RLTR16C_MM	ERV2	Mus musculus	4.95107	-1.8468	0.917539	-2.01277	0.0441386	0.0917672
RLTR26	ERV2	Muridae	63.2322	-0.997284	0.496979	-2.00669	0.0447823	0.0926745
RLTR13A1	ERV2	Mus musculus	149.927	-0.544277	0.274583	-1.9822	0.0474573	0.0977578
L1VL2_5end	L1	Mus	260.146	0.436109	0.221873	1.96558	0.0493474	0.101185
LX	L1	Muridae	176.829	0.522664	0.270721	1.93064	0.0535275	0.109255
RLTR44D_LTR	ERV2	Mus	81.1649	-0.553236	0.289403	-1.91164	0.0559221	0.113624
MTA	ERV3	Rodentia	2362.33	-0.344054	0.184825	-1.86151	0.0626725	0.126763
L1_Mur3_orf2	L1	Muridae	36.1078	0.809805	0.440108	1.84002	0.065766	0.132421
ERVB4_1-LTR_MM	ERV2	Mus musculus	5.91288	1.48704	0.812092	1.83112	0.0670821	0.134465
SRV_MM-int	ERV2	Mus	252.954	0.464105	0.254742	1.82186	0.0684755	0.136645
RLTR4_MM	ERV1	Mus musculus	857.634	0.504589	0.278293	1.81316	0.0698073	0.138684
L1_Mur1_5end	L1	Muridae	27.3428	0.741392	0.411301	1.80255	0.0714583	0.140713
RMER17C_I	ERV2	Muridae	17.3538	1.17855	0.653124	1.80448	0.0711556	0.140713
RLTR17_MM	ERV2	Mus musculus	492.25	-0.337607	0.187659	-1.79905	0.072011	0.141117
RLTR6_MM	ERV1	Mus musculus	802.676	0.532066	0.296043	1.79726	0.0722946	0.141117
ORR1A	ERV3	Rodentia	81.5031	-0.560185	0.31335	-1.78773	0.0738201	0.143468
RLTR19A_MM	ERV3	Mus musculus	10.5597	-1.11193	0.625397	-1.77796	0.0754099	0.145705
RLTR6C_Mm	ERV1	Mus musculus	163.329	0.580174	0.326552	1.77667	0.0756231	0.145705
RLTR20A2_MM	ERV2	Mus musculus	4.57042	1.57215	0.888323	1.7698	0.0767611	0.147263
RLTR11A	ERV2	Mus musculus	11.7151	-0.990124	0.567415	-1.74497	0.0809897	0.154711
Lx3C_3end	L1	Muridae	110.121	0.587131	0.337482	1.73974	0.0819043	0.155792
L1VL4a_5end	L1	Rattus	32.0683	-0.671727	0.389564	-1.7243	0.084653	0.160338
RMER1B	RMER1B	Murinae	22.0187	-0.746211	0.4375	-1.70562	0.0880782	0.166122
RLTR10F	ERV2	Mus musculus	394.655	-0.44069	0.262002	-1.68201	0.0925668	0.173854
B1_Mur1	SINE1/7SL	Muridae	20.1487	-0.798047	0.485109	-1.64509	0.0999514	0.185387
L1VL1_5	L1	Mus musculus	6.46138	-1.13363	0.687872	-1.64803	0.0993473	0.185387
MT2B2_LTR	ERV3	Muridae	565.048	0.376426	0.228774	1.64541	0.0998861	0.185387
MERVL_2A	ERV3	Rodentia	400.736	-0.381312	0.235976	-1.61589	0.106118	0.195204
RLTR46B	ERV2	Mus musculus	29.2756	-0.871869	0.53933	-1.61658	0.10597	0.195204
IAPLTR4_LTR	ERV2	Mus	9.28897	1.2824	0.799768	1.60346	0.108833	0.199378
BGLII	ERV2	Mus musculus	3.04172	-1.50517	0.947989	-1.58775	0.112344	0.204879
MLTR31D_MM	ERV2	Mus musculus	31.7221	-0.606452	0.382392	-1.58594	0.112752	0.204879
RLTR31B_MM	ERV2	Mus musculus	95.3272	-0.428864	0.273326	-1.56906	0.116635	0.211076
Lx2A1_3end	L1	Muridae	64.1963	0.522545	0.334757	1.56097	0.118531	0.213643
RLTR20A4	ERV2	Murinae	16.3519	-0.970443	0.62423	-1.55463	0.120035	0.215485
L1MdV_III	L1	Mus musculus	2181.45	0.287167	0.186832	1.53703	0.124286	0.222223
RLTR20B2_MM	ERV2	Mus musculus	8.43894	-1.08535	0.720967	-1.50541	0.132218	0.235464
BGLII_A	ERV2	Muridae	8.78775	-1.0032	0.670625	-1.49592	0.134675	0.238887
RLTR48B	ERV1	Mus musculus	2.66083	1.59402	1.07406	1.4841	0.137781	0.243432
ORR1B1	ERV3	Mus musculus	211.717	-0.384211	0.260541	-1.47467	0.140302	0.246909
LX4	L1	Mus musculus	27.229	0.636662	0.441165	1.44314	0.148981	0.261155
ORR1B1-int	ERV3	Muridae	44.6072	-0.547632	0.380444	-1.43945	0.150022	0.261952
L1-1D_Cpo	L1	Cavia porcellus	7.22073	-0.958774	0.671412	-1.428	0.153293	0.266622
RLTR13G	ERV2	Mus musculus	68.998	0.413593	0.295116	1.40146	0.161076	0.279074
Lx_3end	L1	Muridae	671.31	0.272579	0.195056	1.39744	0.162282	0.280077
RLTR53_Mm	ERV3	Mus musculus	3.85821	-1.43452	1.03476	-1.38633	0.165646	0.284783
RMER2_Rn	ERV1	Rattus norvegicus	9.14037	0.913018	0.665493	1.37194	0.170081	0.291289
RLTR44C_LTR	ERV2	Mus	61.5036	0.414439	0.302721	1.36905	0.170984	0.291717
RLTR13D2	ERV2	Mus musculus	54.8005	0.465616	0.342815	1.35821	0.174396	0.296407
MMETN	Endogenous Retrovirus	Mus musculus	145252	-0.558466	0.412392	-1.35421	0.175669	0.29744
ERVB4_1B-LTR_MM	ERV2	Mus musculus	139.072	0.392352	0.291069	1.34797	0.177668	0.29969
RMER17B	ERV2	Mus musculus	21.7257	0.636111	0.476271	1.33561	0.181678	0.305301
ERVB7_2-LTR_MM	ERV2	Mus musculus	61.0675	-0.571041	0.43889	-1.3011	0.193223	0.323486
LTRIS_Mm	ERV1	Mus	267.924	0.388884	0.301591	1.28944	0.197244	0.328986
RLTR14	ERV1	Mus musculus	14.1336	-0.75183	0.588326	-1.27791	0.20128	0.334469
MTC_I	ERV3	Muridae	52.8	-0.399358	0.322266	-1.23922	0.215265	0.356383
RLTR48A	ERV1	Mus musculus	127.511	0.348214	0.281945	1.23504	0.216815	0.357625
ERVB2_1A-I_MM	ERV2	Mus musculus	267.134	-0.38973	0.318929	-1.222	0.221709	0.364352
RLTR13A2	ERV2	Mus musculus	222.608	-0.282129	0.231528	-1.21855	0.223015	0.365156
ORR1C1	ERV3	Mus musculus	3.80487	1.18276	0.974159	1.21413	0.224698	0.366569
RLTR13F	ERV2	Mus musculus	73.5613	0.365455	0.302595	1.20773	0.227149	0.369221
RLTR20B4_MM	ERV2	Mus musculus	4.04831	-1.04161	0.865444	-1.20356	0.228761	0.370493
5S_CPo	Nonautonomous	Cavia porcellus	62.487	0.579718	0.483399	1.19925	0.23043	0.371848
RMER17C	ERV2	Mus musculus	14.1421	-0.632666	0.529423	-1.19501	0.232083	0.373169
RLTR13D3	ERV2	Mus musculus	21.2409	0.565094	0.476436	1.18609	0.235588	0.376269
RLTR13D4	ERV2	Mus musculus	39.5312	0.455374	0.384017	1.18582	0.235694	0.376269
Eutr7	hAT	Eutheria	4.00639	-1.00587	0.850635	-1.18249	0.237012	0.377026
RLTR43C	ERV2	Mus musculus	21.8755	0.547791	0.469467	1.16683	0.243277	0.38562
L1Md_F_5end	L1	Mus	346.335	0.259634	0.224567	1.15616	0.247618	0.391113
RLTR30D2_MM	ERV1	Mus musculus	5.29096	-0.869591	0.755763	-1.15061	0.249892	0.392309
RMER6BA	ERV2	Murinae	3.25178	1.09221	0.949716	1.15003	0.25013	0.392309
RMER19A_LTR	ERV2	Muridae	62.4588	-0.365152	0.318249	-1.14738	0.251226	0.39265
RLTR20B3A_MM	ERV2	Mus musculus	2.57822	-1.26349	1.11477	-1.13341	0.257043	0.400343
L1B_RN	L1	Rattus norvegicus	77.6167	0.357651	0.316218	1.13103	0.258043	0.400505
Lx3B_3end	L1	Muridae	259.51	0.234948	0.208977	1.12428	0.260896	0.403531
MurSatRep2	Transposable Element	Rattus	6.64178	-0.919175	0.819577	-1.12152	0.262065	0.403942
RLTR8	ERV2	Mus musculus	48.9344	0.433189	0.388254	1.11574	0.264535	0.406348
MYSERV16_I	ERV2	Mus musculus	14.4493	0.558995	0.510748	1.09446	0.273752	0.419065
ORR1A4_LTR	ERV3	Muridae	184.875	-0.257286	0.239853	-1.07268	0.283414	0.432375
MLTR31FA_MM	ERV2	Mus musculus	20.2113	0.484709	0.454214	1.06714	0.28591	0.4347
LTRIS4A	ERV1	Mus musculus	36.8273	-0.439474	0.412671	-1.06495	0.286898	0.434723
L1_RN	L1	Rattus norvegicus	9.51904	0.685612	0.649264	1.05598	0.290976	0.437563
RMER16-int	ERV2	Muridae	1109.14	-0.406625	0.385259	-1.05546	0.291216	0.437563
RMER1A	RMER1A	Murinae	6.9397	-0.786344	0.745788	-1.05438	0.291708	0.437563
RLTR44A_LTR	ERV2	Mus	7.2205	-0.738054	0.703926	-1.04848	0.294416	0.440148
RLTR20C1_MM	ERV2	Mus musculus	10.012	-0.625189	0.606616	-1.03062	0.302721	0.451054
L1MdV_I	L1	Mus musculus	6509.25	0.166464	0.162193	1.02633	0.304735	0.452547
RLTR9D	ERV2	Mus musculus	84.3209	-0.335834	0.331865	-1.01196	0.311557	0.461145
ERVB7_2B-LTR_MM	ERV2	Mus musculus	62.0401	0.34828	0.347969	1.00089	0.31688	0.467476
MurSatRep1	Transposable Element	Muridae	621.092	-0.255873	0.256629	-0.997055	0.318738	0.46867
RLTR19	ERV3	Rattus	11.3238	-0.531475	0.54726	-0.971157	0.33147	0.485714
RMER6D	ERV2	Mus musculus	15.3026	0.534817	0.551878	0.969086	0.332502	0.485714
RLTR25B	ERV2	Muridae	10.5729	-0.592962	0.616311	-0.962114	0.335992	0.489214
RLTR20A3_MM	ERV2	Mus musculus	2.58606	-0.97412	1.01618	-0.958611	0.337755	0.490183
RLTR30_MM	ERV1	Mus musculus	13.5636	-0.531875	0.568	-0.936399	0.349068	0.504962
RLTR13C3	ERV2	Mus musculus	24.2451	-0.373428	0.403192	-0.92618	0.354353	0.510954
MusHAL1	L1	Mus	984.275	0.229381	0.250793	0.914623	0.360389	0.517987
RMER17A_Rn-I	ERV2	Rattus norvegicus	7.1177	-0.638325	0.707105	-0.902731	0.366669	0.525323
IAP-d	ERV2	Mus	987.131	0.230385	0.255895	0.900311	0.367955	0.525482
RMER13A	ERV2	Muridae	7.46928	0.593252	0.664715	0.89249	0.372131	0.529753
MTB	ERV3	Rodentia	184.1	-0.202065	0.228143	-0.885694	0.375783	0.533254
RLTR31M	ERV2	Murinae	13.0166	0.501801	0.569473	0.881168	0.378227	0.535023
ERVB1_1-I_RN	Endogenous Retrovirus	Rattus norvegicus	3.6594	-0.78859	0.902559	-0.873726	0.382267	0.539033
MMERVK10D3_I	ERV2	Mus musculus	868.915	0.20535	0.236228	0.869288	0.384689	0.539048
RMER17D_MM	LTR Retrotransposon	Mus musculus	90.8748	-0.281351	0.323614	-0.869403	0.384627	0.539048
RLTR1A2_MM	ERV1	Mus musculus	91.258	-0.242551	0.281199	-0.862559	0.38838	0.542518
ERV2-Dor_I	ERV2	Dipodomys ordii	8.20135	-0.55299	0.661416	-0.83607	0.403116	0.552761
MLTR13	ERV2	Murinae	6.71165	-0.614873	0.73124	-0.840864	0.400424	0.552761
MMERVK10D3_LTR	ERV2	Mus musculus	124.746	0.281896	0.336891	0.836758	0.402729	0.552761
MusHAL1_5end	L1	Mus	114.183	-0.223523	0.26736	-0.83604	0.403132	0.552761
RLTR41C	ERV1	Mus musculus	20.0834	-0.456387	0.543076	-0.840375	0.400698	0.552761
RLTR41	ERV1	Mus	3.80763	-0.79107	0.935199	-0.845884	0.397617	0.552761
RLTR10E	ERV2	Mus musculus	22.328	-0.359024	0.430811	-0.833369	0.404637	0.553127
RLTR13B	Endogenous Retrovirus	Mus musculus	57.0615	-0.280084	0.338744	-0.826832	0.408332	0.556477
RLTR23_MM	ERV2	Mus musculus	8.91727	-0.57924	0.70341	-0.823475	0.410238	0.557375
MLTR25C	ERV2	Mus musculus	3.94946	-0.754692	0.920599	-0.819784	0.412339	0.558532
RNSAT1c	Satellite	Rattus	30.8629	-0.326374	0.402068	-0.811737	0.416942	0.563061
ERVB7_4-LTR_MM	ERV2	Mus musculus	16.096	-0.394654	0.492314	-0.80163	0.422767	0.567498
RLTR35_MM	ERV3	Mus musculus	26.2631	-0.324471	0.404343	-0.802464	0.422284	0.567498
RLTR30E_MM	ERV1	Mus musculus	2.86037	0.724672	0.950063	0.762763	0.445605	0.596364
RLTR19-int	ERV3	Muridae	2.80095	0.724247	0.957372	0.756495	0.449353	0.599584
LTRIS4	ERV1	Mus musculus	12.8837	0.415399	0.554704	0.748866	0.453938	0.603899
L1_Mus1_3end	L1	Mus	2982.22	-0.127959	0.171784	-0.74488	0.456344	0.6053
ETNERV	ERV2	Mus musculus	7866.27	-0.299854	0.405715	-0.739074	0.459862	0.606367
IAPLTR4	ERV2	Mus musculus	33.0802	0.298716	0.404006	0.739386	0.459673	0.606367
RMER19B	ERV2	Muridae	31.6796	-0.317766	0.43202	-0.735536	0.462013	0.607412
RLTR1D_MM	ERV1	Mus musculus	39.2693	0.256321	0.351349	0.729534	0.465675	0.61043
MLTR25B	ERV2	Mus musculus	14.8641	-0.480579	0.660834	-0.727231	0.467085	0.610488
MT2_Rat2	ERV3	Rattus	164.025	-0.158293	0.221531	-0.714541	0.474893	0.618883
LX5b	L1	Mus musculus	38.6745	-0.244592	0.351976	-0.694911	0.487111	0.63169
Lx2B2_3end	L1	Muridae	127.506	0.170109	0.245753	0.692194	0.488816	0.63169
RLTR31_MM	ERV2	Mus musculus	7.23475	0.525774	0.759827	0.691965	0.488959	0.63169
RMER16_Mm	ERV2	Muridae	53.1478	0.337304	0.493594	0.683365	0.494376	0.635831
SQR1_MM	SAT	Mus musculus	2.94328	-0.668563	0.979777	-0.682363	0.495009	0.635831
URR1	hAT	Rodentia	34.7054	-0.262898	0.394674	-0.666114	0.505338	0.647238
ETnERV3	ERV2	Mus	958.609	-0.270185	0.415581	-0.650137	0.515604	0.6585
MTA_Mm_LTR	ERV3	Mus	7581.72	-0.128095	0.198832	-0.644239	0.519421	0.661484
RNLTR10A	ERV1	Rattus	3.90968	0.651835	1.02738	0.634461	0.52578	0.66768
RMER6C	ERV2	Mus musculus	46.6796	-0.22306	0.363475	-0.613686	0.539423	0.683065
MurERV4	ERV2	Muridae	38.4294	-0.242521	0.406816	-0.596145	0.551078	0.695853
ORR1A2_LTR	ERV3	Muridae	1064.43	0.147356	0.248911	0.592006	0.553847	0.697379
RLTR1D2_MM	ERV1	Mus musculus	69.9027	0.250371	0.429014	0.583596	0.559492	0.702508
RMER16B2	ERV2	Muridae	6.08732	0.466779	0.837754	0.557178	0.577406	0.72297
RMER12B	ERV2	Muridae	5.18922	0.478101	0.862154	0.554542	0.579208	0.723201
RLTR13E	ERV2	Mus musculus	158.065	0.131625	0.240357	0.547624	0.58395	0.727091
Lx2_3end	L1	Muridae	714.123	0.106263	0.194949	0.545081	0.585698	0.727241
RMER13B	ERV2	Muridae	24.9775	-0.219703	0.410195	-0.535607	0.59223	0.733315
RLTR13C1	ERV2	Mus musculus	96.9807	-0.150177	0.291203	-0.515714	0.606054	0.74836
ORR1A0	ERV3	Mus musculus	5580.08	0.114128	0.224956	0.507336	0.611919	0.75352
L1_Rat4_3end	L1	Rattus	8.48497	-0.32691	0.65358	-0.500184	0.616946	0.757623
L1_Mur2_3end	L1	Muridae	37.9212	0.184913	0.372097	0.496949	0.619225	0.758339
LTRIS6	ERV1	Mus musculus	4.23638	0.493465	1.0013	0.492824	0.622137	0.759823
BGLII_Mus	ERV2	Mus musculus	11.7753	0.338537	0.690967	0.489946	0.624172	0.760146
MMERGLN_I	ERV1	Mus	3041.91	0.35177	0.721484	0.487565	0.625858	0.760146
RLTR44B_LTR	ERV2	Mus	34.5692	0.1798	0.372009	0.48332	0.628868	0.760146
RSINE2	SINE2/tRNA	Rodentia	10.4442	0.281464	0.582925	0.482848	0.629203	0.760146
RMER2B_Rn	ERV1	Rattus norvegicus	10.3869	-0.285429	0.60289	-0.473435	0.635903	0.764113
RNLTR2d	ERV2	Rattus norvegicus	7.43094	-0.309096	0.652886	-0.47343	0.635906	0.764113
L1_Mus2_3end	L1	Mus	1593.73	-0.079824	0.172466	-0.462839	0.64348	0.768547
MYSERV6	ERV2	Muridae	41.362	0.174426	0.378312	0.461062	0.644754	0.768547
RLTR27_MM	LTR Retrotransposon	Mus musculus	45.6418	0.19464	0.421094	0.462223	0.643921	0.768547
4.5SRNA	Transposable Element	Rodentia	75.9301	0.188314	0.415979	0.452699	0.650765	0.773649
RLTR12A	ERV2	Mus musculus	3.69794	0.413408	0.937796	0.440829	0.659337	0.78176
RLTR20C2_MM	ERV2	Mus musculus	4.37294	-0.37928	0.879218	-0.431384	0.666189	0.787795
B3	SINE2/tRNA	Rodentia	3.09042	-0.401127	0.942713	-0.425503	0.67047	0.788685
RLTR19B_MM	ERV3	Mus musculus	23.235	-0.213277	0.500517	-0.426114	0.670025	0.788685
RLTR20A	ERV2	Muridae	3.43949	0.364555	0.869466	0.419286	0.675007	0.791937
RLTR12BD_Mm	ERV2	Mus	3.89409	-0.35483	0.860895	-0.412163	0.68022	0.792633
RLTR1E_MM	ERV1	Mus musculus	2.23119	0.418381	1.01744	0.411209	0.680919	0.792633
RLTR31_Rn1	ERV2	Rattus	6.73378	-0.291959	0.708801	-0.411905	0.680409	0.792633
HAL1-1G_Cpo	L1	Cavia porcellus	3.49185	-0.366966	0.935935	-0.392084	0.694996	0.797624
RLTR13D	Endogenous Retrovirus	Mus musculus	56.9935	-0.136926	0.340246	-0.402434	0.687365	0.797624
RLTR1B_MM	ERV1	Mus musculus	320.329	-0.0831781	0.212521	-0.391387	0.695511	0.797624
RLTR9D2	ERV2	Mus musculus	62.866	-0.12706	0.31769	-0.399951	0.689193	0.797624
RMER6-int	ERV2	Muridae	21.4179	-0.219953	0.562765	-0.390842	0.695914	0.797624
RMER6A	ERV2	Murinae	120.353	0.104964	0.264859	0.396302	0.691883	0.797624
SQR4_MM	SAT	Mus musculus	12.9467	-0.236364	0.616609	-0.383329	0.701475	0.801943
MurERV4_19	ERV2	Muridae	296.881	0.119788	0.322703	0.371201	0.710488	0.809611
RNLTR11-int	ERV2	Rattus	45.9495	-0.13942	0.377391	-0.369433	0.711805	0.809611
B1F2	SINE1/7SL	Muridae	5.10318	0.329359	0.900358	0.365809	0.714508	0.810622
RNLTR15A_LTR	ERV2	Rattus	35.5539	-0.139921	0.392547	-0.356444	0.721508	0.816491
L1VL4_5end	L1	Muridae	301.628	0.0768735	0.231619	0.331897	0.739967	0.824851
ORR1D-int	ERV3	Rodentia	4.33428	-0.298304	0.886907	-0.336342	0.736613	0.824851
RLTR13A3	ERV2	Mus musculus	134.883	0.0877957	0.259779	0.337963	0.735391	0.824851
RLTR13D1	ERV2	Mus musculus	51.4585	0.115464	0.347223	0.332537	0.739484	0.824851
RLTR9B2	ERV2	Mus musculus	5.79981	0.244939	0.728498	0.336224	0.736702	0.824851
SATMIN	SAT	Mus musculus	9.72508	0.244423	0.731317	0.334223	0.738211	0.824851
MMERGLN_LTR	ERV1	Mus	355.947	-0.0949788	0.301694	-0.314818	0.7529	0.835379
MYSERV	ERV2	Mus musculus	3.6672	-0.322015	1.02675	-0.313625	0.753806	0.835379
RLTR30B_MM	ERV1	Mus musculus	3.94119	0.283057	0.907148	0.312029	0.755018	0.835379
BGLII_B	ERV2	Muridae	10.013	-0.186408	0.6059	-0.307655	0.758345	0.836988
DIP0	SINE2/tRNA	Dipodidae	2.60247	-0.278693	0.942313	-0.295755	0.767418	0.844915
MLTR25A	ERV2	Mus musculus	9.3356	0.193678	0.685607	0.282491	0.777567	0.853986
RLTR13B4	ERV2	Mus musculus	217.269	0.0600095	0.215329	0.278687	0.780485	0.85509
ETnERV2	ERV2	Mus	4631.58	-0.123811	0.462495	-0.267702	0.788929	0.860125
IAPEY5_LTR	ERV2	Mus musculus	43.1553	0.10841	0.402011	0.26967	0.787414	0.860125
RMER16	ERV2	Muridae	42.1936	-0.101941	0.387064	-0.263369	0.792266	0.861661
MLTR31E_MM	ERV2	Mus musculus	6.54012	-0.167184	0.700405	-0.238697	0.811341	0.880265
RLTR11A2	ERV2	Muridae	7.08319	0.164768	0.710918	0.231768	0.816718	0.883954
RLTR34_MM	ERV2	Mus musculus	5.507	-0.160077	0.741681	-0.21583	0.82912	0.895209
RLTR9A	ERV2	Mus musculus	2.21655	0.22217	1.05682	0.210225	0.833492	0.897761
RNLTR5-int	ERV2	Rattus	101.833	0.0658712	0.357549	0.18423	0.853833	0.91746
MURVY_LTR	ERV1	Mus musculus	167.312	0.0544468	0.304379	0.178878	0.858033	0.917562
RLTR49	ERV1	Mus musculus	5.87323	0.146779	0.809057	0.18142	0.856038	0.917562
ORR1B2	ERV3	Mus musculus	16.2627	0.090623	0.520343	0.17416	0.86174	0.919099
RLTR51A_Mm	ERV3	Mus musculus	14.322	-0.0875902	0.509792	-0.171816	0.863583	0.919099
RLTR13D3A	ERV2	Mus musculus	12.6147	0.08832	0.547299	0.161374	0.871799	0.924926
RLTR9A3B	ERV2	Mus musculus	2.81334	-0.15639	0.979893	-0.159599	0.873197	0.924926
RLTR42_I	ERV2	Muridae	57.8152	-0.0527455	0.352028	-0.149833	0.880896	0.930876
RMER15	ERV3	Mus musculus	10.5014	-0.0819888	0.588342	-0.139356	0.889169	0.937402
LTRIS	DNA transposon	Mus musculus	145.295	0.0380213	0.316551	0.120111	0.904395	0.951211
LX2B	L1	Mus musculus	485.892	-0.0282566	0.252005	-0.112127	0.910723	0.953379
RLTR41B	ERV1	Mus musculus	4.46984	0.0942762	0.839781	0.112263	0.910615	0.953379
RLTR13A	ERV2	Mus musculus	158.843	0.0315464	0.291108	0.108367	0.913705	0.953856
RLTR9F	ERV2	Mus musculus	4.04215	0.0932354	0.878152	0.106172	0.915446	0.953856
RLTR17B_Mm	ERV2	Mus musculus	2.75929	0.10511	1.05802	0.0993463	0.920863	0.95727
RLTR20A2B_MM	ERV2	Mus musculus	2.68279	-0.0846315	0.95803	-0.0883391	0.929607	0.964117
Lx7_3end	L1	Rodentia	4.85172	-0.065848	0.859799	-0.0765854	0.938953	0.964827
MERV1_LTR	ERV1	Mus musculus	26.9409	-0.033017	0.457239	-0.0722095	0.942435	0.964827
MT2B	ERV3	Sciurognathi	24.367	-0.0330882	0.464751	-0.0711955	0.943242	0.964827
ORR1B	ERV3	Rodentia	44.6154	0.0273348	0.361853	0.075541	0.939784	0.964827
RLTR1C_MM	ERV1	Mus musculus	108.989	0.0214023	0.275695	0.0776302	0.938122	0.964827
RNSAT1b	Satellite	Rattus	20.9311	0.0330004	0.462313	0.071381	0.943095	0.964827
URR1B	DNA transposon	Muridae	19.1427	-0.0283773	0.465058	-0.0610188	0.951344	0.970892
RMER16C	ERV2	Muridae	3.10655	-0.0516933	0.980442	-0.0527245	0.957951	0.975408
LTR9_RN	ERV3	Rattus norvegicus	2.30719	-0.0397136	1.09231	-0.0363573	0.970997	0.986445
L1Lx_IV	L1	Mus musculus	1958.25	0.00447816	0.206358	0.0217009	0.982687	0.990533
RLTR19C_MM	ERV3	Mus musculus	3.03401	0.0206316	1.02145	0.0201983	0.983885	0.990533
RMER12	ERV2	Muridae	80.9433	0.00852776	0.325758	0.0261782	0.979115	0.990533
RMER6B	ERV2	Murinae	6.80033	0.0168631	0.710392	0.0237377	0.981062	0.990533
RMER17B2	ERV2	Mus musculus	33.6986	-0.00489429	0.357827	-0.0136778	0.989087	0.993532
RLTR20A1_MM	ERV2	Mus musculus	3.03459	0.0084274	1.05801	0.0079653	0.993645	0.995873
RNERV19	ERV1	Rattus	3.78158	0.00209312	0.922959	0.00226783	0.998191	0.998191
91ES8_RN	Satellite	Rattus	0	NA	NA	NA	NA	NA
ALINE	Non-LTR Retrotransposon	Mammalia	0	NA	NA	NA	NA	NA
ALSAT_RN	SAT	Rattus norvegicus	0	NA	NA	NA	NA	NA
B1F1A	SINE1/7SL	Cavia porcellus	0.824695	-1.47207	1.21217	-1.21442	0.224589	NA
B1F1	SINE1/7SL	Muridae	1.09752	-1.18943	1.20673	-0.985666	0.324297	NA
B1F	SINE1/7SL	Mus musculus	0.60138	-0.90778	1.21117	-0.749506	0.453552	NA
B2L_S	SINE2/tRNA	Dipodidae	1.74602	-0.733749	1.08139	-0.678525	0.497439	NA
B3A	SINE2/tRNA	Rodentia	0.683183	0.371829	1.21582	0.305827	0.759737	NA
B4A	SINE2/tRNA	Rodentia	0.286855	0.289884	1.07616	0.269368	0.787647	NA
B4	SINE2/tRNA	Rodentia	0.377148	0.500796	1.14323	0.438053	0.661348	NA
BC1_Cpo	SINE2/tRNA	Cavia porcellus	0	NA	NA	NA	NA	NA
BC1_Cp	SINE2/tRNA	Mus musculus	0	NA	NA	NA	NA	NA
BC1_Dor	SINE2/tRNA	Dipodomys ordii	0	NA	NA	NA	NA	NA
BC1	SINE2/tRNA	Rattus norvegicus	0	NA	NA	NA	NA	NA
BGLII_B2	ERV2	Murinae	1.33125	-0.743425	1.13315	-0.65607	0.511779	NA
BGLII_C	ERV2	Mus musculus	0	NA	NA	NA	NA	NA
BGLII_Mur	ERV2	Murinae	0.790688	1.21108	1.21113	0.999959	0.31733	NA
BGLII_Rat_LTR	ERV2	Rattus	0.648028	0.995355	1.20136	0.828522	0.407375	NA
BLACKJACK	hAT	Eutheria	0	NA	NA	NA	NA	NA
C573	Repeat region	Mus musculus	0.180587	0.149331	1.07354	0.139101	0.88937	NA
CAVID1B	SINE2/tRNA	Cavia porcellus	0	NA	NA	NA	NA	NA
CAVID1C	SINE2/tRNA	Cavia porcellus	0.234705	-0.553774	1.07122	-0.516957	0.605186	NA
CAVID2A	SINE2/tRNA	Cavia porcellus	0	NA	NA	NA	NA	NA
CAVID2B1	SINE2/tRNA	Cavia porcellus	0.191977	0.166948	1.07389	0.15546	0.876459	NA
CAVID2B2	SINE2/tRNA	Cavia porcellus	0	NA	NA	NA	NA	NA
CAVID2B	SINE2/tRNA	Cavia porcellus	0	NA	NA	NA	NA	NA
CAVID2C2	SINE2/tRNA	Cavia porcellus	0	NA	NA	NA	NA	NA
CAVID2C	SINE2/tRNA	Cavia porcellus	0	NA	NA	NA	NA	NA
CAVID2D	SINE2/tRNA	Cavia porcellus	0	NA	NA	NA	NA	NA
CAVID2E	SINE2/tRNA	Cavia porcellus	0	NA	NA	NA	NA	NA
CAVID	SINE2/tRNA	Cavia porcellus	0.0902934	-0.0487965	1.07122	-0.0455523	0.963667	NA
CENSAT	SAT	Mus caroli	0	NA	NA	NA	NA	NA
CHARLIE1A	hAT	Eutheria	0	NA	NA	NA	NA	NA
CHARLIE1B	hAT	Eutheria	0	NA	NA	NA	NA	NA
CHARLIE1	hAT	Eutheria	0.234705	-0.553774	1.07122	-0.516957	0.605186	NA
CHARLIE2	hAT	Eutheria	0	NA	NA	NA	NA	NA
CR1_Mam	CR1	Mammalia	0	NA	NA	NA	NA	NA
CYRA11_MM	Repeat region	Mus musculus	0	NA	NA	NA	NA	NA
Charlie11	hAT	Eutheria	0	NA	NA	NA	NA	NA
Charlie13a	hAT	Mammalia	0	NA	NA	NA	NA	NA
Charlie13b	hAT	Mammalia	0	NA	NA	NA	NA	NA
Charlie15a	hAT	Eutheria	0	NA	NA	NA	NA	NA
Charlie16a	hAT	Mammalia	0	NA	NA	NA	NA	NA
Charlie17a	hAT	Mammalia	0	NA	NA	NA	NA	NA
Charlie18a	hAT	Mammalia	0	NA	NA	NA	NA	NA
Charlie19a	hAT	Mammalia	0	NA	NA	NA	NA	NA
Charlie21a	hAT	Eutheria	0	NA	NA	NA	NA	NA
Charlie22a	hAT	Mammalia	0	NA	NA	NA	NA	NA
Charlie24	hAT	Mammalia	0	NA	NA	NA	NA	NA
Charlie25	hAT	Mammalia	0.234705	-0.553774	1.07122	-0.516957	0.605186	NA
Charlie26a	hAT	Mammalia	0	NA	NA	NA	NA	NA
Charlie27	hAT	Eutheria	0	NA	NA	NA	NA	NA
Charlie28	hAT	Eutheria	0	NA	NA	NA	NA	NA
DERV2a_I	ERV2	Dipodomys ordii	0	NA	NA	NA	NA	NA
DERV2a_LTR	ERV2	Dipodomys ordii	0	NA	NA	NA	NA	NA
DERV2b_LTR	ERV2	Dipodomys ordii	0	NA	NA	NA	NA	NA
DIPODE1	SINE2/tRNA	Dipodomys ordii	0	NA	NA	NA	NA	NA
DIPODE2	SINE2/tRNA	Dipodomys ordii	0	NA	NA	NA	NA	NA
DIPODE3	SINE1/7SL	Dipodomys ordii	0	NA	NA	NA	NA	NA
DIP	SINE2/tRNA	Allactaga	0	NA	NA	NA	NA	NA
DNA1_Mam	DNA transposon	Eutheria	0	NA	NA	NA	NA	NA
DRB_RN	DRB_RN	Rattus norvegicus	0	NA	NA	NA	NA	NA
ERV1-1_STr-I	ERV1	Ictidomys tridecemlineatus	0	NA	NA	NA	NA	NA
ERV1-1_STr-LTR	ERV1	Ictidomys tridecemlineatus	0	NA	NA	NA	NA	NA
ERV1A-CPo_I	ERV1	Cavia porcellus	0.293661	0.35617	1.11054	0.320718	0.748424	NA
ERV1A-CPo_LTR	ERV1	Cavia porcellus	0	NA	NA	NA	NA	NA
ERV1A1-CPo_LTR	ERV1	Cavia porcellus	0	NA	NA	NA	NA	NA
ERV1NA-CPo_I	ERV1	Cavia porcellus	0	NA	NA	NA	NA	NA
ERV1NA-CPo_LTR	ERV1	Cavia porcellus	0	NA	NA	NA	NA	NA
ERV2-1_CGr-I	ERV2	Cricetulus griseus	0	NA	NA	NA	NA	NA
ERV2-1_CGr-LTR	ERV2	Cricetulus griseus	0	NA	NA	NA	NA	NA
ERV2-1_STr-LTR	ERV2	Ictidomys tridecemlineatus	0	NA	NA	NA	NA	NA
ERV2-2B_STr-LTR	ERV2	Ictidomys tridecemlineatus	0	NA	NA	NA	NA	NA
ERV2-2C_STr-LTR	ERV2	Ictidomys tridecemlineatus	0	NA	NA	NA	NA	NA
ERV2-2_CGr-I	ERV2	Cricetulus griseus	0	NA	NA	NA	NA	NA
ERV2-2_CGr-LTR	ERV2	Cricetulus griseus	0	NA	NA	NA	NA	NA
ERV2-2_STr-I	ERV2	Ictidomys tridecemlineatus	0	NA	NA	NA	NA	NA
ERV2-2_STr-LTR	ERV2	Ictidomys tridecemlineatus	0	NA	NA	NA	NA	NA
ERV2-3B_STr-LTR	ERV2	Ictidomys tridecemlineatus	0	NA	NA	NA	NA	NA
ERV2-3C1a_CPo-LTR	ERV2	Cavia porcellus	0	NA	NA	NA	NA	NA
ERV2-3C_STr-LTR	ERV2	Ictidomys tridecemlineatus	0	NA	NA	NA	NA	NA
ERV2-3_CGr-I	ERV2	Cricetulus griseus	0	NA	NA	NA	NA	NA
ERV2-3_CGr-LTR	ERV2	Cricetulus griseus	0	NA	NA	NA	NA	NA
ERV2-3_CPo-I	ERV2	Cavia porcellus	0	NA	NA	NA	NA	NA
ERV2-3_CPo-LTR	ERV2	Cavia porcellus	0	NA	NA	NA	NA	NA
ERV2-3_STr-I	ERV2	Ictidomys tridecemlineatus	0.212373	-0.553774	1.07122	-0.516957	0.605186	NA
ERV2-3_STr-LTR	ERV2	Ictidomys tridecemlineatus	0	NA	NA	NA	NA	NA
ERV2-3b_CPo-I	ERV2	Cavia porcellus	0	NA	NA	NA	NA	NA
ERV2-3b_CPo-LTR	ERV2	Cavia porcellus	0	NA	NA	NA	NA	NA
ERV2-3c1_CPo-LTR	ERV2	Cavia porcellus	0	NA	NA	NA	NA	NA
ERV2-3c_CPo-I	ERV2	Cavia porcellus	0.287323	-0.553774	1.07122	-0.516957	0.605186	NA
ERV2-3c_CPo-LTR	ERV2	Cavia porcellus	0	NA	NA	NA	NA	NA
ERV2-3d_CPo-I	ERV2	Cavia porcellus	0	NA	NA	NA	NA	NA
ERV2-3d_CPo-LTR	ERV2	Cavia porcellus	0	NA	NA	NA	NA	NA
ERV2-4_CGr-I	ERV2	Cricetulus griseus	0	NA	NA	NA	NA	NA
ERV2-4_CGr-LTR	ERV2	Cricetulus griseus	0	NA	NA	NA	NA	NA
ERV2-4_CPo-I	ERV2	Cavia porcellus	0	NA	NA	NA	NA	NA
ERV2-4_CPo-LTR	ERV2	Cavia porcellus	0	NA	NA	NA	NA	NA
ERV2-4_STr-I	ERV2	Ictidomys tridecemlineatus	0.0902934	-0.0487965	1.07122	-0.0455523	0.963667	NA
ERV2-4_STr-LTR	ERV2	Ictidomys tridecemlineatus	0	NA	NA	NA	NA	NA
ERV2-4b_CPo-LTR	ERV2	Cavia porcellus	0	NA	NA	NA	NA	NA
ERV2-5_CPo-I	ERV2	Cavia porcellus	0	NA	NA	NA	NA	NA
ERV2-5_CPo-LTR	ERV2	Cavia porcellus	0	NA	NA	NA	NA	NA
ERV2-Dor_LTR	ERV2	Dipodomys ordii	0	NA	NA	NA	NA	NA
ERV2A-CPo_I	ERV2	Cavia porcellus	0	NA	NA	NA	NA	NA
ERV2A-CPo_LTR	ERV2	Cavia porcellus	0	NA	NA	NA	NA	NA
ERV2A2-CPo_LTR	ERV2	Cavia porcellus	0	NA	NA	NA	NA	NA
ERV2A3-CPo_LTR	ERV2	Cavia porcellus	0	NA	NA	NA	NA	NA
ERV2B-CPo_I	ERV2	Cavia porcellus	0.234705	-0.553774	1.07122	-0.516957	0.605186	NA
ERV2B-CPo_LTR	ERV2	Cavia porcellus	0	NA	NA	NA	NA	NA
ERV2B-Dor_LTR	ERV2	Dipodomys ordii	0	NA	NA	NA	NA	NA
ERV2B1-CPo_LTR	ERV2	Cavia porcellus	0	NA	NA	NA	NA	NA
ERV2B2-CPo_LTR	ERV2	Cavia porcellus	0	NA	NA	NA	NA	NA
ERV2N-1B_STr-LTR	ERV2	Ictidomys tridecemlineatus	0	NA	NA	NA	NA	NA
ERV2N-1_STr-I	ERV2	Ictidomys tridecemlineatus	0	NA	NA	NA	NA	NA
ERV2N-1_STr-LTR	ERV2	Ictidomys tridecemlineatus	0	NA	NA	NA	NA	NA
ERV3-1_CPo-I	ERV3	Cavia porcellus	0	NA	NA	NA	NA	NA
ERVB1_1-LTR_RN	LTR Retrotransposon	Rattus norvegicus	0	NA	NA	NA	NA	NA
ERVB1_2-I_RN	Endogenous Retrovirus	Rattus norvegicus	0	NA	NA	NA	NA	NA
ERVB1_2-LTR_RN	LTR Retrotransposon	Rattus norvegicus	0	NA	NA	NA	NA	NA
ERVB1_3-I_RN	Endogenous Retrovirus	Rattus norvegicus	0	NA	NA	NA	NA	NA
ERVB1_3-LTR_RN	LTR Retrotransposon	Rattus norvegicus	0	NA	NA	NA	NA	NA
ERVB2_2-I_RN	Endogenous Retrovirus	Rattus norvegicus	0.101684	-0.0487965	1.07122	-0.0455523	0.963667	NA
ERVB2_2-LTR_RN	LTR Retrotransposon	Rattus norvegicus	0	NA	NA	NA	NA	NA
ERVB4_5-I_RN	ERV2	Rattus norvegicus	1.61125	-1.24459	1.11816	-1.11306	0.265681	NA
ERVB4_5-LTR_RN	ERV2	Rattus norvegicus	0	NA	NA	NA	NA	NA
ERVB4_6-I_RN	ERV2	Rattus norvegicus	0	NA	NA	NA	NA	NA
ERVB4_6-LTR_RN	LTR Retrotransposon	Rattus norvegicus	0	NA	NA	NA	NA	NA
ERVB5_1-LTR_MM	ERV2	Mus musculus	0	NA	NA	NA	NA	NA
ERVB5_3-I_RN	ERV2	Rattus norvegicus	0	NA	NA	NA	NA	NA
ERVB5_3-LTR_RN	ERV2	Rattus norvegicus	0	NA	NA	NA	NA	NA
ERVB5_4-I_RN	ERV2	Rattus	0	NA	NA	NA	NA	NA
ERVB5_4-LTR_RN	ERV2	Rattus norvegicus	0	NA	NA	NA	NA	NA
ERVB5_5-I_RN	ERV2	Rattus norvegicus	0	NA	NA	NA	NA	NA
ERVB5_5-LTR_RN	ERV2	Rattus norvegicus	0	NA	NA	NA	NA	NA
ERVB6_1-I_RN	Endogenous Retrovirus	Rattus norvegicus	0.212373	-0.553774	1.07122	-0.516957	0.605186	NA
ERVB6_1-LTR_RN	LTR Retrotransposon	Rattus norvegicus	0	NA	NA	NA	NA	NA
ERVL-B4	ERV3	Eutheria	0.467442	0.684328	1.1732	0.583298	0.559693	NA
ERVL-E	ERV3	Eutheria	0	NA	NA	NA	NA	NA
EUTREP10	Endogenous Retrovirus	Eutheria	0	NA	NA	NA	NA	NA
EUTREP11	EUTREP11	Eutheria	0	NA	NA	NA	NA	NA
EUTREP12	EUTREP12	Eutheria	0	NA	NA	NA	NA	NA
EUTREP13	Endogenous Retrovirus	Eutheria	0	NA	NA	NA	NA	NA
EUTREP14	EUTREP14	Eutheria	0	NA	NA	NA	NA	NA
EUTREP15	EUTREP15	Eutheria	0	NA	NA	NA	NA	NA
EUTREP16	EUTREP16	Eutheria	0	NA	NA	NA	NA	NA
EUTREP1	DNA transposon	Eutheria	0	NA	NA	NA	NA	NA
EUTREP2	EUTREP2	Eutheria	0	NA	NA	NA	NA	NA
EUTREP3	hAT	Eutheria	0	NA	NA	NA	NA	NA
EUTREP4	EUTREP4	Eutheria	0	NA	NA	NA	NA	NA
EUTREP5	EUTREP5	Eutheria	0	NA	NA	NA	NA	NA
EUTREP6	EUTREP6	Eutheria	0	NA	NA	NA	NA	NA
EUTREP7	EUTREP7	Eutheria	0	NA	NA	NA	NA	NA
EUTREP8	EUTREP8	Eutheria	0	NA	NA	NA	NA	NA
EutTc1-N1	Mariner/Tc1	Eutheria	0	NA	NA	NA	NA	NA
EuthAT-1	hAT	Eutheria	0.287323	-0.553774	1.07122	-0.516957	0.605186	NA
EuthAT-2B	hAT	Eutheria	0	NA	NA	NA	NA	NA
EuthAT-2	hAT	Eutheria	0	NA	NA	NA	NA	NA
EuthAT-N1	hAT	Eutheria	0.424747	-0.849953	1.0892	-0.780346	0.435188	NA
Eutr10	Eutr10	Eutheria	0	NA	NA	NA	NA	NA
Eutr11	Eutr11	Eutheria	0	NA	NA	NA	NA	NA
Eutr12	Eutr12	Eutheria	0	NA	NA	NA	NA	NA
Eutr13	Eutr13	Eutheria	0	NA	NA	NA	NA	NA
Eutr14	Eutr14	Eutheria	0	NA	NA	NA	NA	NA
Eutr15	Eutr15	Eutheria	0	NA	NA	NA	NA	NA
Eutr16	Eutr16	Eutheria	0	NA	NA	NA	NA	NA
Eutr17	Eutr17	Eutheria	0	NA	NA	NA	NA	NA
Eutr18	Eutr18	Eutheria	0	NA	NA	NA	NA	NA
Eutr1	Eutr1	Eutheria	0	NA	NA	NA	NA	NA
Eutr2	Eutr2	Eutheria	0	NA	NA	NA	NA	NA
Eutr3	Eutr3	Eutheria	0	NA	NA	NA	NA	NA
Eutr4	Eutr4	Eutheria	0	NA	NA	NA	NA	NA
Eutr5	Eutr5	Eutheria	0	NA	NA	NA	NA	NA
Eutr6	Eutr6	Eutheria	0	NA	NA	NA	NA	NA
Eutr8	hAT	Eutheria	0	NA	NA	NA	NA	NA
Eutr9	Eutr9	Eutheria	0	NA	NA	NA	NA	NA
GOLEM_B	Mariner/Tc1	Eutheria	0.212373	-0.553774	1.07122	-0.516957	0.605186	NA
GOLEM	Mariner/Tc1	Eutheria	0.143427	-0.0487965	1.07122	-0.0455523	0.963667	NA
HAL1-1A_Cpo	L1	Cavia porcellus	1.65933	-0.348973	1.07356	-0.32506	0.745136	NA
HAL1-1B_Cpo	L1	Cavia porcellus	0.212373	-0.553774	1.07122	-0.516957	0.605186	NA
HAL1-1C_Cpo	L1	Cavia porcellus	0.447079	-1.08753	1.16431	-0.934056	0.350275	NA
HAL1-1D_Cpo	L1	Cavia porcellus	1.34672	-2.12717	1.1782	-1.80543	0.0710067	NA
HAL1-1F_Cpo	L1	Cavia porcellus	0.212373	-0.553774	1.07122	-0.516957	0.605186	NA
HAL1-2B_Cpo	L1	Cavia porcellus	0	NA	NA	NA	NA	NA
HAL1-2C_Cpo	L1	Cavia porcellus	0	NA	NA	NA	NA	NA
HAL1-3A_Cpo	L1	Cavia porcellus	0	NA	NA	NA	NA	NA
HAL1-3B_Cpo	L1	Cavia porcellus	0	NA	NA	NA	NA	NA
HAL1-3C_Cpo	L1	Cavia porcellus	0.749746	-1.28614	1.21707	-1.05675	0.290626	NA
HAL1-4A_Cpo	L1	Cavia porcellus	0	NA	NA	NA	NA	NA
HAL1-4B_Cpo	L1	Cavia porcellus	0.4793	-0.16474	1.20431	-0.136792	0.891195	NA
HAL1-4_Cpo	L1	Cavia porcellus	0	NA	NA	NA	NA	NA
HAL1	L1	Eutheria	0	NA	NA	NA	NA	NA
HERVFH21I	Endogenous Retrovirus	Eutheria	0.864755	-0.120036	1.2167	-0.098657	0.921411	NA
HERVH	ERV1	Eutheria	0.424747	-0.849953	1.0892	-0.780346	0.435188	NA
HERVK22I	ERV2	Eutheria	0	NA	NA	NA	NA	NA
HERVL68	Endogenous Retrovirus	Eutheria	0	NA	NA	NA	NA	NA
HERVR	ERV1	Papio hamadryas	0	NA	NA	NA	NA	NA
HERVS71	ERV1	Eutheria	0.234705	-0.553774	1.07122	-0.516957	0.605186	NA
Helitron1Nb_Mam	Helitron	Eutheria	0	NA	NA	NA	NA	NA
Helitron3Na_Mam	Helitron	Mammalia	0	NA	NA	NA	NA	NA
IAP1B_CGr-LTR	ERV2	Cricetulus griseus	0	NA	NA	NA	NA	NA
IAP1C_CGr-LTR	ERV2	Cricetulus griseus	0	NA	NA	NA	NA	NA
IAP1_CGr-LTR	ERV2	Cricetulus griseus	0	NA	NA	NA	NA	NA
ID-B1_Cpo	SINE2/tRNA	Cavia porcellus	0.915505	-0.927007	1.20473	-0.769472	0.441613	NA
ID-Spe	SINE2/tRNA	Spermophilus	0	NA	NA	NA	NA	NA
ID4_	SINE2/tRNA	Muridae	0	NA	NA	NA	NA	NA
IDL-Geo_Cca	SINE2/tRNA	Chaetodipus californicus	0	NA	NA	NA	NA	NA
IDL-Geo_Tbo	SINE2/tRNA	Thomomys bottae	0	NA	NA	NA	NA	NA
ID_B1	SINE2/tRNA	Muridae	0.286855	0.289884	1.07616	0.269368	0.787647	NA
ID_Rn1	SINE2/tRNA	Rattus	0.143427	-0.0487965	1.07122	-0.0455523	0.963667	NA
IMPB_02	Simple Repeat	Rattus norvegicus	0	NA	NA	NA	NA	NA
ISAT_RN	I	Rattus norvegicus	0	NA	NA	NA	NA	NA
Kanga11a	Mariner/Tc1	Mammalia	0	NA	NA	NA	NA	NA
Kanga1	Mariner/Tc1	Mammalia	0	NA	NA	NA	NA	NA
L1-1A_Cpo	L1	Cavia porcellus	0.143427	-0.0487965	1.07122	-0.0455523	0.963667	NA
L1-1B_Cpo	L1	Cavia porcellus	1.13388	-0.633108	1.19232	-0.530989	0.595427	NA
L1-1E_Cpo	L1	Cavia porcellus	0	NA	NA	NA	NA	NA
L1-1F_Cpo	L1	Cavia porcellus	0.143427	-0.0487965	1.07122	-0.0455523	0.963667	NA
L1-1G_Cpo	L1	Cavia porcellus	0	NA	NA	NA	NA	NA
L1-1H_Cpo	L1	Cavia porcellus	0.0902934	-0.0487965	1.07122	-0.0455523	0.963667	NA
L1-1_CGr	L1	Cricetulus griseus	0	NA	NA	NA	NA	NA
L1-1_Cpo	L1	Cavia porcellus	0.101684	-0.0487965	1.07122	-0.0455523	0.963667	NA
L1-1_Dor	L1	Dipodomys ordii	0	NA	NA	NA	NA	NA
L1-1_Str	L1	Ictidomys tridecemlineatus	0.143427	-0.0487965	1.07122	-0.0455523	0.963667	NA
L1-2A_Cpo	L1	Cavia porcellus	1.06981	-0.755838	1.15311	-0.655478	0.51216	NA
L1-2B_Cpo	L1	Cavia porcellus	0.324014	0.409167	1.12427	0.363939	0.715903	NA
L1-2_CGr	L1	Cricetulus griseus	1.2315	-0.27019	1.17559	-0.229833	0.818222	NA
L1-2_Cpo	L1	Cavia porcellus	0	NA	NA	NA	NA	NA
L1-2_STr	L1	Ictidomys tridecemlineatus	0.664471	0.22559	1.21508	0.185659	0.852713	NA
L1-3A_Cpo	L1	Cavia porcellus	0	NA	NA	NA	NA	NA
L1-3_Cpo	L1	Cavia porcellus	0.101684	-0.0487965	1.07122	-0.0455523	0.963667	NA
L1-4A_Cpo	L1	Cavia porcellus	0	NA	NA	NA	NA	NA
L1-4_Cpo	L1	Cavia porcellus	0	NA	NA	NA	NA	NA
L1M3A_5	L1	Eutheria	0	NA	NA	NA	NA	NA
L1M3DE_5	L1	Eutheria	0	NA	NA	NA	NA	NA
L1M3D_5	L1	Eutheria	0	NA	NA	NA	NA	NA
L1M6_5end	L1	Mammalia	0	NA	NA	NA	NA	NA
L1M7_5end	L1	Mammalia	0	NA	NA	NA	NA	NA
L1MA10	L1	Eutheria	0	NA	NA	NA	NA	NA
L1MB6_5	L1	Eutheria	0	NA	NA	NA	NA	NA
L1MB7	L1	Eutheria	0	NA	NA	NA	NA	NA
L1MC3	L1	Eutheria	0	NA	NA	NA	NA	NA
L1MC4B	L1	Eutheria	0	NA	NA	NA	NA	NA
L1MC4_5end	L1	Eutheria	0	NA	NA	NA	NA	NA
L1MC5	L1	Eutheria	0	NA	NA	NA	NA	NA
L1MDA_5	L1	Eutheria	0	NA	NA	NA	NA	NA
L1ME3C_3end	L1	Eutheria	0	NA	NA	NA	NA	NA
L1ME3D_3end	L1	Eutheria	0	NA	NA	NA	NA	NA
L1ME3E_3end	L1	Eutheria	0	NA	NA	NA	NA	NA
L1ME3F_3end	L1	Eutheria	0	NA	NA	NA	NA	NA
L1ME5_3end	L1	Mammalia	0.101684	-0.0487965	1.07122	-0.0455523	0.963667	NA
L1MEC_5	L1	Eutheria	0.926379	-1.1118	1.18858	-0.935396	0.349584	NA
L1MEe_5end	L1	Eutheria	0	NA	NA	NA	NA	NA
L1MEf_5end	L1	Mammalia	0	NA	NA	NA	NA	NA
L1MEg_5end	L1	Mammalia	0	NA	NA	NA	NA	NA
L1NH_RN	L1	Rattus norvegicus	0	NA	NA	NA	NA	NA
L1P_MA2	L1	Eutheria	0.101684	-0.0487965	1.07122	-0.0455523	0.963667	NA
L1R2_RN	L1	Rattus norvegicus	1.61028	2.17712	1.19265	1.82545	0.0679337	NA
L1VL2_5	L1	Mus musculus	1.95483	0.0833689	1.17831	0.0707532	0.943594	NA
L1_CC	L1	Cavia cutleri	0	NA	NA	NA	NA	NA
L1_CP	L1	Conilurus penicillatus	0	NA	NA	NA	NA	NA
L1_Mur3_5end	L1	Muridae	1.17904	0.398185	1.20823	0.32956	0.741732	NA
L1_Rat3_3end	L1	Rattus	0	NA	NA	NA	NA	NA
L1_Rn2_3end	L1	Rattus	0.957663	1.59804	1.20983	1.32088	0.186542	NA
L1_Rod_5end	L1	Muridae	0.203367	0.184035	1.07423	0.171319	0.863973	NA
L1_Rod_orf2	L1	Muridae	0.885151	-0.900753	1.21611	-0.740685	0.458884	NA
L2B	CR1	Eutheria	0	NA	NA	NA	NA	NA
L2C	L2	Eutheria	0	NA	NA	NA	NA	NA
L2D	L2	Eutheria	0	NA	NA	NA	NA	NA
L2	CR1	Eutheria	0	NA	NA	NA	NA	NA
L3b_3end	CR1	Mammalia	0	NA	NA	NA	NA	NA
L4	RTEX	Mammalia	0.287323	-0.553774	1.07122	-0.516957	0.605186	NA
L5	RTEX	Mammalia	0	NA	NA	NA	NA	NA
LTR10A	ERV1	Eutheria	0	NA	NA	NA	NA	NA
LTR10B2_Str	ERV2	Ictidomys tridecemlineatus	0	NA	NA	NA	NA	NA
LTR10B3_Str	ERV2	Ictidomys tridecemlineatus	0	NA	NA	NA	NA	NA
LTR10B_Str	ERV2	Ictidomys tridecemlineatus	0	NA	NA	NA	NA	NA
LTR10_Cpo	ERV1	Cavia porcellus	0	NA	NA	NA	NA	NA
LTR10_RN	ERV2	Murinae	1.28091	1.96808	1.19691	1.6443	0.100115	NA
LTR10_Str	ERV2	Ictidomys tridecemlineatus	0	NA	NA	NA	NA	NA
LTR11_Cpo	ERV3	Cavia porcellus	0	NA	NA	NA	NA	NA
LTR12B_Cpo	ERV3	Cavia porcellus	0	NA	NA	NA	NA	NA
LTR12C_Cpo	ERV3	Cavia porcellus	0	NA	NA	NA	NA	NA
LTR12D_Cpo	ERV3	Cavia porcellus	0	NA	NA	NA	NA	NA
LTR12_Cpo	ERV3	Cavia porcellus	0	NA	NA	NA	NA	NA
LTR13B_Dor	ERV2	Dipodomys ordii	0	NA	NA	NA	NA	NA
LTR13_Cpo	ERV3	Cavia porcellus	0	NA	NA	NA	NA	NA
LTR13_Dor	ERV2	Dipodomys ordii	0	NA	NA	NA	NA	NA
LTR16A	ERV3	Eutheria	0	NA	NA	NA	NA	NA
LTR16B1	ERV3	Eutheria	0	NA	NA	NA	NA	NA
LTR16B2	ERV3	Eutheria	0	NA	NA	NA	NA	NA
LTR16B	ERV3	Eutheria	0	NA	NA	NA	NA	NA
LTR16D1	ERV3	Eutheria	0	NA	NA	NA	NA	NA
LTR16D2	ERV3	Eutheria	0	NA	NA	NA	NA	NA
LTR16E1	ERV3	Eutheria	0	NA	NA	NA	NA	NA
LTR16E2	ERV3	Eutheria	0	NA	NA	NA	NA	NA
LTR18_Dor	ERV2	Dipodomys ordii	0	NA	NA	NA	NA	NA
LTR1B_Str	ERV1	Ictidomys tridecemlineatus	0	NA	NA	NA	NA	NA
LTR1C1_Str	ERV1	Ictidomys tridecemlineatus	0	NA	NA	NA	NA	NA
LTR1C1a_Str	ERV1	Ictidomys tridecemlineatus	0	NA	NA	NA	NA	NA
LTR1C_Str	ERV1	Ictidomys tridecemlineatus	0	NA	NA	NA	NA	NA
LTR1_CPo	ERV1	Cavia porcellus	0	NA	NA	NA	NA	NA
LTR1_Rn	ERV2	Rattus norvegicus	0	NA	NA	NA	NA	NA
LTR1_Str	ERV1	Ictidomys tridecemlineatus	0	NA	NA	NA	NA	NA
LTR21B1_Str	ERV1	Ictidomys tridecemlineatus	0	NA	NA	NA	NA	NA
LTR21B1a_Str	ERV1	Ictidomys tridecemlineatus	0	NA	NA	NA	NA	NA
LTR21B2_Str	ERV1	Ictidomys tridecemlineatus	0	NA	NA	NA	NA	NA
LTR21B2a1_Str	ERV1	Ictidomys tridecemlineatus	0	NA	NA	NA	NA	NA
LTR21B2a_Str	ERV1	Ictidomys tridecemlineatus	0	NA	NA	NA	NA	NA
LTR21B2b2_Str	ERV1	Ictidomys tridecemlineatus	0	NA	NA	NA	NA	NA
LTR21B2b_Str	ERV1	Ictidomys tridecemlineatus	0	NA	NA	NA	NA	NA
LTR21B3_Str	ERV1	Ictidomys tridecemlineatus	1.31986	-0.761894	1.13308	-0.672412	0.501321	NA
LTR21B4_Str	ERV1	Ictidomys tridecemlineatus	0	NA	NA	NA	NA	NA
LTR21B_Dor	ERV1	Dipodomys ordii	0	NA	NA	NA	NA	NA
LTR21B_Str	ERV1	Ictidomys tridecemlineatus	0	NA	NA	NA	NA	NA
LTR21C_Dor	ERV1	Dipodomys ordii	0	NA	NA	NA	NA	NA
LTR21_Dor	ERV1	Dipodomys ordii	0	NA	NA	NA	NA	NA
LTR21_Str	ERV1	Ictidomys tridecemlineatus	0	NA	NA	NA	NA	NA
LTR22_Dor	ERV2	Dipodomys ordii	0	NA	NA	NA	NA	NA
LTR24B_Dor	ERV1	Dipodomys ordii	0	NA	NA	NA	NA	NA
LTR24_Dor	ERV1	Dipodomys ordii	0	NA	NA	NA	NA	NA
LTR25_Dor	ERV1	Dipodomys ordii	0	NA	NA	NA	NA	NA
LTR26_Str	ERV2	Ictidomys tridecemlineatus	0	NA	NA	NA	NA	NA
LTR27_Str	ERV2	Ictidomys tridecemlineatus	0	NA	NA	NA	NA	NA
LTR28_Str	ERV1	Ictidomys tridecemlineatus	0	NA	NA	NA	NA	NA
LTR29_Str	ERV2	Ictidomys tridecemlineatus	0	NA	NA	NA	NA	NA
LTR2B2_Cpo	ERV2	Cavia porcellus	0	NA	NA	NA	NA	NA
LTR2B_CGr	ERV2	Cricetulus griseus	0	NA	NA	NA	NA	NA
LTR2B_Cpo	ERV2	Cavia porcellus	0	NA	NA	NA	NA	NA
LTR2C_Cpo	ERV2	Cavia porcellus	0	NA	NA	NA	NA	NA
LTR2_CGr	ERV2	Cricetulus griseus	0	NA	NA	NA	NA	NA
LTR2_Rn	ERV2	Rattus norvegicus	0	NA	NA	NA	NA	NA
LTR2_Str	ERV2	Ictidomys tridecemlineatus	0	NA	NA	NA	NA	NA
LTR31_Str	ERV3	Ictidomys tridecemlineatus	0	NA	NA	NA	NA	NA
LTR32_Str	ERV3	Ictidomys tridecemlineatus	0	NA	NA	NA	NA	NA
LTR33B	ERV3	Mammalia	0	NA	NA	NA	NA	NA
LTR33C	ERV3	Eutheria	0	NA	NA	NA	NA	NA
LTR33_Str	ERV3	Ictidomys tridecemlineatus	0	NA	NA	NA	NA	NA
LTR33	ERV3	Eutheria	0	NA	NA	NA	NA	NA
LTR34A2_Str	ERV2	Ictidomys tridecemlineatus	0	NA	NA	NA	NA	NA
LTR34A_Str	ERV2	Ictidomys tridecemlineatus	0	NA	NA	NA	NA	NA
LTR34B2_Str	ERV2	Ictidomys tridecemlineatus	0	NA	NA	NA	NA	NA
LTR34B_Str	ERV2	Ictidomys tridecemlineatus	0	NA	NA	NA	NA	NA
LTR34C_Str	ERV2	Ictidomys tridecemlineatus	0	NA	NA	NA	NA	NA
LTR34D2_Str	ERV2	Ictidomys tridecemlineatus	0	NA	NA	NA	NA	NA
LTR34D_Str	ERV2	Ictidomys tridecemlineatus	0	NA	NA	NA	NA	NA
LTR34E2_Str	ERV2	Ictidomys tridecemlineatus	0	NA	NA	NA	NA	NA
LTR34E2b_Str	ERV2	Ictidomys tridecemlineatus	0	NA	NA	NA	NA	NA
LTR34E3_Str	ERV2	Ictidomys tridecemlineatus	0	NA	NA	NA	NA	NA
LTR34E4_Str	ERV2	Ictidomys tridecemlineatus	0	NA	NA	NA	NA	NA
LTR34E5_Str	ERV2	Ictidomys tridecemlineatus	0	NA	NA	NA	NA	NA
LTR34E6_Str	ERV2	Ictidomys tridecemlineatus	0	NA	NA	NA	NA	NA
LTR34E_Str	ERV2	Ictidomys tridecemlineatus	0	NA	NA	NA	NA	NA
LTR34F2_Str	ERV2	Ictidomys tridecemlineatus	0	NA	NA	NA	NA	NA
LTR34F_Str	ERV2	Ictidomys tridecemlineatus	0	NA	NA	NA	NA	NA
LTR35_Str	ERV1	Ictidomys tridecemlineatus	0	NA	NA	NA	NA	NA
LTR3B_Dor	ERV3	Dipodomys ordii	0	NA	NA	NA	NA	NA
LTR3_Cpo	ERV3	Cavia porcellus	0	NA	NA	NA	NA	NA
LTR3_Dor	ERV3	Dipodomys ordii	0	NA	NA	NA	NA	NA
LTR3_Rn	ERV1	Rattus norvegicus	1.60813	0.145549	1.0985	0.132498	0.89459	NA
LTR3_Str	ERV2	Ictidomys tridecemlineatus	0	NA	NA	NA	NA	NA
LTR40A1	ERV3	Eutheria	0	NA	NA	NA	NA	NA
LTR4B1_Str	ERV2	Ictidomys tridecemlineatus	0	NA	NA	NA	NA	NA
LTR4B2_Str	ERV2	Ictidomys tridecemlineatus	0	NA	NA	NA	NA	NA
LTR4B_Cpo	ERV1	Cavia porcellus	0	NA	NA	NA	NA	NA
LTR4B_Str	ERV2	Ictidomys tridecemlineatus	0	NA	NA	NA	NA	NA
LTR4C_Cpo	ERV1	Cavia porcellus	0	NA	NA	NA	NA	NA
LTR4_CGr	ERV2	Cricetulus griseus	0	NA	NA	NA	NA	NA
LTR4_Cpo	ERV1	Cavia porcellus	0	NA	NA	NA	NA	NA
LTR4_Dor	ERV2	Dipodomys ordii	0.287323	-0.553774	1.07122	-0.516957	0.605186	NA
LTR4_Str	ERV2	Ictidomys tridecemlineatus	0.143427	-0.0487965	1.07122	-0.0455523	0.963667	NA
LTR54	ERV1	Eutheria	0	NA	NA	NA	NA	NA
LTR5B_Cpo	ERV3	Cavia porcellus	0	NA	NA	NA	NA	NA
LTR5B_Dor	ERV1	Dipodomys ordii	0	NA	NA	NA	NA	NA
LTR5_Dor	ERV1	Dipodomys ordii	0	NA	NA	NA	NA	NA
LTR5_Str	ERV1	Ictidomys tridecemlineatus	0	NA	NA	NA	NA	NA
LTR67B	ERV3	Eutheria	0	NA	NA	NA	NA	NA
LTR68	ERV1	Eutheria	0	NA	NA	NA	NA	NA
LTR6B2_Cpo	ERV3	Cavia porcellus	0	NA	NA	NA	NA	NA
LTR6B2a_Cpo	ERV3	Cavia porcellus	0	NA	NA	NA	NA	NA
LTR6B_Cpo	ERV3	Cavia porcellus	0	NA	NA	NA	NA	NA
LTR6B_Dor	ERV2	Dipodomys ordii	0	NA	NA	NA	NA	NA
LTR6C2_Cpo	ERV3	Cavia porcellus	0	NA	NA	NA	NA	NA
LTR6C_Cpo	ERV3	Cavia porcellus	0	NA	NA	NA	NA	NA
LTR6D_Cpo	ERV3	Cavia porcellus	0	NA	NA	NA	NA	NA
LTR6E_Cpo	ERV3	Cavia porcellus	0	NA	NA	NA	NA	NA
LTR6F2_Cpo	ERV3	Cavia porcellus	0	NA	NA	NA	NA	NA
LTR6F_Cpo	ERV3	Cavia porcellus	0	NA	NA	NA	NA	NA
LTR6G_Cpo	ERV3	Cavia porcellus	0	NA	NA	NA	NA	NA
LTR6H_Cpo	ERV3	Cavia porcellus	0	NA	NA	NA	NA	NA
LTR6I_Cpo	ERV3	Cavia porcellus	0	NA	NA	NA	NA	NA
LTR6_CGr	ERV2	Cricetulus griseus	0	NA	NA	NA	NA	NA
LTR6_Cpo	ERV3	Cavia porcellus	0	NA	NA	NA	NA	NA
LTR6_Dor	ERV2	Dipodomys ordii	0	NA	NA	NA	NA	NA
LTR6_Str	ERV2	Ictidomys tridecemlineatus	0	NA	NA	NA	NA	NA
LTR72_RN	ERV1	Murinae	0.900161	-1.26654	1.21656	-1.04108	0.297836	NA
LTR75_1	ERV1	Eutheria	0	NA	NA	NA	NA	NA
LTR78	ERV1	Mammalia	0	NA	NA	NA	NA	NA
LTR79	ERV3	Mammalia	0	NA	NA	NA	NA	NA
LTR7B_Cpo	ERV2	Cavia porcellus	0	NA	NA	NA	NA	NA
LTR7B_Str	ERV1	Ictidomys tridecemlineatus	0	NA	NA	NA	NA	NA
LTR7C_Cpo	ERV2	Cavia porcellus	0	NA	NA	NA	NA	NA
LTR7_Cpo	ERV2	Cavia porcellus	0	NA	NA	NA	NA	NA
LTR7_Dor	ERV2	Dipodomys ordii	0	NA	NA	NA	NA	NA
LTR7_Str	ERV1	Ictidomys tridecemlineatus	0	NA	NA	NA	NA	NA
LTR80A	ERV3	Eutheria	0	NA	NA	NA	NA	NA
LTR80B	ERV3	Eutheria	0	NA	NA	NA	NA	NA
LTR81A	ERV1	Mammalia	0	NA	NA	NA	NA	NA
LTR81B	ERV1	Mammalia	0	NA	NA	NA	NA	NA
LTR81C	ERV1	Mammalia	0	NA	NA	NA	NA	NA
LTR82A	ERV3	Eutheria	0	NA	NA	NA	NA	NA
LTR82B	ERV3	Mammalia	0	NA	NA	NA	NA	NA
LTR83	ERV3	Eutheria	0.733933	-0.384059	1.21618	-0.31579	0.752162	NA
LTR84a	ERV3	Eutheria	0	NA	NA	NA	NA	NA
LTR84b	ERV3	Eutheria	0	NA	NA	NA	NA	NA
LTR85a	Gypsy	Mammalia	0	NA	NA	NA	NA	NA
LTR85b	Gypsy	Mammalia	0	NA	NA	NA	NA	NA
LTR85c	Gypsy	Mammalia	0	NA	NA	NA	NA	NA
LTR86A1	ERV3	Mammalia	0	NA	NA	NA	NA	NA
LTR86A2	ERV3	Mammalia	0	NA	NA	NA	NA	NA
LTR86B1	ERV3	Mammalia	0	NA	NA	NA	NA	NA
LTR86B2	ERV3	Mammalia	0	NA	NA	NA	NA	NA
LTR86C	ERV3	Mammalia	0	NA	NA	NA	NA	NA
LTR87	ERV3	Eutheria	0	NA	NA	NA	NA	NA
LTR88a	Gypsy	Mammalia	0	NA	NA	NA	NA	NA
LTR88b	Gypsy	Mammalia	0	NA	NA	NA	NA	NA
LTR88c	Gypsy	Mammalia	0	NA	NA	NA	NA	NA
LTR89	ERV3	Mammalia	0	NA	NA	NA	NA	NA
LTR8B_Cpo	ERV1	Cavia porcellus	0	NA	NA	NA	NA	NA
LTR8B_Dor	ERV1	Dipodomys ordii	0	NA	NA	NA	NA	NA
LTR8B_Str	ERV1	Ictidomys tridecemlineatus	0	NA	NA	NA	NA	NA
LTR8C_CPo	ERV1	Cavia porcellus	0	NA	NA	NA	NA	NA
LTR8C_Dor	ERV1	Dipodomys ordii	0	NA	NA	NA	NA	NA
LTR8C_Str	ERV1	Ictidomys tridecemlineatus	0	NA	NA	NA	NA	NA
LTR8_Cpo	ERV1	Cavia porcellus	0	NA	NA	NA	NA	NA
LTR8_Dor	ERV1	Dipodomys ordii	0	NA	NA	NA	NA	NA
LTR8_Str	ERV1	Ictidomys tridecemlineatus	0	NA	NA	NA	NA	NA
LTR90A	LTR Retrotransposon	Mammalia	0	NA	NA	NA	NA	NA
LTR90B	LTR Retrotransposon	Mammalia	0	NA	NA	NA	NA	NA
LTR9B2_Str	ERV1	Ictidomys tridecemlineatus	0	NA	NA	NA	NA	NA
LTR9B2a1_Str	ERV1	Ictidomys tridecemlineatus	0	NA	NA	NA	NA	NA
LTR9B2a2_Str	ERV1	Ictidomys tridecemlineatus	0	NA	NA	NA	NA	NA
LTR9B2a_Str	ERV1	Ictidomys tridecemlineatus	0	NA	NA	NA	NA	NA
LTR9B3_Str	ERV1	Ictidomys tridecemlineatus	0	NA	NA	NA	NA	NA
LTR9B3a_Str	ERV1	Ictidomys tridecemlineatus	0	NA	NA	NA	NA	NA
LTR9B_Str	ERV1	Ictidomys tridecemlineatus	0	NA	NA	NA	NA	NA
LTR9_Str	ERV1	Ictidomys tridecemlineatus	0	NA	NA	NA	NA	NA
LTRIAPEY	LTR Retrotransposon	Mus musculus	1.43191	2.17746	1.17629	1.85113	0.0641502	NA
LTRVL30	LTR Retrotransposon	Mus musculus	0	NA	NA	NA	NA	NA
LX10	L1	Mus musculus	0.203367	0.184035	1.07423	0.171319	0.863973	NA
LX2	L1	Sciurognathi	0.180587	0.149331	1.07354	0.139101	0.88937	NA
LX3	L1	Sciurognathi	0.324014	0.409167	1.12427	0.363939	0.715903	NA
LX5c	L1	Mus musculus	2.21299	0.37863	1.02973	0.367699	0.713098	NA
LX6	L1	Mus musculus	0	NA	NA	NA	NA	NA
LX7	L1	Mus musculus	0.101684	-0.0487965	1.07122	-0.0455523	0.963667	NA
LX8B	L1	Mus musculus	0	NA	NA	NA	NA	NA
LX8	L1	Mus musculus	0	NA	NA	NA	NA	NA
LX9	L1	Mus musculus	1.12276	-0.237131	1.20605	-0.196618	0.844126	NA
MARE10	MARE10	Mammalia	0	NA	NA	NA	NA	NA
MARE11	MARE11	Mammalia	0	NA	NA	NA	NA	NA
MARE1	Mariner/Tc1	Mammalia	0	NA	NA	NA	NA	NA
MARE3	SINE	Mammalia	0	NA	NA	NA	NA	NA
MARE4	MARE4	Mammalia	0	NA	NA	NA	NA	NA
MARE5	hAT	Mammalia	0	NA	NA	NA	NA	NA
MARE6	Tx1	Mammalia	0	NA	NA	NA	NA	NA
MARE7	Integrated Virus	Mammalia	0	NA	NA	NA	NA	NA
MARE8	MARE8	Mammalia	0	NA	NA	NA	NA	NA
MARE9	MARE9	Mammalia	0	NA	NA	NA	NA	NA
MEN	SINE2/tRNA	Menetes berdmorei	0.639056	-0.631577	1.21662	-0.519124	0.603674	NA
MER103	DNA transposon	Eutheria	0	NA	NA	NA	NA	NA
MER104A	DNA transposon	Eutheria	0	NA	NA	NA	NA	NA
MER104B	DNA transposon	Eutheria	0	NA	NA	NA	NA	NA
MER104C	DNA transposon	Eutheria	0	NA	NA	NA	NA	NA
MER104	DNA transposon	Eutheria	0	NA	NA	NA	NA	NA
MER115	hAT	Eutheria	0	NA	NA	NA	NA	NA
MER121	hAT	Mammalia	0	NA	NA	NA	NA	NA
MER124	Transposable Element	Mammalia	0	NA	NA	NA	NA	NA
MER135	Transposable Element	Mammalia	0	NA	NA	NA	NA	NA
MER21B	ERV3	Eutheria	0	NA	NA	NA	NA	NA
MER21C_BT	ERV3	Eutheria	0	NA	NA	NA	NA	NA
MER21C	ERV3	Eutheria	0	NA	NA	NA	NA	NA
MER2B	Mariner/Tc1	Eutheria	0	NA	NA	NA	NA	NA
MER2	Mariner/Tc1	Eutheria	0	NA	NA	NA	NA	NA
MER30	hAT	Vertebrata	0	NA	NA	NA	NA	NA
MER31A	ERV1	Eutheria	0	NA	NA	NA	NA	NA
MER34-int	ERV1	Eutheria	0	NA	NA	NA	NA	NA
MER34A1	ERV1	Eutheria	0	NA	NA	NA	NA	NA
MER34A	ERV1	Eutheria	0	NA	NA	NA	NA	NA
MER3	hAT	Eutheria	0	NA	NA	NA	NA	NA
MER44D	Mariner/Tc1	Eutheria	0	NA	NA	NA	NA	NA
MER46C	Mariner/Tc1	Eutheria	0	NA	NA	NA	NA	NA
MER47B	Mariner/Tc1	Eutheria	0	NA	NA	NA	NA	NA
MER47C	Mariner/Tc1	Eutheria	0	NA	NA	NA	NA	NA
MER57B1	ERV1	Eutheria	0	NA	NA	NA	NA	NA
MER57C1	ERV1	Eutheria	0	NA	NA	NA	NA	NA
MER57C2	ERV1	Eutheria	0	NA	NA	NA	NA	NA
MER57D	ERV1	Eutheria	0	NA	NA	NA	NA	NA
MER57E1	ERV1	Eutheria	0	NA	NA	NA	NA	NA
MER57E2	ERV1	Eutheria	0	NA	NA	NA	NA	NA
MER57E3	ERV1	Eutheria	0	NA	NA	NA	NA	NA
MER58A	hAT	Eutheria	0	NA	NA	NA	NA	NA
MER58B	hAT	Eutheria	0	NA	NA	NA	NA	NA
MER58C	hAT	Eutheria	0	NA	NA	NA	NA	NA
MER58D	hAT	Eutheria	0.180587	0.149331	1.07354	0.139101	0.88937	NA
MER5A	hAT	Eutheria	0	NA	NA	NA	NA	NA
MER5C1	hAT	Eutheria	0	NA	NA	NA	NA	NA
MER63C	hAT	Eutheria	0	NA	NA	NA	NA	NA
MER65A	ERV1	Eutheria	0	NA	NA	NA	NA	NA
MER65I	Endogenous Retrovirus	Eutheria	0	NA	NA	NA	NA	NA
MER68A	ERV3	Eutheria	0	NA	NA	NA	NA	NA
MER68_I	ERV3	Eutheria	0	NA	NA	NA	NA	NA
MER69A	hAT	Eutheria	0	NA	NA	NA	NA	NA
MER69B	hAT	Eutheria	0	NA	NA	NA	NA	NA
MER6C	Mariner/Tc1	Eutheria	0	NA	NA	NA	NA	NA
MER6	Mariner/Tc1	Eutheria	0	NA	NA	NA	NA	NA
MER70_I	LTR Retrotransposon	Eutheria	0	NA	NA	NA	NA	NA
MER74A	ERV3	Eutheria	0	NA	NA	NA	NA	NA
MER74	Endogenous Retrovirus	Eutheria	0	NA	NA	NA	NA	NA
MER76-int	ERV3	Eutheria	0	NA	NA	NA	NA	NA
MER80	hAT	Eutheria	0	NA	NA	NA	NA	NA
MER82	DNA transposon	Eutheria	0	NA	NA	NA	NA	NA
MER90a_LTR	ERV1	Eutheria	0	NA	NA	NA	NA	NA
MER91B	hAT	Eutheria	0	NA	NA	NA	NA	NA
MER92C	ERV1	Eutheria	0	NA	NA	NA	NA	NA
MER97d	hAT	Eutheria	0.101684	-0.0487965	1.07122	-0.0455523	0.963667	NA
MERX	Mariner/Tc1	Eutheria	0	NA	NA	NA	NA	NA
MIR3	SINE2/tRNA	Mammalia	0	NA	NA	NA	NA	NA
MIRb	SINE2/tRNA	Mammalia	0.287323	-0.553774	1.07122	-0.516957	0.605186	NA
MIRc	SINE2/tRNA	Mammalia	0	NA	NA	NA	NA	NA
MIR	SINE2/tRNA	Mammalia	0	NA	NA	NA	NA	NA
MLT-int	ERV3	Eutheria	0	NA	NA	NA	NA	NA
MLT1A0	ERV3	Eutheria	0	NA	NA	NA	NA	NA
MLT1A1	ERV3	Eutheria	0	NA	NA	NA	NA	NA
MLT1B	ERV3	Eutheria	0	NA	NA	NA	NA	NA
MLT1C2	ERV3	Eutheria	0	NA	NA	NA	NA	NA
MLT1C	ERV3	Eutheria	0	NA	NA	NA	NA	NA
MLT1D	ERV3	Eutheria	0	NA	NA	NA	NA	NA
MLT1E1A	ERV3	Eutheria	0	NA	NA	NA	NA	NA
MLT1E1	ERV3	Eutheria	0	NA	NA	NA	NA	NA
MLT1E	ERV3	Eutheria	0	NA	NA	NA	NA	NA
MLT1F1	ERV3	Eutheria	0	NA	NA	NA	NA	NA
MLT1F_I	ERV3	Eutheria	0	NA	NA	NA	NA	NA
MLT1F	ERV3	Eutheria	0	NA	NA	NA	NA	NA
MLT1H_I	ERV3	Eutheria	0	NA	NA	NA	NA	NA
MLT1J-int	ERV3	Eutheria	0	NA	NA	NA	NA	NA
MLT1J	ERV3	Eutheria	0	NA	NA	NA	NA	NA
MLT1M	ERV3	Mammalia	0	NA	NA	NA	NA	NA
MLT1O	ERV3	Eutheria	0	NA	NA	NA	NA	NA
MLT1_I	ERV3	Eutheria	0	NA	NA	NA	NA	NA
MLT2A2_Str	ERV3	Ictidomys tridecemlineatus	0	NA	NA	NA	NA	NA
MLT2B2	ERV3	Eutheria	0	NA	NA	NA	NA	NA
MLT2E	ERV3	Eutheria	0	NA	NA	NA	NA	NA
MLT2F	ERV3	Eutheria	0	NA	NA	NA	NA	NA
MLTR11A	ERV2	Murinae	0	NA	NA	NA	NA	NA
MLTR11B	ERV2	Murinae	0	NA	NA	NA	NA	NA
MLTR12	ERV1	Murinae	0	NA	NA	NA	NA	NA
MLTR14	ERV1	Murinae	0	NA	NA	NA	NA	NA
MLTR18A_MM	ERV2	Mus musculus	0.808701	-0.0896255	1.21661	-0.073668	0.941275	NA
MLTR18B_MM	ERV2	Mus musculus	0.143427	-0.0487965	1.07122	-0.0455523	0.963667	NA
MLTR18C_MM	ERV2	Mus musculus	0.0902934	-0.0487965	1.07122	-0.0455523	0.963667	NA
MLTR18D_MM	ERV2	Mus musculus	1.2601	0.433803	1.2031	0.360572	0.71842	NA
MLTR18_MM	ERV2	Mus musculus	0	NA	NA	NA	NA	NA
MLTR31C_MM	ERV2	Mus musculus	1.29892	0.607496	1.16131	0.523111	0.600897	NA
MLTR32C_MM	ERV2	Mus musculus	0	NA	NA	NA	NA	NA
MLTR73	ERV1	Murinae	0	NA	NA	NA	NA	NA
MMAR1	Mariner/Tc1	Muridae	0.424747	-0.849953	1.0892	-0.780346	0.435188	NA
MREP_MC	MCMREP	Mus caroli	0.361174	0.414893	1.07924	0.384429	0.70066	NA
MRLTR33	ERV3	Murinae	0.855029	-0.0436176	1.20761	-0.0361189	0.971188	NA
MSTC	ERV3	Eutheria	0	NA	NA	NA	NA	NA
MST_I	ERV3	Eutheria	0	NA	NA	NA	NA	NA
MT2A	ERV3	Rodentia	1.14506	1.8836	1.19514	1.57605	0.115014	NA
MT2B1	ERV3	Muridae	1.08417	0.327699	1.18563	0.276393	0.782246	NA
MTD	ERV3	Rodentia	0.180587	0.149331	1.07354	0.139101	0.88937	NA
MTE-int	ERV3	Rodentia	0	NA	NA	NA	NA	NA
MTE1_STr-I	ERV3	Ictidomys tridecemlineatus	0	NA	NA	NA	NA	NA
MTE1_STr-LTR	ERV3	Ictidomys tridecemlineatus	0	NA	NA	NA	NA	NA
MTE2a_LTR	ERV3	Rodentia	0	NA	NA	NA	NA	NA
MTE2b_LTR	ERV3	Rodentia	0	NA	NA	NA	NA	NA
MTEa_LTR	ERV3	Rodentia	0	NA	NA	NA	NA	NA
MTEb_LTR	ERV3	Rodentia	0.287323	-0.553774	1.07122	-0.516957	0.605186	NA
MTE	Endogenous Retrovirus	Sciurognathi	0	NA	NA	NA	NA	NA
MUSID2	SINE2/tRNA	Rodentia	0.286855	0.289884	1.07616	0.269368	0.787647	NA
MUSID3	SINE2/tRNA	Rodentia	0	NA	NA	NA	NA	NA
MUSID4	SINE2/tRNA	Rodentia	0	NA	NA	NA	NA	NA
MUSID5	SINE2/tRNA	Rodentia	0	NA	NA	NA	NA	NA
MYS1_LTR	LTR Retrotransposon	Peromyscus leucopus	0	NA	NA	NA	NA	NA
MYS1_PL	direct repeat	Peromyscus leucopus	1.36445	-0.838512	1.13801	-0.736825	0.461229	NA
MamGypLTR1a	Gypsy	Mammalia	0	NA	NA	NA	NA	NA
MamGypLTR1b	Gypsy	Mammalia	0	NA	NA	NA	NA	NA
MamGypLTR1c	Gypsy	Mammalia	0	NA	NA	NA	NA	NA
MamGypLTR1d	Gypsy	Mammalia	0.212373	-0.553774	1.07122	-0.516957	0.605186	NA
MamGypLTR2b	Gypsy	Mammalia	0	NA	NA	NA	NA	NA
MamGypLTR2c	Gypsy	Mammalia	0	NA	NA	NA	NA	NA
MamGypLTR2	Gypsy	Mammalia	0	NA	NA	NA	NA	NA
MamGypLTR3	Gypsy	Mammalia	0	NA	NA	NA	NA	NA
MamRep137	Mariner/Tc1	Mammalia	0	NA	NA	NA	NA	NA
MamRep1527	Transposable Element	Eutheria	0.143427	-0.0487965	1.07122	-0.0455523	0.963667	NA
MamRep1894	hAT	Mammalia	0	NA	NA	NA	NA	NA
MamRep38	hAT	Mammalia	0	NA	NA	NA	NA	NA
MamRep4096	hAT	Mammalia	0	NA	NA	NA	NA	NA
MamRep434	Mariner/Tc1	Mammalia	0	NA	NA	NA	NA	NA
MamRep488	hAT	Mammalia	0	NA	NA	NA	NA	NA
MamRep564	Transposable Element	Mammalia	0	NA	NA	NA	NA	NA
MamRep605	Transposable Element	Mammalia	0	NA	NA	NA	NA	NA
MamSINE1	tRNA	Mammalia	0	NA	NA	NA	NA	NA
MurSAT1	Satellite	Muridae	0	NA	NA	NA	NA	NA
NICER19A_I	ERV1	Rattus	0	NA	NA	NA	NA	NA
NICER19B-int	ERV1	Rattus	0.203367	0.184035	1.07423	0.171319	0.863973	NA
NICER1B_Rn_LTR	ERV1	Rattus norvegicus	0	NA	NA	NA	NA	NA
NICER1C_Rn_I	ERV1	Rattus norvegicus	0	NA	NA	NA	NA	NA
NICER1C_Rn_LTR	ERV1	Rattus norvegicus	0	NA	NA	NA	NA	NA
NICER1D_Rn_LTR	ERV1	Rattus norvegicus	0	NA	NA	NA	NA	NA
NICER1E_Rn_LTR	ERV1	Rattus norvegicus	0	NA	NA	NA	NA	NA
NICER2_Rn	ERV1	Rattus	0	NA	NA	NA	NA	NA
NICER2v_Rn_I	ERV1	Rattus norvegicus	0	NA	NA	NA	NA	NA
NICER3A_Rn	ERV1	Rattus	0	NA	NA	NA	NA	NA
NICER_RN	ERV1	Rattus norvegicus	0	NA	NA	NA	NA	NA
ORR1BI	ERV3	Rodentia	1.10236	0.357785	1.20591	0.296692	0.766702	NA
ORR1B_Str	ERV2	Ictidomys tridecemlineatus	0	NA	NA	NA	NA	NA
ORR1C2	ERV3	Mus musculus	0	NA	NA	NA	NA	NA
ORR1C_Str	ERV2	Ictidomys tridecemlineatus	0	NA	NA	NA	NA	NA
ORR1C	ERV3	Rodentia	1.24387	-0.79853	1.21729	-0.655991	0.51183	NA
ORR1D1_LTR	ERV3	Rodentia	1.37434	-0.213523	1.16672	-0.183011	0.85479	NA
ORR1D2_LTR	ERV3	Rodentia	0	NA	NA	NA	NA	NA
ORR1D	ERV3	Rodentia	0.851396	1.49756	1.21192	1.23569	0.216572	NA
ORR1E	ERV3	Rodentia	0	NA	NA	NA	NA	NA
ORR1F_Str	ERV2	Ictidomys tridecemlineatus	0	NA	NA	NA	NA	NA
ORR1F	ERV3	Murinae	0	NA	NA	NA	NA	NA
ORR1G	ERV3	Murinae	0	NA	NA	NA	NA	NA
ORR1_Str	ERV2	Ictidomys tridecemlineatus	0	NA	NA	NA	NA	NA
ORSL-2a	hAT	Mammalia	0	NA	NA	NA	NA	NA
ORSL-2b	hAT	Mammalia	0	NA	NA	NA	NA	NA
ORSL	hAT	Eutheria	0.287323	-0.553774	1.07122	-0.516957	0.605186	NA
PB1D10	SINE1/7SL	Rodentia	0.287323	-0.553774	1.07122	-0.516957	0.605186	NA
PB1D7	SINE1/7SL	Rodentia	0.612322	-0.955906	1.21115	-0.789256	0.429962	NA
PB1	SINE1/7SL	Rodentia	0.467442	0.684328	1.1732	0.583298	0.559693	NA
Ped-1	SINE3/5S	Pedetes capensis	0	NA	NA	NA	NA	NA
Ped-2	SINE2/tRNA	Pedetes capensis	0	NA	NA	NA	NA	NA
R91ES8_RN	Satellite	Rattus norvegicus	0	NA	NA	NA	NA	NA
RAL_Rn_I	ERV1	Rattus norvegicus	0.143427	-0.0487965	1.07122	-0.0455523	0.963667	NA
RAL_Rn	ERV1	Rattus norvegicus	0	NA	NA	NA	NA	NA
RCHARR1	hAT	Muridae	0	NA	NA	NA	NA	NA
RDRE1_RN	SINE1/7SL	Rattus norvegicus	0	NA	NA	NA	NA	NA
RICKSHA	MuDR	Eutheria	0	NA	NA	NA	NA	NA
RLTR01_Rn	ERV1	Rattus norvegicus	0	NA	NA	NA	NA	NA
RLTR10B_Rat	ERV2	Rattus norvegicus	0	NA	NA	NA	NA	NA
RLTR10_Rat	ERV2	Rattus	0.212373	-0.553774	1.07122	-0.516957	0.605186	NA
RLTR11C_MM	ERV2	Mus musculus	1.10236	0.357785	1.20591	0.296692	0.766702	NA
RLTR11D	ERV2	Murinae	0.203367	0.184035	1.07423	0.171319	0.863973	NA
RLTR12B2	ERV2	Mus musculus	1.43795	0.579722	1.12718	0.514313	0.607033	NA
RLTR12B	ERV2	Mus musculus	0.314057	-0.330745	1.11755	-0.295954	0.767265	NA
RLTR12C	ERV2	Mus musculus	0	NA	NA	NA	NA	NA
RLTR12D	ERV2	Mus musculus	0.469411	-0.888543	1.10394	-0.804886	0.420885	NA
RLTR12E	ERV2	Mus musculus	0	NA	NA	NA	NA	NA
RLTR12F	ERV2	Mus musculus	0	NA	NA	NA	NA	NA
RLTR12G	ERV2	Mus musculus	0.670809	1.20768	1.21716	0.992214	0.321093	NA
RLTR12H	ERV2	Mus musculus	0.336389	-0.341955	1.12778	-0.30321	0.76173	NA
RLTR12	LTR Retrotransposon	Mus musculus	0	NA	NA	NA	NA	NA
RLTR14_RN	ERV1	Murinae	0	NA	NA	NA	NA	NA
RLTR16_Rn	ERV2	Rattus norvegicus	0.939787	-1.36667	1.21339	-1.12632	0.260029	NA
RLTR16	ERV2	Mus musculus	0.785921	-0.108583	1.20665	-0.0899877	0.928297	NA
RLTR17C_Mm	ERV2	Mus musculus	1.91849	0.849848	1.16974	0.726525	0.467517	NA
RLTR18_I	ERV2	Muridae	1.73568	0.753839	1.13282	0.665454	0.50576	NA
RLTR18_MM	ERV2	Mus musculus	0	NA	NA	NA	NA	NA
RLTR18	ERV2	Muridae	0	NA	NA	NA	NA	NA
RLTR19A2	ERV3	Mus musculus	1.72277	-0.096789	1.13752	-0.0850876	0.932192	NA
RLTR19D	ERV3	Mus musculus	0	NA	NA	NA	NA	NA
RLTR1_Rat1	ERV1	Rattus	0	NA	NA	NA	NA	NA
RLTR1_Rat2	ERV1	Rattus	0	NA	NA	NA	NA	NA
RLTR1_Rn	ERV1	Rattus norvegicus	0	NA	NA	NA	NA	NA
RLTR20B3	ERV2	Muridae	0.828615	1.24935	1.21236	1.03052	0.302767	NA
RLTR20B5_MM	ERV2	Mus musculus	0.772492	1.37486	1.21495	1.13161	0.257797	NA
RLTR20D_MM	ERV2	Mus musculus	1.5332	-0.477415	1.19862	-0.398304	0.690406	NA
RLTR21_MM	LTR Retrotransposon	Mus musculus	0	NA	NA	NA	NA	NA
RLTR24B_MM	ERV1	Mus musculus	0.0902934	-0.0487965	1.07122	-0.0455523	0.963667	NA
RLTR24_MM	ERV1	Mus musculus	1.4036	0.730699	1.16362	0.627951	0.530036	NA
RLTR26B_MM	ERV2	Mus musculus	0.920972	0.640781	1.21645	0.526762	0.598359	NA
RLTR26B_Rn	ERV2	Rattus norvegicus	0	NA	NA	NA	NA	NA
RLTR26D_MM	ERV2	Mus musculus	0	NA	NA	NA	NA	NA
RLTR26_MM	ERV2	Muridae	0.594895	0.904496	1.19196	0.758829	0.447955	NA
RLTR26_Rn	ERV2	Rattus norvegicus	0	NA	NA	NA	NA	NA
RLTR28_MM	LTR Retrotransposon	Mus musculus	0.778013	-0.586187	1.20475	-0.486561	0.626569	NA
RLTR30C_MM	ERV1	Mus musculus	0.101684	-0.0487965	1.07122	-0.0455523	0.963667	NA
RLTR30D_MM	ERV1	Mus musculus	0.305051	0.336944	1.0774	0.312739	0.754479	NA
RLTR30D_RN	ERV1	Murinae	0.574646	-0.964328	1.12991	-0.853456	0.393407	NA
RLTR30	ERV1	Muridae	1.11207	-0.423329	1.21319	-0.348938	0.727136	NA
RLTR31B2	ERV2	Murinae	0.855029	-0.0436176	1.20761	-0.0361189	0.971188	NA
RLTR31C_MM	ERV2	Mus musculus	1.90446	-0.684575	1.08174	-0.632846	0.526834	NA
RLTR31M3D2_Rn	ERV2	Rattus norvegicus	0	NA	NA	NA	NA	NA
RLTR31M3D_Rn	ERV2	Rattus norvegicus	0	NA	NA	NA	NA	NA
RLTR31_Mur	ERV2	Muridae	0.993872	0.186309	1.19392	0.156048	0.875995	NA
RLTR31_Rn2	ERV2	Rattus	0	NA	NA	NA	NA	NA
RLTR31_Rn3	ERV2	Rattus	1.15186	1.66454	1.21678	1.36799	0.171315	NA
RLTR32B_Rn	ERV2	Rattus norvegicus	0	NA	NA	NA	NA	NA
RLTR32C_Rn	ERV2	Rattus norvegicus	0	NA	NA	NA	NA	NA
RLTR34B_MM	ERV2	Mus musculus	0	NA	NA	NA	NA	NA
RLTR34C_MM	ERV2	Mus musculus	0.756265	-0.344959	1.20232	-0.28691	0.774182	NA
RLTR34D_MM	ERV2	Mus musculus	0.474248	0.727616	1.17852	0.617397	0.536973	NA
RLTR3IAP_MA	LTR Retrotransposon	Mesocricetus auratus	0.286855	0.289884	1.07616	0.269368	0.787647	NA
RLTR40_MM	LTR Retrotransposon	Mus musculus	0.860564	1.02323	1.17118	0.873671	0.382297	NA
RLTR40_Rn	ERV1	Rattus norvegicus	0	NA	NA	NA	NA	NA
RLTR41B_Rn	ERV1	Rattus norvegicus	0	NA	NA	NA	NA	NA
RLTR41_Rn	ERV1	Rattus norvegicus	0	NA	NA	NA	NA	NA
RLTR42	ERV2	Muridae	0	NA	NA	NA	NA	NA
RLTR43A	ERV2	Muridae	0	NA	NA	NA	NA	NA
RLTR43B	ERV2	Muridae	0	NA	NA	NA	NA	NA
RLTR43_Rat	ERV2	Rattus	0	NA	NA	NA	NA	NA
RLTR47	ERV2	Mus musculus	1.8363	0.058382	1.06514	0.0548118	0.956288	NA
RLTR48_Rn	ERV1	Rattus norvegicus	0	NA	NA	NA	NA	NA
RLTR50A	ERV2	Mus musculus	0.564541	0.886166	1.19375	0.742337	0.457883	NA
RLTR51B_Mm	ERV3	Mus musculus	0	NA	NA	NA	NA	NA
RLTR51_Rn	ERV3	Rattus norvegicus	0.287323	-0.553774	1.07122	-0.516957	0.605186	NA
RLTR52_Rn	ERV1	Rattus norvegicus	0	NA	NA	NA	NA	NA
RLTR53B_Mm	ERV3	Mus musculus	0	NA	NA	NA	NA	NA
RLTR7_RN	ERV2	Rattus norvegicus	0	NA	NA	NA	NA	NA
RLTR9A2	ERV2	Mus musculus	2.09473	0.747943	1.05203	0.710949	0.477116	NA
RLTR9A3A	ERV2	Mus musculus	0.361174	0.414893	1.07924	0.384429	0.70066	NA
RLTR9A4	ERV2	Mus musculus	1.29305	-1.06851	1.17139	-0.912169	0.36168	NA
RLTR9B	ERV2	Mus musculus	0.648028	0.995355	1.20136	0.828522	0.407375	NA
RLTRMRS_PS	LTR Retrotransposon	Phodopus sungorus	0	NA	NA	NA	NA	NA
RLTRSRC_MA	LTR Retrotransposon	Mesocricetus auratus	0	NA	NA	NA	NA	NA
RMER10A	ERV3	Mus musculus	0.914969	0.0514186	1.21562	0.0422984	0.966261	NA
RMER13A1	ERV2	Muridae	2.21443	-0.0535773	1.01546	-0.0527616	0.957922	NA
RMER15-int	ERV3	Muridae	0	NA	NA	NA	NA	NA
RMER16A2	ERV2	Muridae	1.6577	1.33636	1.19775	1.11572	0.26454	NA
RMER16A3	ERV2	Muridae	1.7877	-0.706678	1.11971	-0.631129	0.527956	NA
RMER16B3	ERV2	Muridae	0.203367	0.184035	1.07423	0.171319	0.863973	NA
RMER16B	ERV2	Muridae	0	NA	NA	NA	NA	NA
RMER17A_Rn-LTR	ERV2	Rattus norvegicus	0	NA	NA	NA	NA	NA
RMER17B_Rn	ERV2	Rattus norvegicus	0	NA	NA	NA	NA	NA
RMER19	Endogenous Retrovirus	Mus musculus	1.33178	-1.47957	1.20022	-1.23275	0.21767	NA
RMER1	RMER1	Murinae	0	NA	NA	NA	NA	NA
RMER20A	ERV2	Mus musculus	0.861969	-1.50403	1.17664	-1.27824	0.201164	NA
RMER20B	ERV2	Muridae	0.852829	0.742847	1.2083	0.614789	0.538694	NA
RMER20C_Mm	ERV2	Muridae	0.286855	0.289884	1.07616	0.269368	0.787647	NA
RMER20	Transposable Element	Mus musculus	0	NA	NA	NA	NA	NA
RMER21B	ERV1	Mus musculus	1.10156	0.975067	1.18835	0.820525	0.411917	NA
RMER3-int	ERV2	Rattus	0	NA	NA	NA	NA	NA
RMER30	hAT	Muridae	0	NA	NA	NA	NA	NA
RMER3B2_LTR	ERV2	Rattus norvegicus	0.377616	-0.388251	1.14326	-0.339601	0.734157	NA
RMER3B_LTR	ERV2	Rattus	0	NA	NA	NA	NA	NA
RMER3C	ERV2	Rattus	0	NA	NA	NA	NA	NA
RMER3D-int	ERV2	Muridae	1.42781	0.163929	1.19498	0.137181	0.890887	NA
RMER3D1A_LTR	ERV2	Rattus norvegicus	0	NA	NA	NA	NA	NA
RMER3D1_LTR	ERV2	Muridae	0	NA	NA	NA	NA	NA
RMER3D2_LTR	ERV2	Muridae	0	NA	NA	NA	NA	NA
RMER3D3_LTR	ERV2	Muridae	0	NA	NA	NA	NA	NA
RMER3D4_LTR	ERV2	Muridae	0	NA	NA	NA	NA	NA
RMER3	ERV2	Rattus norvegicus	0	NA	NA	NA	NA	NA
RMER5	ERV1	Rodentia	0.286855	0.289884	1.07616	0.269368	0.787647	NA
RNALUIII	SINE1/7SL	Rattus norvegicus	0	NA	NA	NA	NA	NA
RNERVK23	ERV2	Muridae	0	NA	NA	NA	NA	NA
RNERVK8c	ERV2	Rattus	0	NA	NA	NA	NA	NA
RNERVK8d_I	ERV2	Rattus	0	NA	NA	NA	NA	NA
RNERVK9	ERV2	Rattus	0	NA	NA	NA	NA	NA
RNIAP1aLTR	ERV2	Rattus	0	NA	NA	NA	NA	NA
RNIAP1a	ERV2	Rattus	0	NA	NA	NA	NA	NA
RNIAP1bLTR	ERV2	Rattus	0	NA	NA	NA	NA	NA
RNIAP1b	ERV2	Rattus	0.180587	0.149331	1.07354	0.139101	0.88937	NA
RNLTR10A2	ERV1	Rattus norvegicus	0	NA	NA	NA	NA	NA
RNLTR10	ERV1	Rattus	1.71747	-2.10241	1.18325	-1.77682	0.0755986	NA
RNLTR11a	ERV2	Rattus	0	NA	NA	NA	NA	NA
RNLTR11b	ERV2	Rattus	0	NA	NA	NA	NA	NA
RNLTR11c_LTR	ERV2	Rattus	0	NA	NA	NA	NA	NA
RNLTR13	ERV2	Rattus	0	NA	NA	NA	NA	NA
RNLTR14-int	ERV2	Rattus	0	NA	NA	NA	NA	NA
RNLTR16B	ERV1	Rattus norvegicus	0	NA	NA	NA	NA	NA
RNLTR16C2	ERV1	Rattus norvegicus	0	NA	NA	NA	NA	NA
RNLTR16C	ERV1	Rattus norvegicus	0	NA	NA	NA	NA	NA
RNLTR16	ERV1	Rattus	0	NA	NA	NA	NA	NA
RNLTR17	ERV1	Rattus	0	NA	NA	NA	NA	NA
RNLTR18	ERV2	Rattus	0	NA	NA	NA	NA	NA
RNLTR19A2	ERV1	Rattus norvegicus	0	NA	NA	NA	NA	NA
RNLTR19A	ERV1	Rattus	0	NA	NA	NA	NA	NA
RNLTR19BX	ERV1	Rattus norvegicus	0	NA	NA	NA	NA	NA
RNLTR19B	ERV1	Rattus	0	NA	NA	NA	NA	NA
RNLTR19	ERV1	Rattus	0	NA	NA	NA	NA	NA
RNLTR20	ERV1	Rattus	0	NA	NA	NA	NA	NA
RNLTR21B	ERV1	Rattus norvegicus	0	NA	NA	NA	NA	NA
RNLTR21	ERV1	Rattus	0	NA	NA	NA	NA	NA
RNLTR23	ERV2	Muridae	0	NA	NA	NA	NA	NA
RNLTR2a	ERV2	Rattus	0	NA	NA	NA	NA	NA
RNLTR2b	ERV2	Rattus	0	NA	NA	NA	NA	NA
RNLTR2c	ERV2	Rattus norvegicus	0.571094	-0.783491	1.1848	-0.661288	0.508427	NA
RNLTR2e	ERV2	Rattus norvegicus	0	NA	NA	NA	NA	NA
RNLTR3c	ERV2	Rattus	0	NA	NA	NA	NA	NA
RNLTR3d	ERV2	Rattus norvegicus	0	NA	NA	NA	NA	NA
RNLTR4a	ERV2	Rattus	0	NA	NA	NA	NA	NA
RNLTR4b	ERV2	Rattus	0	NA	NA	NA	NA	NA
RNLTR4c	ERV2	Rattus	0.203367	0.184035	1.07423	0.171319	0.863973	NA
RNLTR4d	ERV2	Rattus norvegicus	0	NA	NA	NA	NA	NA
RNLTR5A	ERV2	Rattus	0	NA	NA	NA	NA	NA
RNLTR5B	ERV2	Rattus	0	NA	NA	NA	NA	NA
RNLTR5C	ERV2	Rattus	0	NA	NA	NA	NA	NA
RNLTR5D	ERV2	Rattus	0	NA	NA	NA	NA	NA
RNLTR5	ERV2	Rattus	0	NA	NA	NA	NA	NA
RNLTR7_I	ERV1	Rattus	0.610102	0.752558	1.13682	0.661985	0.507981	NA
RNLTR7a2	ERV1	Rattus norvegicus	0	NA	NA	NA	NA	NA
RNLTR7a	ERV1	Rattus	0	NA	NA	NA	NA	NA
RNLTR7b	ERV1	Rattus	0	NA	NA	NA	NA	NA
RNLTR8A	ERV2	Rattus	0	NA	NA	NA	NA	NA
RNLTR8B	ERV2	Rattus	0	NA	NA	NA	NA	NA
RNLTR8C2_I	ERV2	Rattus norvegicus	0	NA	NA	NA	NA	NA
RNLTR8C2	ERV2	Rattus norvegicus	0	NA	NA	NA	NA	NA
RNLTR8C	ERV2	Rattus	0	NA	NA	NA	NA	NA
RNLTR8D	ERV2	Rattus	0	NA	NA	NA	NA	NA
RNLTR8E	ERV2	Rattus norvegicus	0	NA	NA	NA	NA	NA
RNLTR8F	ERV2	Rattus norvegicus	0	NA	NA	NA	NA	NA
RNLTR9_LTR	ERV2	Rattus	0	NA	NA	NA	NA	NA
RNLTRE	ERV2	Rattus norvegicus	0	NA	NA	NA	NA	NA
RNNICER2-int	ERV1	Rattus	0.203367	0.184035	1.07423	0.171319	0.863973	NA
RNNICER3_I	ERV1	Rattus	0	NA	NA	NA	NA	NA
RSINE1	SINE2/tRNA	Rodentia	0.611337	0.143031	1.214	0.117818	0.906212	NA
RSINE2A	SINE2/tRNA	Rodentia	2.12972	-1.41977	1.03718	-1.36888	0.171037	NA
RatSatRep2	Transposable Element	Rattus	0.720791	0.415194	1.19827	0.346496	0.72897	NA
Ricksha_a	MuDR	Eutheria	0	NA	NA	NA	NA	NA
RodERV21	ERV1	Rodentia	0	NA	NA	NA	NA	NA
SAT1_Dor	SAT	Dipodomys ordii	0	NA	NA	NA	NA	NA
SATI_RN	SAT	Rattus norvegicus	0	NA	NA	NA	NA	NA
SLTR29_Str	ERV1	Ictidomys tridecemlineatus	0	NA	NA	NA	NA	NA
SP-D-Geo	SINE1/7SL	Dipodomys	0	NA	NA	NA	NA	NA
SQR2_MM	SAT	Mus musculus	1.04147	-1.1356	1.21356	-0.935756	0.349399	NA
SRV_RN-LTR	ERV2	Rattus	0	NA	NA	NA	NA	NA
SRV_RN_I	ERV2	Rattus	0	NA	NA	NA	NA	NA
STR1	SINE1/7SL	Ictidomys tridecemlineatus	0	NA	NA	NA	NA	NA
STR47	STR47	Microtus levis	0	NA	NA	NA	NA	NA
STRID1	SINE2/tRNA	Ictidomys tridecemlineatus	1.95935	0.054737	1.03569	0.0528508	0.957851	NA
STRID2	SINE2/tRNA	Ictidomys tridecemlineatus	0.0902934	-0.0487965	1.07122	-0.0455523	0.963667	NA
STRID3	SINE2/tRNA	Ictidomys tridecemlineatus	0.580984	0.0972591	1.21314	0.0801712	0.936101	NA
STRID4	SINE2/tRNA	Ictidomys tridecemlineatus	0.101684	-0.0487965	1.07122	-0.0455523	0.963667	NA
STRIDE1	SINE1/7SL	Ictidomys tridecemlineatus	0	NA	NA	NA	NA	NA
STRIDE2	SINE1/7SL	Ictidomys tridecemlineatus	0	NA	NA	NA	NA	NA
STRIDE_Cpo	SINE1/7SL	Cavia porcellus	0.287323	-0.553774	1.07122	-0.516957	0.605186	NA
STRIDM	SINE2/tRNA	Ictidomys tridecemlineatus	1.83043	-1.33888	1.07742	-1.24268	0.213987	NA
TAR1	Satellite	Eutheria	0	NA	NA	NA	NA	NA
THER1	SINE2/tRNA	Mammalia	0.0902934	-0.0487965	1.07122	-0.0455523	0.963667	NA
THER2	SINE2/tRNA	Mammalia	0	NA	NA	NA	NA	NA
TIGGER5_A	Mariner/Tc1	Eutheria	0	NA	NA	NA	NA	NA
TIGGER5_B	Mariner/Tc1	Eutheria	0	NA	NA	NA	NA	NA
Tigger10	Mariner/Tc1	Mammalia	0	NA	NA	NA	NA	NA
Tigger12A	Mariner/Tc1	Mammalia	0	NA	NA	NA	NA	NA
Tigger12	Mariner/Tc1	Mammalia	0	NA	NA	NA	NA	NA
Tigger13a	Mariner/Tc1	Mammalia	0	NA	NA	NA	NA	NA
Tigger14a	Mariner/Tc1	Mammalia	0	NA	NA	NA	NA	NA
Tigger15a	Mariner/Tc1	Mammalia	0	NA	NA	NA	NA	NA
Tigger16a	Mariner/Tc1	Mammalia	0	NA	NA	NA	NA	NA
Tigger16b	Mariner/Tc1	Mammalia	0	NA	NA	NA	NA	NA
Tigger2b	Mariner/Tc1	Rodentia	0	NA	NA	NA	NA	NA
Tigger9b	Mariner/Tc1	Eutheria	0	NA	NA	NA	NA	NA
UCON100	DNA transposon	Mammalia	0	NA	NA	NA	NA	NA
UCON101	Repetitive element	Mammalia	0	NA	NA	NA	NA	NA
UCON102	Repetitive element	Mammalia	0	NA	NA	NA	NA	NA
UCON103	Repetitive element	Mammalia	0	NA	NA	NA	NA	NA
UCON104	Mariner/Tc1	Mammalia	0	NA	NA	NA	NA	NA
UCON105	Repetitive element	Mammalia	0	NA	NA	NA	NA	NA
UCON106	Repetitive element	Mammalia	0	NA	NA	NA	NA	NA
UCON107	hAT	Mammalia	0	NA	NA	NA	NA	NA
UCON132a	hAT	Mammalia	0	NA	NA	NA	NA	NA
UCON132b	hAT	Mammalia	0	NA	NA	NA	NA	NA
UCON32	Repetitive element	Mammalia	0	NA	NA	NA	NA	NA
UCON33	Repetitive element	Mammalia	0	NA	NA	NA	NA	NA
UCON34	Repetitive element	Mammalia	0	NA	NA	NA	NA	NA
UCON35	Repetitive element	Mammalia	0	NA	NA	NA	NA	NA
UCON36	Repetitive element	Mammalia	0	NA	NA	NA	NA	NA
UCON37	Repetitive element	Mammalia	0	NA	NA	NA	NA	NA
UCON38	Repetitive element	Mammalia	0	NA	NA	NA	NA	NA
UCON39	DNA transposon	Mammalia	0	NA	NA	NA	NA	NA
UCON40	Repetitive element	Mammalia	0	NA	NA	NA	NA	NA
UCON41	Repetitive element	Mammalia	0	NA	NA	NA	NA	NA
UCON42	Mariner/Tc1	Mammalia	0	NA	NA	NA	NA	NA
UCON43	Repetitive element	Mammalia	0	NA	NA	NA	NA	NA
UCON44	Repetitive element	Mammalia	0	NA	NA	NA	NA	NA
UCON45	Repetitive element	Mammalia	0	NA	NA	NA	NA	NA
UCON46	Repetitive element	Mammalia	0	NA	NA	NA	NA	NA
UCON47	Repetitive element	Mammalia	0	NA	NA	NA	NA	NA
UCON48	Repetitive element	Eutheria	0	NA	NA	NA	NA	NA
UCON49	L2	Mammalia	0	NA	NA	NA	NA	NA
UCON50	hAT	Mammalia	0	NA	NA	NA	NA	NA
UCON51	Repetitive element	Mammalia	0	NA	NA	NA	NA	NA
UCON52	hAT	Mammalia	0	NA	NA	NA	NA	NA
UCON53	Repetitive element	Mammalia	0	NA	NA	NA	NA	NA
UCON54	Repetitive element	Mammalia	0	NA	NA	NA	NA	NA
UCON55	SINE2/tRNA	Mammalia	0	NA	NA	NA	NA	NA
UCON56	Repetitive element	Mammalia	0	NA	NA	NA	NA	NA
UCON57	Repetitive element	Mammalia	0	NA	NA	NA	NA	NA
UCON58	Repetitive element	Mammalia	0	NA	NA	NA	NA	NA
UCON59	Repetitive element	Mammalia	0	NA	NA	NA	NA	NA
UCON60	Repetitive element	Mammalia	0	NA	NA	NA	NA	NA
UCON61	Repetitive element	Mammalia	0	NA	NA	NA	NA	NA
UCON62	Repetitive element	Mammalia	0	NA	NA	NA	NA	NA
UCON63	Repetitive element	Mammalia	0	NA	NA	NA	NA	NA
UCON64	Repetitive element	Mammalia	0	NA	NA	NA	NA	NA
UCON65	Repetitive element	Mammalia	0	NA	NA	NA	NA	NA
UCON66	Repetitive element	Mammalia	0	NA	NA	NA	NA	NA
UCON67	Repetitive element	Mammalia	0	NA	NA	NA	NA	NA
UCON68	Repetitive element	Mammalia	0	NA	NA	NA	NA	NA
UCON69	Repetitive element	Mammalia	0	NA	NA	NA	NA	NA
UCON70	Repetitive element	Mammalia	0	NA	NA	NA	NA	NA
UCON71	Repetitive element	Mammalia	0	NA	NA	NA	NA	NA
UCON72	Repetitive element	Mammalia	0	NA	NA	NA	NA	NA
UCON73	Repetitive element	Mammalia	0	NA	NA	NA	NA	NA
UCON74	hAT	Mammalia	0	NA	NA	NA	NA	NA
UCON75	Repetitive element	Mammalia	0	NA	NA	NA	NA	NA
UCON76	Repetitive element	Mammalia	0	NA	NA	NA	NA	NA
UCON77	Repetitive element	Mammalia	0	NA	NA	NA	NA	NA
UCON78	DNA transposon	Mammalia	0	NA	NA	NA	NA	NA
UCON79	hAT	Mammalia	0	NA	NA	NA	NA	NA
UCON80	Repetitive element	Mammalia	0	NA	NA	NA	NA	NA
UCON81	hAT	Mammalia	0	NA	NA	NA	NA	NA
UCON82	Repetitive element	Mammalia	0	NA	NA	NA	NA	NA
UCON83	Repetitive element	Mammalia	0	NA	NA	NA	NA	NA
UCON84	Repetitive element	Mammalia	0	NA	NA	NA	NA	NA
UCON85	Repetitive element	Mammalia	0	NA	NA	NA	NA	NA
UCON86	L2	Mammalia	0	NA	NA	NA	NA	NA
UCON87	Repetitive element	Mammalia	0	NA	NA	NA	NA	NA
UCON88	Repetitive element	Mammalia	0	NA	NA	NA	NA	NA
UCON89	Repetitive element	Mammalia	0	NA	NA	NA	NA	NA
UCON90	Repetitive element	Mammalia	0	NA	NA	NA	NA	NA
UCON91	Repetitive element	Mammalia	0	NA	NA	NA	NA	NA
UCON92	Repetitive element	Mammalia	0	NA	NA	NA	NA	NA
UCON93	Repetitive element	Mammalia	0	NA	NA	NA	NA	NA
UCON94	Repetitive element	Mammalia	0	NA	NA	NA	NA	NA
UCON95	hAT	Mammalia	0	NA	NA	NA	NA	NA
UCON96	Repetitive element	Mammalia	0	NA	NA	NA	NA	NA
UCON97	Repetitive element	Mammalia	0	NA	NA	NA	NA	NA
UCON98	Repetitive element	Mammalia	0	NA	NA	NA	NA	NA
UCON99	DNA transposon	Mammalia	0	NA	NA	NA	NA	NA
X10a_DNA	Mariner/Tc1	Mammalia	0	NA	NA	NA	NA	NA
X10b_DNA	Mariner/Tc1	Mammalia	0	NA	NA	NA	NA	NA
X11_DNA	DNA transposon	Mammalia	0.469411	-0.888543	1.10394	-0.804886	0.420885	NA
X11_LINE	RTE	Mammalia	0	NA	NA	NA	NA	NA
X12_DNA	Mariner/Tc1	Mammalia	0	NA	NA	NA	NA	NA
X12_LINE	Vingi	Mammalia	0	NA	NA	NA	NA	NA
X13_DNA	Mariner/Tc1	Mammalia	0	NA	NA	NA	NA	NA
X13_LINE	Non-LTR Retrotransposon	Mammalia	0	NA	NA	NA	NA	NA
X15_DNA	hAT	Mammalia	0	NA	NA	NA	NA	NA
X15_LINE	L2	Mammalia	0	NA	NA	NA	NA	NA
X17_DNA	Repetitive element	Mammalia	0	NA	NA	NA	NA	NA
X17_LINE	CR1	Mammalia	0	NA	NA	NA	NA	NA
X18_DNA	DNA transposon	Mammalia	0	NA	NA	NA	NA	NA
X18_LINE	CR1	Mammalia	0	NA	NA	NA	NA	NA
X19_LINE	CR1	Mammalia	0	NA	NA	NA	NA	NA
X1_DNA	Mariner/Tc1	Eutheria	0	NA	NA	NA	NA	NA
X1_LR	LTR Retrotransposon	Mammalia	0	NA	NA	NA	NA	NA
X20_DNA	DNA transposon	Mammalia	0	NA	NA	NA	NA	NA
X20_LINE	CR1	Mammalia	0	NA	NA	NA	NA	NA
X21_DNA	hAT	Mammalia	0	NA	NA	NA	NA	NA
X21_LINE	CR1	Mammalia	0	NA	NA	NA	NA	NA
X22_DNA	DNA transposon	Mammalia	0	NA	NA	NA	NA	NA
X23_DNA	DNA transposon	Mammalia	0	NA	NA	NA	NA	NA
X24_DNA	DNA transposon	Mammalia	0	NA	NA	NA	NA	NA
X24_LINE	L2	Mammalia	0	NA	NA	NA	NA	NA
X25_DNA	DNA transposon	Mammalia	0	NA	NA	NA	NA	NA
X26_DNA	Mariner/Tc1	Mammalia	0	NA	NA	NA	NA	NA
X27_DNA	DNA transposon	Mammalia	0	NA	NA	NA	NA	NA
X28_DNA	DNA transposon	Mammalia	0	NA	NA	NA	NA	NA
X29a_DNA	DNA transposon	Mammalia	0	NA	NA	NA	NA	NA
X29b_DNA	DNA transposon	Mammalia	0	NA	NA	NA	NA	NA
X2_LR	LTR Retrotransposon	Mammalia	0	NA	NA	NA	NA	NA
X2a_DNA	DNA transposon	Mammalia	0	NA	NA	NA	NA	NA
X2b_DNA	DNA transposon	Mammalia	0	NA	NA	NA	NA	NA
X30_DNA	DNA transposon	Mammalia	0	NA	NA	NA	NA	NA
X31_DNA	DNA transposon	Mammalia	0	NA	NA	NA	NA	NA
X32_DNA	Mariner/Tc1	Mammalia	0	NA	NA	NA	NA	NA
X33a_DNA	Mariner/Tc1	Mammalia	0	NA	NA	NA	NA	NA
X34_DNA	DNA transposon	Mammalia	0	NA	NA	NA	NA	NA
X3_LINE	Non-LTR Retrotransposon	Mammalia	0	NA	NA	NA	NA	NA
X3_LR	LTR Retrotransposon	Mammalia	0	NA	NA	NA	NA	NA
X4_LR	LTR Retrotransposon	Eutheria	0	NA	NA	NA	NA	NA
X4a_DNA	DNA transposon	Mammalia	0	NA	NA	NA	NA	NA
X4b_DNA	DNA transposon	Mammalia	0	NA	NA	NA	NA	NA
X5a_DNA	DNA transposon	Mammalia	0	NA	NA	NA	NA	NA
X5b_DNA	DNA transposon	Mammalia	0	NA	NA	NA	NA	NA
X6a_DNA	DNA transposon	Mammalia	0	NA	NA	NA	NA	NA
X6b_DNA	DNA transposon	Mammalia	0	NA	NA	NA	NA	NA
X7_DNA	hAT	Mammalia	0	NA	NA	NA	NA	NA
X9a_DNA	DNA transposon	Mammalia	0	NA	NA	NA	NA	NA
X9b_DNA	DNA transposon	Mammalia	0	NA	NA	NA	NA	NA
X9c_DNA	DNA transposon	Mammalia	0	NA	NA	NA	NA	NA
YREP	Y chromosome	Mus musculus	0.361174	0.414893	1.07924	0.384429	0.70066	NA
ZOMBI_B	Mariner/Tc1	Eutheria	0	NA	NA	NA	NA	NA
ZOMBI_C	Mariner/Tc1	Eutheria	0	NA	NA	NA	NA	NA
ZOMBI	Mariner/Tc1	Eutheria	0	NA	NA	NA	NA	NA
ZP3AR_MM	Satellite	Mus musculus	0.101684	-0.0487965	1.07122	-0.0455523	0.963667	NA
Zaphod3	hAT	Eutheria	0	NA	NA	NA	NA	NA
twinID-Spe	SINE2/tRNA	Spermophilus	0.0902934	-0.0487965	1.07122	-0.0455523	0.963667	NA

## Sheet: SETDB1
repeat name	repeat family	repeat species	baseMean	log2FoldChange	lfcSE	stat	pvalue	padj
MMERGLN_LTR	ERV1	Mus	5556.75	4.72011	0.266671	17.7001	4.18452e-70	1.77423e-67
MMERVK10C	ERV2	Mus musculus	12930.6	3.65966	0.24505	14.9344	1.96974e-50	4.17585e-48
GSAT_MM	SAT	Mus musculus	8237.98	3.48645	0.256095	13.6139	3.31029e-42	4.67855e-40
IAPEYI	ERV2	Mus musculus	3864.14	3.33162	0.24954	13.3511	1.16767e-40	1.23773e-38
IAPEY3_I	ERV2	Mus musculus	2892.59	3.01552	0.261899	11.514	1.12095e-30	9.50565e-29
IAPEY_LTR	ERV2	Mus	526.627	2.45049	0.251392	9.7477	1.88702e-22	1.33349e-20
IAPLTR3_I	ERV2	Mus musculus	260.185	2.25095	0.24106	9.33771	9.84392e-21	5.9626e-19
IAPLTR1_Mm	ERV2	Mus musculus	1487.13	2.15888	0.267689	8.06489	7.33017e-16	3.88499e-14
ERVB5_2-I_MM	ERV2	Mus musculus	167.412	2.32808	0.290943	8.00185	1.22561e-15	5.64474e-14
IAP5-Mm_I	ERV2	Mus	349.992	2.06925	0.258926	7.99166	1.33131e-15	5.64474e-14
L1MdF_I	L1	Mus musculus	8671.74	1.73502	0.218141	7.95366	1.81086e-15	6.98004e-14
IAPEY5_I	ERV2	Mus musculus	800.453	1.82595	0.232351	7.85858	3.88518e-15	1.32286e-13
RLTR1B_MM	ERV1	Mus musculus	802.968	1.87908	0.239276	7.85319	4.05594e-15	1.32286e-13
MMERGLN_I	ERV1	Mus	94388.3	5.05063	0.645186	7.82819	4.9496e-15	1.49902e-13
RLTR4I_MM	ERV1	Mus musculus	7828.17	2.04251	0.263088	7.76359	8.25612e-15	2.33373e-13
RLTR1IAP_MM	LTR Retrotransposon	Mus musculus	1894.18	2.01371	0.262091	7.68326	1.55086e-14	4.10977e-13
IAPA_MM	ERV2	Mus musculus	2108.59	2.04575	0.281145	7.27648	3.42638e-13	8.5458e-12
L1MdTf_II	L1	Mus musculus	225359	2.3787	0.331946	7.16594	7.72567e-13	1.81982e-11
L1MdTf_I	L1	Mus musculus	238317	2.37093	0.331734	7.14709	8.86349e-13	1.97796e-11
MMERVK9C_I	ERV2	Mus musculus	2132.38	1.66526	0.240713	6.91802	4.58006e-12	9.70972e-11
L1MdGf_I	L1	Mus musculus	74722.7	1.91401	0.277557	6.89591	5.35213e-12	1.08062e-10
IAPEY2_LTR	ERV2	Mus musculus	202.355	1.75484	0.256649	6.83752	8.0577e-12	1.55294e-10
IAPEZI	ERV2	Mus musculus	49767.5	2.10599	0.314071	6.70546	2.00767e-11	3.70109e-10
IAPLTR1a_I_MM	ERV2	Mus musculus	29807.3	2.0099	0.311996	6.44206	1.17863e-10	2.08224e-09
L1MdF_II	L1	Mus musculus	7433.49	1.2935	0.215155	6.01195	1.83306e-09	2.9893e-08
MMERVK9E_I	ERV2	Mus musculus	2503.34	1.77456	0.295049	6.01447	1.80475e-09	2.9893e-08
L1Md_Gf_5end	L1	Mus	10821.1	2.46026	0.409652	6.00572	1.90482e-09	2.99128e-08
RLTR6I_MM	ERV1	Mus musculus	1681.09	1.49605	0.250279	5.97752	2.26559e-09	3.43075e-08
L1MdGf_II	L1	Mus musculus	25389.9	1.73547	0.293955	5.90387	3.55065e-09	5.1913e-08
L1MdTf_III	L1	Mus musculus	70317.6	1.54707	0.277207	5.58093	2.39234e-08	3.2721e-07
RLTR10A	ERV2	Mus	95.8118	1.68112	0.301053	5.58414	2.34855e-08	3.2721e-07
L1MdN_I	L1	Mus musculus	7226.01	1.49949	0.271702	5.51888	3.41159e-08	4.52035e-07
RLTR48C	ERV1	Mus musculus	50.5925	1.94002	0.363835	5.33215	9.70588e-08	1.24706e-06
IAP1-MM_LTR	ERV2	Mus musculus	117.542	1.64291	0.30914	5.31445	1.06979e-07	1.30207e-06
IAPLTR4_I	ERV2	Mus musculus	1212.11	1.58564	0.298411	5.3136	1.07482e-07	1.30207e-06
IAPEY4_LTR	ERV2	Mus musculus	215.019	-1.56784	0.297998	-5.26124	1.43088e-07	1.68526e-06
L1MdA_IV	L1	Mus musculus	15628.9	1.29078	0.246224	5.24228	1.58601e-07	1.81748e-06
MURVY-int	ERV1	Mus	805.733	1.69572	0.329644	5.14412	2.68782e-07	2.99904e-06
LTRIS_Mus	ERV1	Mus musculus	2177.17	-1.11131	0.220787	-5.03338	4.81905e-07	5.23917e-06
IAP-d	ERV2	Mus	1365.24	0.948744	0.191553	4.95291	7.31105e-07	7.74971e-06
L1MdA_V	L1	Mus musculus	8391.72	1.21088	0.246242	4.91745	8.76801e-07	9.06741e-06
RLTR4_MM	ERV1	Mus musculus	1273.71	1.31083	0.26738	4.90251	9.4619e-07	9.55201e-06
L1MdA_III	L1	Mus musculus	38751.7	1.5861	0.327416	4.84431	1.27053e-06	1.2528e-05
L1-2_Dor	L1	Dipodomys ordii	1196.42	-1.07941	0.223308	-4.83372	1.34003e-06	1.2913e-05
MuRRS4-int	ERV1	Mus	9081.75	1.23232	0.256995	4.7951	1.62592e-06	1.53198e-05
RLTR5_MM	ERV1	Mus musculus	103.208	1.51208	0.316023	4.78472	1.71226e-06	1.57826e-05
RLTR1F_Mm	ERV1	Mus musculus	28.9555	2.50326	0.525782	4.76103	1.9261e-06	1.73759e-05
L1MdF_III	L1	Mus musculus	11151.3	0.858567	0.184203	4.66098	3.14714e-06	2.77997e-05
L1MdA_II	L1	Mus musculus	54316	1.63528	0.355215	4.60362	4.15201e-06	3.59276e-05
HAL1-1H_Cpo	L1	Cavia porcellus	19622.7	-1.29137	0.287276	-4.49522	6.94967e-06	5.89332e-05
L1_MM	L1	Mus musculus	99659.9	1.32224	0.297874	4.43893	9.04066e-06	7.51616e-05
RLTR13A1	ERV2	Mus musculus	131.564	-1.139	0.257093	-4.43031	9.40964e-06	7.67248e-05
MERV1_I	ERV1	Mus musculus	98.1255	1.31097	0.29759	4.4053	1.05639e-05	8.45115e-05
B2_Mm1t	SINE2/tRNA	Mus	81511.5	-0.998627	0.227253	-4.39434	1.11112e-05	8.72433e-05
RLTR13D6	ERV2	Mus musculus	55.8096	1.56402	0.357084	4.37999	1.18685e-05	9.14957e-05
ERVB4_2B-LTR_MM	ERV2	Mus musculus	108.154	1.23922	0.284608	4.35414	1.33588e-05	0.000101145
B2_Rn1	SINE2/tRNA	Rattus	439.156	-1.10846	0.256515	-4.32123	1.55164e-05	0.00011542
B2_Rn	SINE2/tRNA	Rattus	440.22	-1.10017	0.257139	-4.2785	1.88159e-05	0.000135219
RLTR11B	ERV2	Mus musculus	86.1249	-1.34836	0.314974	-4.28087	1.86162e-05	0.000135219
B2_Mm1a	SINE2/tRNA	Mus	133927	-0.979326	0.231039	-4.23879	2.24728e-05	0.000156205
RLTR10B2	ERV2	Mus musculus	129.751	1.24814	0.294446	4.23895	2.24567e-05	0.000156205
IAPLTR1a_MM	ERV2	Mus musculus	503.645	1.11858	0.264625	4.22703	2.36801e-05	0.000161941
RMER4B_LTR	ERV2	Muridae	95.4819	-1.24146	0.297172	-4.17757	2.94639e-05	0.000198297
L1MdA_I	L1	Mus musculus	161882	1.37092	0.329435	4.16143	3.16268e-05	0.000208456
P7SL_Cpo	Pseudogene	Cavia porcellus	2543.41	-1.23965	0.298259	-4.15629	3.23452e-05	0.000208456
RLTR10	ERV2	Mus	1248.44	0.942572	0.226822	4.15557	3.24484e-05	0.000208456
ERVB4_1B-I_MM	ERV2	Mus musculus	846.907	1.12642	0.271539	4.14828	3.34985e-05	0.00021199
B1_Mur4	SINE1/7SL	Muridae	172.696	-1.04114	0.252234	-4.12766	3.66472e-05	0.000228506
L1MdA_VI	L1	Mus musculus	7729.49	0.734312	0.179771	4.08472	4.41309e-05	0.000271181
RMER4A_LTR	ERV2	Muridae	26.2704	-1.76694	0.434282	-4.06864	4.72881e-05	0.000286431
LTRIAPEY	LTR Retrotransposon	Mus musculus	6.15439	3.30455	0.826489	3.9983	6.37997e-05	0.000381001
MTA	ERV3	Rodentia	2152.75	-0.740515	0.185469	-3.99266	6.5336e-05	0.000384756
RMER19B2	ERV2	Muridae	46.521	-1.54454	0.387526	-3.98565	6.72944e-05	0.000390861
MMVL30	Internal sequence of mouse VL30 retro-element	Mus musculus	3463.63	0.861383	0.216718	3.97468	7.04744e-05	0.000403799
B2	SINE2/tRNA	Mus musculus	5513.85	-0.858866	0.216605	-3.96513	7.33556e-05	0.000414704
RLTR32_Rn	ERV2	Rattus norvegicus	31.2539	-1.58523	0.402184	-3.94157	8.09508e-05	0.00045162
B2_Rat2	SINE2/tRNA	Rattus	25943.2	-1.00863	0.257178	-3.9219	8.78516e-05	0.000483755
MTB_Mm_LTR	ERV3	Mus	860.043	-0.772172	0.197785	-3.9041	9.45778e-05	0.000514115
MTA_Mm_LTR	ERV3	Mus	6459.82	-0.730362	0.189799	-3.84809	0.000119044	0.00063892
RLTR26	ERV2	Muridae	53.8802	-1.84422	0.483289	-3.81599	0.00013564	0.00071889
L1MdA_VII	L1	Mus musculus	10392.4	0.734435	0.196471	3.73814	0.000185383	0.000970402
RMER16-int	ERV2	Muridae	2347.78	1.31985	0.358774	3.67878	0.000234354	0.00121178
B2_Rat1	SINE2/tRNA	Rattus	3065.34	-0.924213	0.251932	-3.6685	0.00024398	0.00124636
B2_Rn2	SINE2/tRNA	Rattus	1753.32	-0.985977	0.27007	-3.65082	0.000261409	0.00130397
ERVB3_1-I_MM	Endogenous Retrovirus	Mus musculus	674.28	1.2805	0.35059	3.65242	0.000259782	0.00130397
L1MdF_V	L1	Mus musculus	6846.4	0.670697	0.184599	3.63327	0.000279848	0.00137971
L1MdF_IV	L1	Mus musculus	7061.87	0.646676	0.178261	3.62768	0.000285975	0.00139372
B1_Rn	SINE1/7SL	Rattus	685.879	-0.864356	0.239564	-3.60804	0.000308523	0.00148652
Lx2B_3end	L1	Muridae	219.022	-0.887494	0.247574	-3.58477	0.000337376	0.00160728
LTRIS3	ERV1	Mus musculus	2151.33	0.857007	0.239683	3.57559	0.000349439	0.00164624
IAPLTR2_Mm	ERV2	Mus	321.242	0.882818	0.250635	3.52232	0.000427783	0.00199319
B1_Mus1	SINE1/7SL	Mus	6091.28	-0.838395	0.238639	-3.51323	0.000442695	0.00204024
B2_Rat4	SINE2/tRNA	Rattus	4300.07	-0.958426	0.273429	-3.50522	0.000456238	0.00208005
MTAI	ERV3	Rodentia	11988.4	-0.663859	0.191149	-3.47299	0.000514692	0.00232159
IAPEY5_LTR	ERV2	Mus musculus	73.7795	1.26391	0.364626	3.46631	0.000527649	0.00235498
B2_Rat3	SINE2/tRNA	Rattus	2848.26	-0.90127	0.262185	-3.43753	0.000587042	0.00259277
B1_Mm	SINE1/7SL	Mus	7332.81	-0.867313	0.255329	-3.39684	0.00068169	0.00297976
ERVB7_1-LTR_MM	LTR Retrotransposon	Mus musculus	11031.3	-0.870257	0.258987	-3.36024	0.000778759	0.00336933
B1_Mus2	SINE1/7SL	Mus	3857.08	-0.819427	0.246551	-3.32356	0.000888772	0.00380646
ORR1A_Rn_LTR	ERV3	Rattus	1153.4	-0.645955	0.196611	-3.28545	0.00101819	0.00431711
B1	SINE1/7SL	Mus musculus	1396.63	-0.852772	0.261571	-3.26019	0.00111336	0.00467392
IMPB_01	Satellite	Mus musculus	124.498	-0.969148	0.297944	-3.25278	0.00114281	0.00475051
IAPLTR2b	ERV2	Mus	348.946	0.731665	0.225727	3.24138	0.00118954	0.00489673
RLTR9D	ERV2	Mus musculus	138.197	0.888249	0.276382	3.21384	0.00130973	0.00533966
ERVB3_1-LTR_MM	LTR Retrotransposon	Mus musculus	120.06	1.24421	0.389992	3.19035	0.00142101	0.00573816
RNLTR15A2_LTR	ERV2	Rattus	47.5474	-1.06902	0.33734	-3.16897	0.00152982	0.00611929
B2_Mm2	SINE2/tRNA	Mus	9536.51	-0.840828	0.266437	-3.15582	0.00160049	0.00634214
RNLTR4-int	ERV2	Rattus	9.99806	2.07474	0.666645	3.11221	0.00185695	0.00729023
L1Lx_IV	L1	Mus musculus	2570.16	0.643282	0.206971	3.10808	0.00188304	0.00732487
RNLTR5-int	ERV2	Rattus	75.6984	-0.99687	0.321209	-3.1035	0.00191247	0.00737172
MYSERV_Rn	ERV2	Rattus	14.4529	1.73059	0.560045	3.09008	0.00200101	0.0076435
LX	L1	Muridae	207.661	0.831447	0.26998	3.07966	0.00207239	0.00784546
L1MdV_II	L1	Mus musculus	1958.46	0.615989	0.203751	3.02324	0.0025008	0.00937645
MERVL_2A	ERV3	Rodentia	370.258	-0.734043	0.243083	-3.01972	0.00253007	0.00937645
MTB_Rn_LTR	ERV3	Rattus	1796.01	-0.71296	0.236223	-3.01816	0.00254314	0.00937645
MTC	ERV3	Rodentia	103.04	-0.835097	0.278239	-3.00137	0.00268772	0.00982407
RLTR13D1	ERV2	Mus musculus	75.5956	0.968466	0.325811	2.97248	0.00295403	0.0107052
BGLII_LTR	ERV2	Mus	346.694	0.647139	0.219731	2.94514	0.00322807	0.0115017
RNLTR4d_I	ERV2	Rattus norvegicus	9.76745	1.97454	0.67042	2.94522	0.00322724	0.0115017
IAPEY3C_LTR	ERV2	Mus musculus	84.6334	0.85116	0.291204	2.9229	0.00346785	0.0122531
RLTR16B_MM	ERV2	Mus musculus	45.0019	-0.986087	0.337695	-2.92005	0.00349975	0.0122636
RLTR31B_MM	ERV2	Mus musculus	86.766	-0.834703	0.288473	-2.89352	0.00380948	0.0132395
ERVB4_1-I_MM	ERV2	Mus musculus	106.975	0.780361	0.276858	2.81864	0.00482282	0.016625
SRV_MM-int	ERV2	Mus	170.21	-0.792167	0.281958	-2.80952	0.00496152	0.0169652
ERVB4_1C-LTR_Mm	ERV2	Mus	17.513	1.60003	0.570317	2.80552	0.00502359	0.01704
ORR1A	ERV3	Rodentia	76.9997	-0.834756	0.299304	-2.789	0.00528718	0.0175444
RLTR2aIAP_MM	LTR Retrotransposon	Mus musculus	167.179	0.883977	0.317303	2.78591	0.0053378	0.0175444
RLTR9E	ERV2	Mus musculus	341.648	0.729261	0.261761	2.78598	0.00533656	0.0175444
ZP3AR	Satellite	Muridae	81.2392	-0.892424	0.319811	-2.79048	0.00526306	0.0175444
4.5SRNA	Transposable Element	Rodentia	49.4395	-1.29719	0.466191	-2.78254	0.00539353	0.0175912
ORR1A4_LTR	ERV3	Muridae	166.378	-0.68128	0.246421	-2.7647	0.0056975	0.0183517
RMER12	ERV2	Muridae	62.3634	-0.918106	0.33219	-2.7638	0.00571326	0.0183517
BC1_Mm	SINE2/tRNA	Mus	978.152	-0.867233	0.314281	-2.75941	0.00579051	0.01846
IAPEY3_LTR	ERV2	Mus musculus	46.8784	0.957911	0.348613	2.74778	0.00600007	0.0188447
RLTR44E_LTR	ERV2	Mus	37.4513	1.12177	0.408245	2.74778	0.00600008	0.0188447
ERVB7_3-LTR_MM	ERV2	Mus musculus	71.6983	-0.911743	0.339091	-2.68878	0.00717134	0.0223577
MT2C	ERV3	Sciurognathi	547.501	-0.739252	0.275253	-2.68572	0.00723737	0.0223989
RLTR13D4	ERV2	Mus musculus	49.8558	0.9081	0.342365	2.65243	0.00799146	0.0245535
L1MdFanc_II	L1	Mus musculus	4468.98	0.484575	0.183837	2.63589	0.00839168	0.0255977
MERVK26	ERV2	Muridae	24.1414	1.19595	0.454443	2.63169	0.00849614	0.0256964
RLTR13D3A1	ERV2	Mus musculus	250.882	-0.620194	0.23584	-2.62973	0.00854527	0.0256964
HAL1-1E_Cpo	L1	Cavia porcellus	44.327	-0.995057	0.379873	-2.61945	0.00880728	0.0262978
ERV2-1_STr-I	ERV2	Ictidomys tridecemlineatus	126.782	-0.932571	0.360677	-2.58561	0.00972055	0.0286407
L1Lx_III	L1	Mus musculus	1621.28	0.507988	0.196484	2.58538	0.00972704	0.0286407
RLTR9A3	ERV2	Mus musculus	5.58859	1.97158	0.766148	2.57337	0.0100715	0.0294504
RLTR13D3A	ERV2	Mus musculus	21.3549	1.17989	0.461221	2.55818	0.0105221	0.0305573
RLTR14	ERV1	Mus musculus	12.1323	-1.40352	0.550303	-2.55044	0.0107587	0.0310318
HAL1-2A_Cpo	L1	Cavia porcellus	19.2541	-1.29988	0.511602	-2.54081	0.0110595	0.0316839
L1B_MM	L1	Mus musculus	1452.18	0.491062	0.196856	2.49452	0.0126128	0.0358914
L1Lx_I	L1	Mus musculus	2333.23	0.476749	0.192947	2.47088	0.013478	0.0380978
RLTR13B1	ERV2	Mus musculus	1397.67	-0.578295	0.238852	-2.42114	0.0154718	0.0434441
B1-dID	SINE1/7SL	Rodentia	49.2817	-0.993198	0.413666	-2.40096	0.0163519	0.0453152
ERVB4_1B-LTR_MM	ERV2	Mus musculus	161.389	0.694685	0.289325	2.40106	0.0163479	0.0453152
RMER1B	RMER1B	Murinae	20.2747	-1.11916	0.468151	-2.39059	0.0168211	0.0463127
MERVL_LTR	LTR Retrotransposon	Mus musculus	10687.2	-0.732727	0.307058	-2.38628	0.0170196	0.0465568
CAVID2	SINE2/tRNA	Cavia porcellus	15.5682	-1.22167	0.514426	-2.37483	0.0175571	0.0477192
IAP5-Mm_LTR	ERV2	Mus	71.6885	0.861823	0.364163	2.36659	0.017953	0.0484844
RLTR13D5	ERV2	Mus musculus	157.849	0.609997	0.258708	2.35786	0.0183808	0.0490929
RNLTR21_I	ERV1	Rattus	30.7827	-0.951556	0.403669	-2.35727	0.0184099	0.0490929
RLTR2IAP_MM	LTR Retrotransposon	Mus musculus	199.373	0.68204	0.290815	2.34527	0.0190131	0.0503846
MTB	ERV3	Rodentia	166.451	-0.599019	0.255735	-2.34234	0.019163	0.0504666
L1_Mur1_orf2	L1	Muridae	780.188	0.553283	0.236949	2.33503	0.019542	0.0510897
RNLTR17_I	ERV1	Rattus	17.2967	-1.21682	0.521538	-2.33314	0.0196406	0.0510897
ORR1A3_LTR	ERV3	Muridae	258.696	-0.543578	0.233522	-2.32774	0.0199258	0.0515154
ERVB4_1-LTR_MM	ERV2	Mus musculus	7.26428	1.59878	0.702966	2.27433	0.0229459	0.0587993
RLTR44D_LTR	ERV2	Mus	79.0693	-0.713672	0.313965	-2.27309	0.0230205	0.0587993
ERVB7_2B-LTR_MM	ERV2	Mus musculus	74.3004	0.719899	0.317259	2.26912	0.023261	0.0590578
L1Lx_II	L1	Mus musculus	1172.74	0.494739	0.219044	2.25863	0.0239064	0.0599781
L1MdV_III	L1	Mus musculus	2351.62	0.423013	0.187194	2.25976	0.0238361	0.0599781
RLTR29_MM	LTR Retrotransposon	Mus musculus	8.84281	1.64895	0.730814	2.25632	0.0240505	0.0599847
B1_Mur3	SINE1/7SL	Muridae	56.8915	-0.736693	0.329261	-2.23741	0.0252594	0.0623269
RNLTR12-int	ERV1	Rattus	83.0611	-0.747547	0.334167	-2.23704	0.0252836	0.0623269
BC1_Rn	SINE2/tRNA	Rattus	540.743	-0.733807	0.332209	-2.20887	0.0271838	0.0666238
ERVB2_1A-I_MM	ERV2	Mus musculus	413.962	0.710682	0.322431	2.20414	0.0275145	0.0669516
HAL1-3D_Cpo	L1	Cavia porcellus	25.2207	-0.963882	0.438316	-2.19906	0.0278739	0.0669516
MLTR31D_MM	ERV2	Mus musculus	29.7662	-0.906144	0.412258	-2.198	0.0279491	0.0669516
RLTR20C_MM	ERV2	Mus musculus	22.462	-1.0403	0.472822	-2.20019	0.0277931	0.0669516
L1VL4_5end	L1	Muridae	253.281	-0.525371	0.240032	-2.18875	0.0286147	0.068161
IAPLTR3	ERV2	Mus musculus	31.6297	0.906386	0.414767	2.18529	0.0288677	0.0683793
RMER17D_MM	LTR Retrotransposon	Mus musculus	82.1769	-0.680541	0.312567	-2.17726	0.029461	0.0693971
RMER13A2	ERV2	Muridae	7.0033	-1.39992	0.658539	-2.12579	0.0335207	0.0785236
B1_Mur1	SINE1/7SL	Muridae	18.5477	-1.14492	0.540578	-2.11795	0.0341797	0.0796273
B2_RnY	SINE2/tRNA	Rattus	23.6752	-0.87534	0.418969	-2.08927	0.0366833	0.0845284
L1_Mur2_5end	L1	Muridae	12.1149	1.23022	0.588588	2.09012	0.0366069	0.0845284
LTRIS2	ERV1	Mus musculus	5354.83	0.540864	0.259149	2.08707	0.0368815	0.0845284
SINEB2_MU	SINE2/tRNA	Meriones unguiculatus	84.1613	-0.682814	0.328397	-2.07923	0.0375959	0.0857026
RLTR13A2	ERV2	Mus musculus	211.205	-0.517456	0.249552	-2.07354	0.038122	0.086437
RLTR48A	ERV1	Mus musculus	94.1679	-0.608735	0.294731	-2.06539	0.0388859	0.0877001
RMER17C2	ERV2	Muridae	32.6999	-0.770618	0.374388	-2.05834	0.0395575	0.0887428
RLTR13C2	ERV2	Mus musculus	1116.45	-0.495927	0.243379	-2.03767	0.0415829	0.0927955
IAPLTR2a2_Mm	ERV2	Mus	369.96	0.428421	0.212413	2.01693	0.0437033	0.0967269
IAPLTR4_LTR	ERV2	Mus	10.8453	1.37385	0.681475	2.01599	0.0438009	0.0967269
Lx3B_3end	L1	Muridae	210.149	-0.450939	0.225273	-2.00174	0.0453126	0.0990337
ORR1AI	ERV3	Rodentia	18297.5	0.41404	0.206641	2.00367	0.0451051	0.0990337
RLTR20A4	ERV2	Murinae	15.5701	-1.18989	0.598702	-1.98745	0.0468731	0.101919
RMER17A	ERV2	Mus musculus	24.4649	-0.849489	0.430286	-1.97424	0.0483541	0.104603
ORR1B1	ERV3	Mus musculus	205.519	-0.541924	0.27498	-1.97077	0.0487499	0.104924
RLTR1A2_MM	ERV1	Mus musculus	84.0941	-0.578582	0.294055	-1.9676	0.0491146	0.105175
RLTR9B2	ERV2	Mus musculus	9.96401	1.20431	0.616255	1.95424	0.0506731	0.107427
RMER6-int	ERV2	Muridae	16.1954	-1.21282	0.62026	-1.95534	0.0505432	0.107427
ORR1A2_LTR	ERV3	Muridae	891.878	-0.439295	0.227223	-1.93332	0.0531969	0.112216
B1_Mur2	SINE1/7SL	Muridae	20.1543	-0.873904	0.453413	-1.92739	0.053931	0.112919
ERVB4_2-LTR_MM	ERV2	Mus musculus	3452.85	-0.623683	0.323792	-1.92618	0.0540815	0.112919
IAPEY4_I	ERV2	Mus musculus	890.964	0.506345	0.263436	1.92208	0.0545954	0.112919
L1_RN	L1	Rattus norvegicus	12.6648	1.12687	0.586265	1.92211	0.0545917	0.112919
LTRIS	DNA transposon	Mus musculus	184.224	0.590212	0.309218	1.90872	0.0562977	0.115875
RNLTR15A_LTR	ERV2	Rattus	29.6573	-0.784715	0.412673	-1.90154	0.0572312	0.117227
ERVB4_2-I_MM	ERV2	Mus musculus	14309.2	-0.483102	0.255473	-1.89101	0.0586226	0.1195
RLTR13D3	ERV2	Mus musculus	24.6199	0.808961	0.435731	1.85656	0.0633737	0.128567
RLTR25_MM	LTR Retrotransposon	Mus musculus	128.815	-0.563386	0.305231	-1.84577	0.0649259	0.131089
RLTR17_MM	ERV2	Mus musculus	497.245	-0.37369	0.203633	-1.83511	0.0664889	0.133608
L1VL1_5	L1	Mus musculus	5.87378	-1.36089	0.7569	-1.79798	0.0721796	0.143889
Lx2A_3end	L1	Muridae	28.7502	0.864391	0.480931	1.79733	0.0722837	0.143889
L1MdFanc_I	L1	Mus musculus	6103.75	0.340128	0.189566	1.79425	0.0727739	0.143984
L1VL1_5end	L1	Mus	127.172	0.536897	0.29948	1.79276	0.0730105	0.143984
ERVB4_3-I_MM	ERV2	Mus musculus	6.15354	1.27088	0.716298	1.77423	0.0760244	0.149233
L1B_RN	L1	Rattus norvegicus	87.933	0.592852	0.33491	1.77019	0.0766961	0.149858
RLTR13B3	ERV2	Mus musculus	346.616	-0.541817	0.307464	-1.76221	0.0780333	0.151771
L1-1C_Cpo	L1	Cavia porcellus	10.5307	-1.01417	0.580259	-1.74778	0.080502	0.155858
RLTR50B	ERV2	Mus musculus	8.18795	1.16426	0.673756	1.72801	0.0839869	0.161866
RMER2_Rn	ERV1	Rattus norvegicus	10.3851	1.03562	0.605849	1.70937	0.0873832	0.166894
SINEB1_MU	SINE1/7SL	Meriones unguiculatus	29.321	-0.663681	0.388221	-1.70954	0.0873504	0.166894
RMER17D2_MM	LTR Retrotransposon	Mus musculus	66.2683	-0.531076	0.314669	-1.68773	0.0914634	0.173904
RLTR20C1_MM	ERV2	Mus musculus	8.94628	-1.04336	0.620609	-1.68119	0.0927265	0.175518
RLTR6B_Mm	ERV1	Mus musculus	1263.75	0.487844	0.290716	1.67808	0.0933316	0.175878
RLTR53_Mm	ERV3	Mus musculus	3.9573	-1.32804	0.79497	-1.67055	0.0948101	0.177874
HAL1-4C_Cpo	L1	Cavia porcellus	3.15597	-1.3678	0.832468	-1.64307	0.100368	0.18747
RLTR23_MM	ERV2	Mus musculus	7.64896	-1.10771	0.675044	-1.64094	0.10081	0.18747
L1_Mur1_5end	L1	Muridae	27.4216	0.675096	0.413302	1.63342	0.10238	0.18956
RLTR41A2	ERV1	Mus musculus	15.0506	-0.883103	0.543325	-1.62537	0.104085	0.191878
L1-1D_Cpo	L1	Cavia porcellus	7.02604	-1.04293	0.644923	-1.61713	0.105849	0.194116
RLTR20B4_MM	ERV2	Mus musculus	3.52197	-1.35748	0.840315	-1.61545	0.106214	0.194116
L1_Mur2_3end	L1	Muridae	29.0919	-0.676905	0.420868	-1.60835	0.107758	0.196092
RMER19C	ERV2	Muridae	6.5063	-1.08364	0.678541	-1.59701	0.110263	0.199793
MurSatRep2	Transposable Element	Rattus	6.31833	-1.12889	0.711052	-1.58764	0.112368	0.202741
RMER4	LTR Retrotransposon	Murinae	17.1403	-0.813884	0.513512	-1.58494	0.112981	0.202983
RLTR11A	ERV2	Mus musculus	11.9307	-0.911624	0.589199	-1.54723	0.121809	0.21792
BGLII_Mus	ERV2	Mus musculus	16.7049	0.946142	0.613301	1.5427	0.122903	0.218952
MLTR13	ERV2	Murinae	5.7477	-1.13357	0.738715	-1.53452	0.124902	0.221583
RMER12C	ERV2	Muridae	33.424	0.602359	0.39434	1.52751	0.126634	0.223719
MTC_I	ERV3	Muridae	51.3626	-0.539588	0.354104	-1.52381	0.127555	0.224413
MT2B	ERV3	Sciurognathi	19.7815	-0.740746	0.489214	-1.51416	0.129986	0.227745
MLTR25A	ERV2	Mus musculus	13.9074	0.908779	0.605547	1.50076	0.133418	0.232795
IAP1-MM_I	ERV2	Mus musculus	415.129	0.401198	0.273344	1.46774	0.142175	0.247058
MERV1_LTR	ERV1	Mus musculus	35.3185	0.57932	0.399798	1.44903	0.147329	0.25497
Eutr7	hAT	Eutheria	3.78966	-1.11163	0.769779	-1.44409	0.148713	0.256296
L1MdMus_I	L1	Mus musculus	3417.43	0.299762	0.20788	1.44199	0.149304	0.256296
L1Md_F_5end	L1	Mus	364.58	0.335004	0.233162	1.43679	0.150778	0.257781
L1MdV_I	L1	Mus musculus	6861.21	0.250153	0.174764	1.43137	0.152323	0.25834
MT2_Rat2	ERV3	Rattus	156.56	-0.365251	0.254909	-1.43287	0.151895	0.25834
MLTR25B	ERV2	Mus musculus	13.5579	-0.862872	0.610422	-1.41357	0.157489	0.264894
MurSatRep1	Transposable Element	Muridae	613.041	-0.36859	0.261111	-1.41162	0.158062	0.264894
MusHAL1_5end	L1	Mus	111.088	-0.374171	0.26448	-1.41474	0.157143	0.264894
RLTR12A	ERV2	Mus musculus	5.73121	1.05581	0.749484	1.40871	0.158921	0.265285
RLTR42_I	ERV2	Muridae	50.593	-0.531112	0.377957	-1.40522	0.159956	0.265966
ERVB2_1-I_MM	Endogenous Retrovirus	Mus musculus	21.0894	0.682947	0.487978	1.39954	0.16165	0.267733
RLTR20B2_MM	ERV2	Mus musculus	9.17757	-0.823511	0.602439	-1.36696	0.171637	0.283168
L1_Mur3_orf2	L1	Muridae	33.0487	0.548241	0.403301	1.35939	0.174024	0.285993
RLTR47	ERV2	Mus musculus	3.78775	1.093	0.809316	1.35052	0.176849	0.289514
ORR1B	ERV3	Rodentia	38.2609	-0.496937	0.371042	-1.3393	0.180473	0.29431
ERVB7_1-I_MM	Endogenous Retrovirus	Mus musculus	185456	-0.28967	0.21691	-1.33544	0.181732	0.294945
MT2B2_LTR	ERV3	Muridae	450.976	-0.32337	0.242434	-1.33385	0.182254	0.294945
RLTR13E	ERV2	Mus musculus	173.712	0.321679	0.242553	1.32622	0.184765	0.297873
RNLTR12	ERV1	Rattus	3.37773	-1.09084	0.824226	-1.32347	0.185678	0.29821
RLTR49	ERV1	Mus musculus	9.0099	0.896839	0.690156	1.29947	0.193782	0.310051
ETNERV	ERV2	Mus musculus	10779.4	0.474818	0.367738	1.29118	0.19664	0.312267
RLTR10D2	ERV2	Mus musculus	301.147	0.392727	0.304034	1.29172	0.196454	0.312267
ERVB5_1-I_MM	ERV2	Mus	38.0848	0.494046	0.383263	1.28905	0.197381	0.312274
RLTR13F	ERV2	Mus musculus	76.2686	0.397423	0.31098	1.27797	0.20126	0.317228
L1MdMus_II	L1	Mus musculus	2279.87	0.240465	0.19013	1.26474	0.205965	0.323442
LX2B	L1	Mus musculus	454.213	-0.28864	0.232369	-1.24216	0.214178	0.331429
RLTR10D	ERV2	Mus	158.762	-0.429402	0.345085	-1.24434	0.213376	0.331429
RatERVL	ERV3	Rattus	5604.74	-0.378499	0.304559	-1.24278	0.213949	0.331429
URR1	hAT	Rodentia	32.6739	-0.515047	0.413422	-1.24581	0.212833	0.331429
RLTR9D2	ERV2	Mus musculus	77.6599	0.388052	0.312958	1.23995	0.214994	0.331482
RLTR41	ERV1	Mus	3.59689	-0.972589	0.788471	-1.23351	0.217384	0.333953
LX5c	L1	Mus musculus	3.49328	0.973933	0.80214	1.21417	0.224684	0.34392
L1MM_F	L1	Mus musculus	5.49924	0.851552	0.711117	1.19749	0.231117	0.349978
L1VL4a_5end	L1	Rattus	34.5528	-0.480281	0.400793	-1.19833	0.23079	0.349978
RMER19B	ERV2	Muridae	29.9288	-0.538862	0.448415	-1.2017	0.229478	0.349978
RLTR13B4	ERV2	Mus musculus	194.665	-0.327241	0.274444	-1.19238	0.233113	0.351744
RMER6A	ERV2	Murinae	105.923	-0.33045	0.278816	-1.18519	0.235942	0.35475
RLTR46A2	ERV2	Mus musculus	4.87265	0.900742	0.76505	1.17736	0.239051	0.358153
BGLII_B	ERV2	Muridae	8.47462	-0.733201	0.634178	-1.15614	0.247622	0.368449
MLTR31F_MM	ERV2	Mus musculus	16.7597	-0.572489	0.496121	-1.15393	0.248529	0.368449
MYSERV6	ERV2	Muridae	46.9361	0.421718	0.36518	1.15482	0.248164	0.368449
ETnERV3	ERV2	Mus	1276.96	0.431224	0.376925	1.14406	0.2526	0.370386
MLTR25C	ERV2	Mus musculus	3.81657	-0.878505	0.76675	-1.14575	0.251898	0.370386
RMER2	ERV1	Mus musculus	11.8584	0.67892	0.594345	1.1423	0.25333	0.370386
RNSAT1a	Satellite	Rattus	227.747	-0.309668	0.269883	-1.14742	0.25121	0.370386
RMER17C	ERV2	Mus musculus	14.7519	-0.554727	0.49297	-1.12527	0.260473	0.37952
B1F2	SINE1/7SL	Muridae	3.15885	-0.892942	0.799288	-1.11717	0.263921	0.380621
RLTR13C3	ERV2	Mus musculus	33.031	0.421908	0.376997	1.11913	0.263086	0.380621
RMER2B_Rn	ERV1	Rattus norvegicus	9.2062	-0.671186	0.599829	-1.11896	0.263156	0.380621
RLTR10E	ERV2	Mus musculus	30.9566	0.459335	0.412049	1.11476	0.264954	0.380815
RLTR41C	ERV1	Mus musculus	19.6235	-0.554686	0.509106	-1.08953	0.27592	0.395237
MurERV4	ERV2	Muridae	37.4576	-0.39963	0.370189	-1.07953	0.280351	0.400232
RLTR20A2_MM	ERV2	Mus musculus	3.56708	0.874651	0.817417	1.07002	0.284611	0.404951
MERVL	ERV3	Mus musculus	69996.1	-0.337135	0.316451	-1.06536	0.286712	0.405432
RLTR30D2_MM	ERV1	Mus musculus	5.401	-0.753515	0.707506	-1.06503	0.286862	0.405432
ERVB5_2-LTR_MM	ERV2	Mus musculus	32.1601	0.435454	0.411281	1.05877	0.289702	0.408086
MusHAL1	L1	Mus	1007.79	0.239333	0.228165	1.04895	0.294201	0.413051
RLTR9F	ERV2	Mus musculus	5.74081	0.746754	0.716361	1.04243	0.297214	0.415903
LTRIS4	ERV1	Mus musculus	14.2866	0.548565	0.53087	1.03333	0.301448	0.420441
RMER1A	RMER1A	Murinae	7.16454	-0.683823	0.668934	-1.02226	0.306659	0.426307
RLTR44A_LTR	ERV2	Mus	7.02321	-0.757001	0.744522	-1.01676	0.309267	0.428527
RLTR10F	ERV2	Mus musculus	426.511	-0.253368	0.249724	-1.01459	0.310302	0.42856
RLTR25B	ERV2	Muridae	10.7755	-0.582315	0.576647	-1.00983	0.312578	0.430302
RLTR27_MM	LTR Retrotransposon	Mus musculus	50.2879	0.393054	0.391681	1.0035	0.315617	0.43308
RLTR19	ERV3	Rattus	11.1284	-0.612801	0.620453	-0.987666	0.323316	0.442213
RLTR11A2	ERV2	Muridae	5.10635	-0.713328	0.726899	-0.98133	0.32643	0.445037
RLTR20B1_MM	ERV2	Mus musculus	4.11017	-0.733476	0.758556	-0.966936	0.333576	0.453321
RMER16B2	ERV2	Muridae	7.18157	0.680525	0.712786	0.95474	0.339709	0.460181
RLTR13D	Endogenous Retrovirus	Mus musculus	54.3114	-0.333189	0.350224	-0.95136	0.341422	0.461028
RLTR20C2_MM	ERV2	Mus musculus	3.8752	-0.729531	0.770916	-0.946317	0.343987	0.463017
RLTR44B_LTR	ERV2	Mus	38.3932	0.369201	0.396969	0.93005	0.352345	0.472767
MMERVK10D3_LTR	ERV2	Mus musculus	103.884	-0.289188	0.312482	-0.925455	0.354729	0.472973
ORR1B1-int	ERV3	Muridae	48.3493	-0.325897	0.351335	-0.927596	0.353617	0.472973
ERV2-Dor_I	ERV2	Dipodomys ordii	7.9588	-0.652792	0.714255	-0.913949	0.360744	0.479484
MurERV4_19	ERV2	Muridae	264.556	-0.283244	0.310922	-0.910981	0.362305	0.480054
RLTR30E_MM	ERV1	Mus musculus	3.21363	0.741482	0.818728	0.905652	0.36512	0.482277
LX4	L1	Mus musculus	18.3396	-0.456532	0.506882	-0.900668	0.367765	0.484261
ID_Rn2	SINE2/tRNA	Rattus	3.40546	-0.71798	0.81397	-0.882072	0.377738	0.495854
BC1_Ma	SINE2/tRNA	Mesocricetus	11.2048	-0.555599	0.633778	-0.876647	0.380678	0.497817
LTRIS6	ERV1	Mus musculus	5.09936	0.704182	0.806296	0.873353	0.38247	0.497817
RLTR43C	ERV2	Mus musculus	15.0366	-0.488249	0.559385	-0.872831	0.382755	0.497817
RLTR16C_MM	ERV2	Mus musculus	6.77173	-0.589864	0.678432	-0.869452	0.3846	0.498686
PB1D9	SINE1/7SL	Rodentia	34.4587	-0.344068	0.408361	-0.842559	0.399475	0.516395
RLTR13A3	ERV2	Mus musculus	144.772	0.22059	0.262865	0.839175	0.401371	0.517134
RLTR1D2_MM	ERV1	Mus musculus	73.5619	0.311586	0.372181	0.837189	0.402487	0.517134
L1_Mur2_orf2	L1	Muridae	243.866	0.220738	0.266241	0.829093	0.407052	0.52142
RLTR1D_MM	ERV1	Mus musculus	40.4993	0.281813	0.348784	0.807986	0.419099	0.535234
RLTR13D2	ERV2	Mus musculus	42.3746	-0.297121	0.370785	-0.801328	0.422942	0.53852
RMER6B	ERV2	Murinae	5.5342	-0.550427	0.689517	-0.798278	0.424709	0.539152
MYSERV	ERV2	Mus musculus	3.20262	-0.62941	0.813516	-0.773691	0.439114	0.555581
ORR1A0	ERV3	Mus musculus	5827.36	0.177811	0.230404	0.771735	0.440271	0.555581
MMERVK10D3_I	ERV2	Mus musculus	775.139	-0.178874	0.233204	-0.767028	0.443065	0.557446
RLTR13B	Endogenous Retrovirus	Mus musculus	69.7271	0.235426	0.313391	0.751223	0.452518	0.567656
RLTR13A	ERV2	Mus musculus	149.569	-0.202921	0.27302	-0.743248	0.457332	0.570319
RSINE2	SINE2/tRNA	Rodentia	8.04526	-0.456485	0.613262	-0.744355	0.456662	0.570319
MMSAT4	Satellite	Mus	27660.4	-0.236833	0.32463	-0.729549	0.465666	0.579009
RLTRETN_MM	ERV2	Mus musculus	5403.31	-0.155242	0.215785	-0.719429	0.471877	0.585017
RMER17B	ERV2	Mus musculus	19.6779	0.341307	0.49432	0.690457	0.489907	0.605599
RLTR34_MM	ERV2	Mus musculus	4.88122	-0.48997	0.72255	-0.678113	0.4977	0.611666
SATMIN	SAT	Mus musculus	11.2146	0.469648	0.690516	0.680141	0.496415	0.611666
RLTR1C_MM	ERV1	Mus musculus	118.546	0.191392	0.290776	0.658213	0.510401	0.625463
RMER17C_I	ERV2	Muridae	12.5529	0.422381	0.651324	0.648497	0.516664	0.631313
ETnERV2	ERV2	Mus	5515.11	0.269608	0.419237	0.643091	0.520165	0.631948
RLTR9C	ERV2	Mus	5.42675	-0.443445	0.689052	-0.643558	0.519862	0.631948
RLTR14_I	ERV1	Muridae	3.68131	0.50533	0.788749	0.640673	0.521735	0.632045
IAPLTR4	ERV2	Mus musculus	33.5555	0.268365	0.430049	0.624034	0.532605	0.639729
MLTR31B_MM	ERV2	Mus musculus	14.4127	0.347548	0.556169	0.624896	0.532039	0.639729
RLTR13C1	ERV2	Mus musculus	111.94	0.184507	0.295238	0.624944	0.532008	0.639729
RMER16C	ERV2	Muridae	4.26012	0.487487	0.797317	0.611409	0.540929	0.647892
ERVB1_1-I_RN	Endogenous Retrovirus	Rattus norvegicus	4.10043	-0.439675	0.747572	-0.588137	0.55644	0.659024
Lx7_3end	L1	Rodentia	4.08955	-0.47813	0.810088	-0.59022	0.555043	0.659024
MMETN	Endogenous Retrovirus	Mus musculus	194212	0.222239	0.37515	0.592399	0.553583	0.659024
RNLTR10A	ERV1	Rattus	3.86417	0.499672	0.843253	0.592552	0.553481	0.659024
RMER19A_LTR	ERV2	Muridae	67.6117	-0.185643	0.319363	-0.581291	0.561044	0.662626
Lx3C_3end	L1	Muridae	96.374	0.201298	0.363703	0.553467	0.579944	0.683045
MLTR31A_MM	ERV2	Mus musculus	17.2146	0.278296	0.524908	0.53018	0.595987	0.699996
RMER6C	ERV2	Mus musculus	48.6299	-0.173523	0.330531	-0.524981	0.599597	0.70229
LX5	L1	Mus musculus	8.02335	-0.339077	0.66694	-0.508407	0.611168	0.713871
BGLII_A	ERV2	Muridae	11.097	-0.281506	0.571515	-0.492561	0.622322	0.724903
MLTR31FA_MM	ERV2	Mus musculus	15.5859	-0.248545	0.510567	-0.486802	0.626398	0.726862
RLTR8	ERV2	Mus musculus	39.4325	-0.189495	0.390435	-0.485344	0.627432	0.726862
RLTR13B2	ERV2	Mus musculus	1780.77	0.130867	0.272874	0.479587	0.631521	0.729605
RLTR12BD_Mm	ERV2	Mus	3.92052	-0.357788	0.755934	-0.473306	0.635995	0.732777
5S_CPo	Nonautonomous	Cavia porcellus	46.1092	-0.253188	0.543996	-0.465424	0.641628	0.737264
Lx_3end	L1	Muridae	641.649	0.0937366	0.204066	0.459344	0.645987	0.740266
MURVY_LTR	ERV1	Mus musculus	160.342	-0.136914	0.304306	-0.449922	0.652767	0.746019
L1VL2_5end	L1	Mus	217.086	-0.111701	0.251012	-0.445001	0.656319	0.746057
SQR1_MM	SAT	Mus musculus	3.32176	-0.349788	0.785886	-0.445088	0.656256	0.746057
RLTR33_MM	ERV3	Mus musculus	19.9914	0.208541	0.472161	0.441674	0.658725	0.74679
RMER13B	ERV2	Muridae	25.7639	-0.17689	0.424098	-0.417097	0.676608	0.762983
RNLTR2d	ERV2	Rattus norvegicus	7.62788	-0.261868	0.627145	-0.417555	0.676272	0.762983
LTRIS5	ERV1	Mus musculus	3.95738	0.329983	0.802958	0.410959	0.681103	0.766015
Lx2A1_3end	L1	Muridae	56.9495	0.161354	0.39594	0.407522	0.683625	0.766817
Lx2_3end	L1	Muridae	723.106	0.0830819	0.215269	0.385945	0.699537	0.782596
RMER17A_Rn-I	ERV2	Rattus norvegicus	8.10708	-0.263435	0.687554	-0.383147	0.701611	0.78285
MLTR31E_MM	ERV2	Mus musculus	7.94721	0.235738	0.637072	0.370034	0.711357	0.791641
RLTR19A_MM	ERV3	Mus musculus	14.0491	-0.180969	0.536426	-0.33736	0.735845	0.81675
RLTR31_Rn1	ERV2	Rattus	6.9497	-0.222306	0.667425	-0.33308	0.739074	0.818191
RLTR51A_Mm	ERV3	Mus musculus	14.3079	-0.164468	0.509013	-0.323112	0.746611	0.824383
RMER16_Mm	ERV2	Muridae	50.0668	0.143119	0.457884	0.312565	0.754611	0.831052
LTRIS_Mm	ERV1	Mus	228.403	-0.0886356	0.290559	-0.305052	0.760327	0.835178
RMER6D	ERV2	Mus musculus	13.5889	0.164726	0.552702	0.298038	0.765675	0.838879
RMER16	ERV2	Muridae	43.0212	-0.107228	0.380858	-0.281544	0.778293	0.850506
RNERV19	ERV1	Rattus	4.33633	0.204908	0.777624	0.263506	0.792161	0.863435
L1_Rat4_3end	L1	Rattus	10.4075	0.155311	0.619029	0.250894	0.801896	0.871805
ORR1B2	ERV3	Mus musculus	15.3275	-0.127532	0.521917	-0.244353	0.806957	0.875063
RNLTR11-int	ERV2	Rattus	47.869	-0.0912342	0.386344	-0.236148	0.813318	0.879711
L1_Mus2_3end	L1	Mus	1648.49	-0.0417275	0.186164	-0.224144	0.822645	0.887536
LX5b	L1	Mus musculus	41.9127	-0.0691377	0.360065	-0.192014	0.847731	0.908232
RLTR13G	ERV2	Mus musculus	61.6009	0.0593326	0.314573	0.188613	0.850396	0.908232
RNSAT1c	Satellite	Rattus	36.2469	0.073276	0.385897	0.189885	0.8494	0.908232
URR1B	DNA transposon	Muridae	20.5806	0.0904069	0.459459	0.196768	0.844009	0.908232
RLTR44C_LTR	ERV2	Mus	54.8846	0.0585525	0.322746	0.181419	0.856038	0.91196
ERVB7_4-LTR_MM	ERV2	Mus musculus	19.3109	0.0787278	0.466119	0.1689	0.865875	0.920128
RLTR20A	ERV2	Muridae	3.18859	0.128459	0.790257	0.162554	0.87087	0.92082
RMER12B	ERV2	Muridae	3.952	-0.133226	0.818388	-0.162791	0.870683	0.92082
RLTR41B	ERV1	Mus musculus	4.22836	-0.125689	0.817302	-0.153785	0.877779	0.925231
RLTR46B	ERV2	Mus musculus	37.8648	-0.0705101	0.464729	-0.151723	0.879405	0.925231
RLTR31M	ERV2	Murinae	11.1776	0.0777734	0.58789	0.132292	0.894753	0.936729
RLTR6_MM	ERV1	Mus musculus	656.539	-0.0386032	0.28792	-0.134076	0.893343	0.936729
RMER15	ERV3	Mus musculus	10.7355	-0.0784248	0.611509	-0.128248	0.897953	0.937763
RLTR19B_MM	ERV3	Mus musculus	25.2186	-0.053714	0.433574	-0.123886	0.901405	0.939056
RMER13A	ERV2	Muridae	6.14989	0.0794685	0.681793	0.116558	0.90721	0.942787
BGLII	ERV2	Mus musculus	4.61526	-0.0825899	0.762564	-0.108306	0.913753	0.947265
RLTR46A	ERV2	Mus musculus	5.21417	-0.0685515	0.753448	-0.0909838	0.927505	0.959176
MYSERV16_I	ERV2	Mus musculus	11.6275	-0.0467438	0.550205	-0.0849571	0.932296	0.961784
ORR1C2_LTR	ERV3	Muridae	4.41669	-0.0286209	0.783257	-0.0365409	0.970851	0.991043
RLTR30_MM	ERV1	Mus musculus	16.3381	-0.0216365	0.5256	-0.0411653	0.967164	0.991043
RLTR35_MM	ERV3	Mus musculus	29.8295	-0.0155782	0.390199	-0.0399238	0.968154	0.991043
RLTR6C_Mm	ERV1	Mus musculus	133.992	0.0132289	0.291279	0.0454165	0.963775	0.991043
SQR4_MM	SAT	Mus musculus	14.5415	0.0191772	0.553166	0.0346681	0.972344	0.991043
RLTR31_MM	ERV2	Mus musculus	5.90911	0.0228008	0.734949	0.0310236	0.975251	0.991622
ERVB7_2-LTR_MM	ERV2	Mus musculus	74.6599	0.0063474	0.393778	0.0161192	0.987139	0.994174
L1_Mus1_3end	L1	Mus	3185.63	0.0036638	0.185615	0.0197387	0.984252	0.994174
LTRIS4A	ERV1	Mus musculus	43.3774	-0.00647719	0.354435	-0.0182747	0.98542	0.994174
RNSAT1b	Satellite	Rattus	21.2344	0.0113065	0.501557	0.0225428	0.982015	0.994174
Lx2B2_3end	L1	Muridae	122.562	0.00170196	0.25606	0.00664671	0.994697	0.9969
RLTR20A1_MM	ERV2	Mus musculus	3.10159	-0.00327604	0.843306	-0.00388476	0.9969	0.9969
RMER17B2	ERV2	Mus musculus	34.3779	0.00255139	0.374358	0.00681536	0.994562	0.9969
91ES8_RN	Satellite	Rattus	0	NA	NA	NA	NA	NA
ALINE	Non-LTR Retrotransposon	Mammalia	0	NA	NA	NA	NA	NA
ALSAT_RN	SAT	Rattus norvegicus	0	NA	NA	NA	NA	NA
B1F1A	SINE1/7SL	Cavia porcellus	0.749086	-1.18313	0.796631	-1.48517	0.1375	NA
B1F1	SINE1/7SL	Muridae	1.0306	-1.05957	0.836776	-1.26626	0.205421	NA
B1F	SINE1/7SL	Mus musculus	1.00621	0.010867	0.858047	0.0126648	0.989895	NA
B2L_S	SINE2/tRNA	Dipodidae	2.09378	-0.301946	0.838733	-0.360002	0.718845	NA
B3A	SINE2/tRNA	Rodentia	0.489632	-0.0397595	0.756081	-0.0525863	0.958062	NA
B3	SINE2/tRNA	Rodentia	2.19492	-1.2586	0.854984	-1.47208	0.141	NA
B4A	SINE2/tRNA	Rodentia	0.109358	-0.0356996	0.6219	-0.057404	0.954223	NA
B4	SINE2/tRNA	Rodentia	0	NA	NA	NA	NA	NA
BC1_Cpo	SINE2/tRNA	Cavia porcellus	0	NA	NA	NA	NA	NA
BC1_Cp	SINE2/tRNA	Mus musculus	0	NA	NA	NA	NA	NA
BC1_Dor	SINE2/tRNA	Dipodomys ordii	0	NA	NA	NA	NA	NA
BC1	SINE2/tRNA	Rattus norvegicus	0.0844748	-0.0356996	0.6219	-0.057404	0.954223	NA
BGLII_B2	ERV2	Murinae	2.05567	0.158192	0.848278	0.186486	0.852064	NA
BGLII_C	ERV2	Mus musculus	0	NA	NA	NA	NA	NA
BGLII_Mur	ERV2	Murinae	0.696992	0.687637	0.769855	0.893203	0.371749	NA
BGLII_Rat_LTR	ERV2	Rattus	1.41211	1.49985	0.856843	1.75044	0.0800428	NA
BLACKJACK	hAT	Eutheria	0	NA	NA	NA	NA	NA
C573	Repeat region	Mus musculus	1.2748	1.39801	0.853182	1.63858	0.101301	NA
CAVID1B	SINE2/tRNA	Cavia porcellus	0	NA	NA	NA	NA	NA
CAVID1C	SINE2/tRNA	Cavia porcellus	0.242965	-0.328866	0.6219	-0.528809	0.596938	NA
CAVID2A	SINE2/tRNA	Cavia porcellus	0	NA	NA	NA	NA	NA
CAVID2B1	SINE2/tRNA	Cavia porcellus	0	NA	NA	NA	NA	NA
CAVID2B2	SINE2/tRNA	Cavia porcellus	0	NA	NA	NA	NA	NA
CAVID2B	SINE2/tRNA	Cavia porcellus	0	NA	NA	NA	NA	NA
CAVID2C2	SINE2/tRNA	Cavia porcellus	0	NA	NA	NA	NA	NA
CAVID2C	SINE2/tRNA	Cavia porcellus	0	NA	NA	NA	NA	NA
CAVID2D	SINE2/tRNA	Cavia porcellus	0	NA	NA	NA	NA	NA
CAVID2E	SINE2/tRNA	Cavia porcellus	0	NA	NA	NA	NA	NA
CAVID	SINE2/tRNA	Cavia porcellus	0	NA	NA	NA	NA	NA
CENSAT	SAT	Mus caroli	0	NA	NA	NA	NA	NA
CHARLIE1A	hAT	Eutheria	0	NA	NA	NA	NA	NA
CHARLIE1B	hAT	Eutheria	0	NA	NA	NA	NA	NA
CHARLIE1	hAT	Eutheria	0.352323	-0.19944	0.670113	-0.297621	0.765992	NA
CHARLIE2	hAT	Eutheria	0	NA	NA	NA	NA	NA
CR1_Mam	CR1	Mammalia	0	NA	NA	NA	NA	NA
CYRA11_MM	Repeat region	Mus musculus	0	NA	NA	NA	NA	NA
Charlie11	hAT	Eutheria	0	NA	NA	NA	NA	NA
Charlie13a	hAT	Mammalia	0	NA	NA	NA	NA	NA
Charlie13b	hAT	Mammalia	0	NA	NA	NA	NA	NA
Charlie15a	hAT	Eutheria	0	NA	NA	NA	NA	NA
Charlie16a	hAT	Mammalia	0	NA	NA	NA	NA	NA
Charlie17a	hAT	Mammalia	0	NA	NA	NA	NA	NA
Charlie18a	hAT	Mammalia	0	NA	NA	NA	NA	NA
Charlie19a	hAT	Mammalia	0	NA	NA	NA	NA	NA
Charlie21a	hAT	Eutheria	0	NA	NA	NA	NA	NA
Charlie22a	hAT	Mammalia	0	NA	NA	NA	NA	NA
Charlie24	hAT	Mammalia	0	NA	NA	NA	NA	NA
Charlie25	hAT	Mammalia	0.242965	-0.328866	0.6219	-0.528809	0.596938	NA
Charlie26a	hAT	Mammalia	0	NA	NA	NA	NA	NA
Charlie27	hAT	Eutheria	0	NA	NA	NA	NA	NA
Charlie28	hAT	Eutheria	0	NA	NA	NA	NA	NA
DERV2a_I	ERV2	Dipodomys ordii	0	NA	NA	NA	NA	NA
DERV2a_LTR	ERV2	Dipodomys ordii	0	NA	NA	NA	NA	NA
DERV2b_LTR	ERV2	Dipodomys ordii	0	NA	NA	NA	NA	NA
DIP0	SINE2/tRNA	Dipodidae	2.26981	-0.617522	0.83114	-0.742982	0.457493	NA
DIPODE1	SINE2/tRNA	Dipodomys ordii	0	NA	NA	NA	NA	NA
DIPODE2	SINE2/tRNA	Dipodomys ordii	0	NA	NA	NA	NA	NA
DIPODE3	SINE1/7SL	Dipodomys ordii	0	NA	NA	NA	NA	NA
DIP	SINE2/tRNA	Allactaga	0.137309	-0.0356996	0.6219	-0.057404	0.954223	NA
DNA1_Mam	DNA transposon	Eutheria	0	NA	NA	NA	NA	NA
DRB_RN	DRB_RN	Rattus norvegicus	0.137309	-0.0356996	0.6219	-0.057404	0.954223	NA
ERV1-1_STr-I	ERV1	Ictidomys tridecemlineatus	0	NA	NA	NA	NA	NA
ERV1-1_STr-LTR	ERV1	Ictidomys tridecemlineatus	0	NA	NA	NA	NA	NA
ERV1A-CPo_I	ERV1	Cavia porcellus	0.218717	0.114009	0.624515	0.182556	0.855147	NA
ERV1A-CPo_LTR	ERV1	Cavia porcellus	0	NA	NA	NA	NA	NA
ERV1A1-CPo_LTR	ERV1	Cavia porcellus	0	NA	NA	NA	NA	NA
ERV1NA-CPo_I	ERV1	Cavia porcellus	0	NA	NA	NA	NA	NA
ERV1NA-CPo_LTR	ERV1	Cavia porcellus	0	NA	NA	NA	NA	NA
ERV2-1_CGr-I	ERV2	Cricetulus griseus	0	NA	NA	NA	NA	NA
ERV2-1_CGr-LTR	ERV2	Cricetulus griseus	0	NA	NA	NA	NA	NA
ERV2-1_STr-LTR	ERV2	Ictidomys tridecemlineatus	0	NA	NA	NA	NA	NA
ERV2-2B_STr-LTR	ERV2	Ictidomys tridecemlineatus	0	NA	NA	NA	NA	NA
ERV2-2C_STr-LTR	ERV2	Ictidomys tridecemlineatus	0	NA	NA	NA	NA	NA
ERV2-2_CGr-I	ERV2	Cricetulus griseus	0	NA	NA	NA	NA	NA
ERV2-2_CGr-LTR	ERV2	Cricetulus griseus	0	NA	NA	NA	NA	NA
ERV2-2_STr-I	ERV2	Ictidomys tridecemlineatus	0	NA	NA	NA	NA	NA
ERV2-2_STr-LTR	ERV2	Ictidomys tridecemlineatus	0	NA	NA	NA	NA	NA
ERV2-3B_STr-LTR	ERV2	Ictidomys tridecemlineatus	0	NA	NA	NA	NA	NA
ERV2-3C1a_CPo-LTR	ERV2	Cavia porcellus	0	NA	NA	NA	NA	NA
ERV2-3C_STr-LTR	ERV2	Ictidomys tridecemlineatus	0	NA	NA	NA	NA	NA
ERV2-3_CGr-I	ERV2	Cricetulus griseus	0	NA	NA	NA	NA	NA
ERV2-3_CGr-LTR	ERV2	Cricetulus griseus	0	NA	NA	NA	NA	NA
ERV2-3_CPo-I	ERV2	Cavia porcellus	0	NA	NA	NA	NA	NA
ERV2-3_CPo-LTR	ERV2	Cavia porcellus	0	NA	NA	NA	NA	NA
ERV2-3_STr-I	ERV2	Ictidomys tridecemlineatus	0.217656	-0.328866	0.6219	-0.528809	0.596938	NA
ERV2-3_STr-LTR	ERV2	Ictidomys tridecemlineatus	0	NA	NA	NA	NA	NA
ERV2-3b_CPo-I	ERV2	Cavia porcellus	0	NA	NA	NA	NA	NA
ERV2-3b_CPo-LTR	ERV2	Cavia porcellus	0	NA	NA	NA	NA	NA
ERV2-3c1_CPo-LTR	ERV2	Cavia porcellus	0	NA	NA	NA	NA	NA
ERV2-3c_CPo-I	ERV2	Cavia porcellus	0.288465	-0.328866	0.6219	-0.528809	0.596938	NA
ERV2-3c_CPo-LTR	ERV2	Cavia porcellus	0	NA	NA	NA	NA	NA
ERV2-3d_CPo-I	ERV2	Cavia porcellus	0	NA	NA	NA	NA	NA
ERV2-3d_CPo-LTR	ERV2	Cavia porcellus	0	NA	NA	NA	NA	NA
ERV2-4_CGr-I	ERV2	Cricetulus griseus	0	NA	NA	NA	NA	NA
ERV2-4_CGr-LTR	ERV2	Cricetulus griseus	0	NA	NA	NA	NA	NA
ERV2-4_CPo-I	ERV2	Cavia porcellus	0	NA	NA	NA	NA	NA
ERV2-4_CPo-LTR	ERV2	Cavia porcellus	0	NA	NA	NA	NA	NA
ERV2-4_STr-I	ERV2	Ictidomys tridecemlineatus	0	NA	NA	NA	NA	NA
ERV2-4_STr-LTR	ERV2	Ictidomys tridecemlineatus	0	NA	NA	NA	NA	NA
ERV2-4b_CPo-LTR	ERV2	Cavia porcellus	0	NA	NA	NA	NA	NA
ERV2-5_CPo-I	ERV2	Cavia porcellus	0	NA	NA	NA	NA	NA
ERV2-5_CPo-LTR	ERV2	Cavia porcellus	0	NA	NA	NA	NA	NA
ERV2-Dor_LTR	ERV2	Dipodomys ordii	0	NA	NA	NA	NA	NA
ERV2A-CPo_I	ERV2	Cavia porcellus	0.0844748	-0.0356996	0.6219	-0.057404	0.954223	NA
ERV2A-CPo_LTR	ERV2	Cavia porcellus	0	NA	NA	NA	NA	NA
ERV2A2-CPo_LTR	ERV2	Cavia porcellus	0	NA	NA	NA	NA	NA
ERV2A3-CPo_LTR	ERV2	Cavia porcellus	0	NA	NA	NA	NA	NA
ERV2B-CPo_I	ERV2	Cavia porcellus	0.242965	-0.328866	0.6219	-0.528809	0.596938	NA
ERV2B-CPo_LTR	ERV2	Cavia porcellus	0	NA	NA	NA	NA	NA
ERV2B-Dor_LTR	ERV2	Dipodomys ordii	0	NA	NA	NA	NA	NA
ERV2B1-CPo_LTR	ERV2	Cavia porcellus	0	NA	NA	NA	NA	NA
ERV2B2-CPo_LTR	ERV2	Cavia porcellus	0	NA	NA	NA	NA	NA
ERV2N-1B_STr-LTR	ERV2	Ictidomys tridecemlineatus	0	NA	NA	NA	NA	NA
ERV2N-1_STr-I	ERV2	Ictidomys tridecemlineatus	0	NA	NA	NA	NA	NA
ERV2N-1_STr-LTR	ERV2	Ictidomys tridecemlineatus	0	NA	NA	NA	NA	NA
ERV3-1_CPo-I	ERV3	Cavia porcellus	0	NA	NA	NA	NA	NA
ERVB1_1-LTR_RN	LTR Retrotransposon	Rattus norvegicus	0	NA	NA	NA	NA	NA
ERVB1_2-I_RN	Endogenous Retrovirus	Rattus norvegicus	0	NA	NA	NA	NA	NA
ERVB1_2-LTR_RN	LTR Retrotransposon	Rattus norvegicus	0	NA	NA	NA	NA	NA
ERVB1_3-I_RN	Endogenous Retrovirus	Rattus norvegicus	0	NA	NA	NA	NA	NA
ERVB1_3-LTR_RN	LTR Retrotransposon	Rattus norvegicus	0	NA	NA	NA	NA	NA
ERVB2_2-I_RN	Endogenous Retrovirus	Rattus norvegicus	0	NA	NA	NA	NA	NA
ERVB2_2-LTR_RN	LTR Retrotransposon	Rattus norvegicus	0	NA	NA	NA	NA	NA
ERVB4_3-LTR_MM	ERV2	Mus musculus	3.06964	0.143051	0.813443	0.175858	0.860405	NA
ERVB4_5-I_RN	ERV2	Rattus norvegicus	1.33968	-1.49957	0.861024	-1.74161	0.0815771	NA
ERVB4_5-LTR_RN	ERV2	Rattus norvegicus	0	NA	NA	NA	NA	NA
ERVB4_6-I_RN	ERV2	Rattus norvegicus	0	NA	NA	NA	NA	NA
ERVB4_6-LTR_RN	LTR Retrotransposon	Rattus norvegicus	0	NA	NA	NA	NA	NA
ERVB5_1-LTR_MM	ERV2	Mus musculus	0	NA	NA	NA	NA	NA
ERVB5_3-I_RN	ERV2	Rattus norvegicus	0	NA	NA	NA	NA	NA
ERVB5_3-LTR_RN	ERV2	Rattus norvegicus	0	NA	NA	NA	NA	NA
ERVB5_4-I_RN	ERV2	Rattus	0	NA	NA	NA	NA	NA
ERVB5_4-LTR_RN	ERV2	Rattus norvegicus	0	NA	NA	NA	NA	NA
ERVB5_5-I_RN	ERV2	Rattus norvegicus	0	NA	NA	NA	NA	NA
ERVB5_5-LTR_RN	ERV2	Rattus norvegicus	0	NA	NA	NA	NA	NA
ERVB6_1-I_RN	Endogenous Retrovirus	Rattus norvegicus	0.471081	-0.00357529	0.71188	-0.00502233	0.995993	NA
ERVB6_1-LTR_RN	LTR Retrotransposon	Rattus norvegicus	0	NA	NA	NA	NA	NA
ERVL-B4	ERV3	Eutheria	0.0844748	-0.0356996	0.6219	-0.057404	0.954223	NA
ERVL-E	ERV3	Eutheria	0	NA	NA	NA	NA	NA
EUTREP10	Endogenous Retrovirus	Eutheria	0	NA	NA	NA	NA	NA
EUTREP11	EUTREP11	Eutheria	0	NA	NA	NA	NA	NA
EUTREP12	EUTREP12	Eutheria	0	NA	NA	NA	NA	NA
EUTREP13	Endogenous Retrovirus	Eutheria	0	NA	NA	NA	NA	NA
EUTREP14	EUTREP14	Eutheria	0	NA	NA	NA	NA	NA
EUTREP15	EUTREP15	Eutheria	0	NA	NA	NA	NA	NA
EUTREP16	EUTREP16	Eutheria	0	NA	NA	NA	NA	NA
EUTREP1	DNA transposon	Eutheria	0	NA	NA	NA	NA	NA
EUTREP2	EUTREP2	Eutheria	0	NA	NA	NA	NA	NA
EUTREP3	hAT	Eutheria	0	NA	NA	NA	NA	NA
EUTREP4	EUTREP4	Eutheria	0	NA	NA	NA	NA	NA
EUTREP5	EUTREP5	Eutheria	0	NA	NA	NA	NA	NA
EUTREP6	EUTREP6	Eutheria	0	NA	NA	NA	NA	NA
EUTREP7	EUTREP7	Eutheria	0	NA	NA	NA	NA	NA
EUTREP8	EUTREP8	Eutheria	0	NA	NA	NA	NA	NA
EutTc1-N1	Mariner/Tc1	Eutheria	0	NA	NA	NA	NA	NA
EuthAT-1	hAT	Eutheria	0.288465	-0.328866	0.6219	-0.528809	0.596938	NA
EuthAT-2B	hAT	Eutheria	0	NA	NA	NA	NA	NA
EuthAT-2	hAT	Eutheria	0	NA	NA	NA	NA	NA
EuthAT-N1	hAT	Eutheria	0.435313	-0.514171	0.648864	-0.792417	0.428118	NA
Eutr10	Eutr10	Eutheria	0	NA	NA	NA	NA	NA
Eutr11	Eutr11	Eutheria	0	NA	NA	NA	NA	NA
Eutr12	Eutr12	Eutheria	0	NA	NA	NA	NA	NA
Eutr13	Eutr13	Eutheria	0	NA	NA	NA	NA	NA
Eutr14	Eutr14	Eutheria	0	NA	NA	NA	NA	NA
Eutr15	Eutr15	Eutheria	0	NA	NA	NA	NA	NA
Eutr16	Eutr16	Eutheria	0	NA	NA	NA	NA	NA
Eutr17	Eutr17	Eutheria	0	NA	NA	NA	NA	NA
Eutr18	Eutr18	Eutheria	0	NA	NA	NA	NA	NA
Eutr1	Eutr1	Eutheria	0	NA	NA	NA	NA	NA
Eutr2	Eutr2	Eutheria	0	NA	NA	NA	NA	NA
Eutr3	Eutr3	Eutheria	0	NA	NA	NA	NA	NA
Eutr4	Eutr4	Eutheria	0	NA	NA	NA	NA	NA
Eutr5	Eutr5	Eutheria	0	NA	NA	NA	NA	NA
Eutr6	Eutr6	Eutheria	0	NA	NA	NA	NA	NA
Eutr8	hAT	Eutheria	0	NA	NA	NA	NA	NA
Eutr9	Eutr9	Eutheria	0	NA	NA	NA	NA	NA
GOLEM_B	Mariner/Tc1	Eutheria	0.217656	-0.328866	0.6219	-0.528809	0.596938	NA
GOLEM	Mariner/Tc1	Eutheria	0	NA	NA	NA	NA	NA
HAL1-1A_Cpo	L1	Cavia porcellus	1.35072	-0.68572	0.864666	-0.793046	0.427751	NA
HAL1-1B_Cpo	L1	Cavia porcellus	0.217656	-0.328866	0.6219	-0.528809	0.596938	NA
HAL1-1C_Cpo	L1	Cavia porcellus	0.682405	-0.384076	0.816759	-0.470244	0.638181	NA
HAL1-1D_Cpo	L1	Cavia porcellus	1.47435	-1.27789	0.865146	-1.47708	0.139653	NA
HAL1-1F_Cpo	L1	Cavia porcellus	0.217656	-0.328866	0.6219	-0.528809	0.596938	NA
HAL1-1G_Cpo	L1	Cavia porcellus	2.77636	-0.964863	0.809737	-1.19158	0.233428	NA
HAL1-2B_Cpo	L1	Cavia porcellus	0	NA	NA	NA	NA	NA
HAL1-2C_Cpo	L1	Cavia porcellus	0	NA	NA	NA	NA	NA
HAL1-3A_Cpo	L1	Cavia porcellus	0.0844748	-0.0356996	0.6219	-0.057404	0.954223	NA
HAL1-3B_Cpo	L1	Cavia porcellus	0	NA	NA	NA	NA	NA
HAL1-3C_Cpo	L1	Cavia porcellus	0.787636	-0.80573	0.808882	-0.996104	0.3192	NA
HAL1-4A_Cpo	L1	Cavia porcellus	0	NA	NA	NA	NA	NA
HAL1-4B_Cpo	L1	Cavia porcellus	0.288465	-0.328866	0.6219	-0.528809	0.596938	NA
HAL1-4_Cpo	L1	Cavia porcellus	0	NA	NA	NA	NA	NA
HAL1	L1	Eutheria	0	NA	NA	NA	NA	NA
HERVFH21I	Endogenous Retrovirus	Eutheria	1.37	0.390092	0.864072	0.451458	0.65166	NA
HERVH	ERV1	Eutheria	0.910521	0.0308785	0.823579	0.0374931	0.970092	NA
HERVK22I	ERV2	Eutheria	0	NA	NA	NA	NA	NA
HERVL68	Endogenous Retrovirus	Eutheria	0	NA	NA	NA	NA	NA
HERVR	ERV1	Papio hamadryas	0.16895	0.0691346	0.623307	0.110916	0.911683	NA
HERVS71	ERV1	Eutheria	0.327439	-0.221705	0.658236	-0.336817	0.736255	NA
Helitron1Nb_Mam	Helitron	Eutheria	0	NA	NA	NA	NA	NA
Helitron3Na_Mam	Helitron	Mammalia	0	NA	NA	NA	NA	NA
IAP1B_CGr-LTR	ERV2	Cricetulus griseus	0	NA	NA	NA	NA	NA
IAP1C_CGr-LTR	ERV2	Cricetulus griseus	0	NA	NA	NA	NA	NA
IAP1_CGr-LTR	ERV2	Cricetulus griseus	0	NA	NA	NA	NA	NA
ID-B1_Cpo	SINE2/tRNA	Cavia porcellus	1.00678	-0.492445	0.849201	-0.579892	0.561987	NA
ID-Spe	SINE2/tRNA	Spermophilus	0	NA	NA	NA	NA	NA
ID4_	SINE2/tRNA	Muridae	0	NA	NA	NA	NA	NA
IDL-Geo_Cca	SINE2/tRNA	Chaetodipus californicus	0	NA	NA	NA	NA	NA
IDL-Geo_Tbo	SINE2/tRNA	Thomomys bottae	0	NA	NA	NA	NA	NA
ID_B1	SINE2/tRNA	Muridae	0.274618	0.155368	0.625525	0.24838	0.803841	NA
ID_Rn1	SINE2/tRNA	Rattus	0	NA	NA	NA	NA	NA
IMPB_02	Simple Repeat	Rattus norvegicus	0	NA	NA	NA	NA	NA
ISAT_RN	I	Rattus norvegicus	0	NA	NA	NA	NA	NA
Kanga11a	Mariner/Tc1	Mammalia	0	NA	NA	NA	NA	NA
Kanga1	Mariner/Tc1	Mammalia	0	NA	NA	NA	NA	NA
L1-1A_Cpo	L1	Cavia porcellus	0	NA	NA	NA	NA	NA
L1-1B_Cpo	L1	Cavia porcellus	1.02106	-0.65867	0.845971	-0.778596	0.436218	NA
L1-1E_Cpo	L1	Cavia porcellus	0	NA	NA	NA	NA	NA
L1-1F_Cpo	L1	Cavia porcellus	0	NA	NA	NA	NA	NA
L1-1G_Cpo	L1	Cavia porcellus	0	NA	NA	NA	NA	NA
L1-1H_Cpo	L1	Cavia porcellus	0.109358	-0.0356996	0.6219	-0.057404	0.954223	NA
L1-1_CGr	L1	Cricetulus griseus	0.16895	0.0691346	0.623307	0.110916	0.911683	NA
L1-1_Cpo	L1	Cavia porcellus	0.137309	-0.0356996	0.6219	-0.057404	0.954223	NA
L1-1_Dor	L1	Dipodomys ordii	0	NA	NA	NA	NA	NA
L1-1_Str	L1	Ictidomys tridecemlineatus	0.109358	-0.0356996	0.6219	-0.057404	0.954223	NA
L1-2A_Cpo	L1	Cavia porcellus	0.858444	-0.950247	0.833787	-1.13968	0.254421	NA
L1-2B_Cpo	L1	Cavia porcellus	0.468451	0.483223	0.759136	0.636544	0.524422	NA
L1-2_CGr	L1	Cricetulus griseus	1.11656	-0.341531	0.841252	-0.40598	0.684757	NA
L1-2_Cpo	L1	Cavia porcellus	0	NA	NA	NA	NA	NA
L1-2_STr	L1	Ictidomys tridecemlineatus	0.61654	0.0743813	0.743862	0.0999934	0.92035	NA
L1-3A_Cpo	L1	Cavia porcellus	0	NA	NA	NA	NA	NA
L1-3_Cpo	L1	Cavia porcellus	0.0844748	-0.0356996	0.6219	-0.057404	0.954223	NA
L1-4A_Cpo	L1	Cavia porcellus	0.0844748	-0.0356996	0.6219	-0.057404	0.954223	NA
L1-4_Cpo	L1	Cavia porcellus	0	NA	NA	NA	NA	NA
L1M3A_5	L1	Eutheria	0	NA	NA	NA	NA	NA
L1M3DE_5	L1	Eutheria	0	NA	NA	NA	NA	NA
L1M3D_5	L1	Eutheria	0	NA	NA	NA	NA	NA
L1M6_5end	L1	Mammalia	0	NA	NA	NA	NA	NA
L1M7_5end	L1	Mammalia	0	NA	NA	NA	NA	NA
L1MA10	L1	Eutheria	0	NA	NA	NA	NA	NA
L1MB6_5	L1	Eutheria	0	NA	NA	NA	NA	NA
L1MB7	L1	Eutheria	0	NA	NA	NA	NA	NA
L1MC3	L1	Eutheria	0	NA	NA	NA	NA	NA
L1MC4B	L1	Eutheria	0	NA	NA	NA	NA	NA
L1MC4_5end	L1	Eutheria	0	NA	NA	NA	NA	NA
L1MC5	L1	Eutheria	0	NA	NA	NA	NA	NA
L1MDA_5	L1	Eutheria	0	NA	NA	NA	NA	NA
L1ME3C_3end	L1	Eutheria	0	NA	NA	NA	NA	NA
L1ME3D_3end	L1	Eutheria	0	NA	NA	NA	NA	NA
L1ME3E_3end	L1	Eutheria	0	NA	NA	NA	NA	NA
L1ME3F_3end	L1	Eutheria	0	NA	NA	NA	NA	NA
L1ME5_3end	L1	Mammalia	0	NA	NA	NA	NA	NA
L1MEC_5	L1	Eutheria	0.967803	-0.68033	0.843995	-0.806083	0.420195	NA
L1MEe_5end	L1	Eutheria	0	NA	NA	NA	NA	NA
L1MEf_5end	L1	Mammalia	0	NA	NA	NA	NA	NA
L1MEg_5end	L1	Mammalia	0	NA	NA	NA	NA	NA
L1NH_RN	L1	Rattus norvegicus	0	NA	NA	NA	NA	NA
L1P_MA2	L1	Eutheria	0.137309	-0.0356996	0.6219	-0.057404	0.954223	NA
L1R2_RN	L1	Rattus norvegicus	1.03489	1.0089	0.80827	1.24822	0.211949	NA
L1VL2_5	L1	Mus musculus	2.04669	0.071411	0.862466	0.0827985	0.934012	NA
L1_CC	L1	Cavia cutleri	0	NA	NA	NA	NA	NA
L1_CP	L1	Conilurus penicillatus	0.274618	0.155368	0.625525	0.24838	0.803841	NA
L1_Mur3_5end	L1	Muridae	0.519787	-0.48868	0.724414	-0.674586	0.499939	NA
L1_Rat3_3end	L1	Rattus	1.07728	1.02667	0.811411	1.26529	0.205766	NA
L1_Rn2_3end	L1	Rattus	0.521908	0.478919	0.727993	0.657862	0.510627	NA
L1_Rod_5end	L1	Muridae	0	NA	NA	NA	NA	NA
L1_Rod_orf2	L1	Muridae	1.00678	-0.492445	0.849201	-0.579892	0.561987	NA
L2B	CR1	Eutheria	0	NA	NA	NA	NA	NA
L2C	L2	Eutheria	0	NA	NA	NA	NA	NA
L2D	L2	Eutheria	0	NA	NA	NA	NA	NA
L2	CR1	Eutheria	0	NA	NA	NA	NA	NA
L3b_3end	CR1	Mammalia	0	NA	NA	NA	NA	NA
L4	RTEX	Mammalia	0.37294	-0.238648	0.677953	-0.352013	0.724829	NA
L5	RTEX	Mammalia	0	NA	NA	NA	NA	NA
LTR10A	ERV1	Eutheria	0	NA	NA	NA	NA	NA
LTR10B2_Str	ERV2	Ictidomys tridecemlineatus	0	NA	NA	NA	NA	NA
LTR10B3_Str	ERV2	Ictidomys tridecemlineatus	0	NA	NA	NA	NA	NA
LTR10B_Str	ERV2	Ictidomys tridecemlineatus	0	NA	NA	NA	NA	NA
LTR10_Cpo	ERV1	Cavia porcellus	0	NA	NA	NA	NA	NA
LTR10_RN	ERV2	Murinae	0.218717	0.114009	0.624515	0.182556	0.855147	NA
LTR10_Str	ERV2	Ictidomys tridecemlineatus	0	NA	NA	NA	NA	NA
LTR11_Cpo	ERV3	Cavia porcellus	0	NA	NA	NA	NA	NA
LTR12B_Cpo	ERV3	Cavia porcellus	0	NA	NA	NA	NA	NA
LTR12C_Cpo	ERV3	Cavia porcellus	0	NA	NA	NA	NA	NA
LTR12D_Cpo	ERV3	Cavia porcellus	0	NA	NA	NA	NA	NA
LTR12_Cpo	ERV3	Cavia porcellus	0	NA	NA	NA	NA	NA
LTR13B_Dor	ERV2	Dipodomys ordii	0	NA	NA	NA	NA	NA
LTR13_Cpo	ERV3	Cavia porcellus	0	NA	NA	NA	NA	NA
LTR13_Dor	ERV2	Dipodomys ordii	0	NA	NA	NA	NA	NA
LTR16A	ERV3	Eutheria	0	NA	NA	NA	NA	NA
LTR16B1	ERV3	Eutheria	0	NA	NA	NA	NA	NA
LTR16B2	ERV3	Eutheria	0	NA	NA	NA	NA	NA
LTR16B	ERV3	Eutheria	0	NA	NA	NA	NA	NA
LTR16D1	ERV3	Eutheria	0	NA	NA	NA	NA	NA
LTR16D2	ERV3	Eutheria	0	NA	NA	NA	NA	NA
LTR16E1	ERV3	Eutheria	0	NA	NA	NA	NA	NA
LTR16E2	ERV3	Eutheria	0	NA	NA	NA	NA	NA
LTR18_Dor	ERV2	Dipodomys ordii	0	NA	NA	NA	NA	NA
LTR1B_Str	ERV1	Ictidomys tridecemlineatus	0	NA	NA	NA	NA	NA
LTR1C1_Str	ERV1	Ictidomys tridecemlineatus	0	NA	NA	NA	NA	NA
LTR1C1a_Str	ERV1	Ictidomys tridecemlineatus	0	NA	NA	NA	NA	NA
LTR1C_Str	ERV1	Ictidomys tridecemlineatus	0	NA	NA	NA	NA	NA
LTR1_CPo	ERV1	Cavia porcellus	0	NA	NA	NA	NA	NA
LTR1_Rn	ERV2	Rattus norvegicus	0	NA	NA	NA	NA	NA
LTR1_Str	ERV1	Ictidomys tridecemlineatus	0	NA	NA	NA	NA	NA
LTR21B1_Str	ERV1	Ictidomys tridecemlineatus	0	NA	NA	NA	NA	NA
LTR21B1a_Str	ERV1	Ictidomys tridecemlineatus	0	NA	NA	NA	NA	NA
LTR21B2_Str	ERV1	Ictidomys tridecemlineatus	0	NA	NA	NA	NA	NA
LTR21B2a1_Str	ERV1	Ictidomys tridecemlineatus	0	NA	NA	NA	NA	NA
LTR21B2a_Str	ERV1	Ictidomys tridecemlineatus	0	NA	NA	NA	NA	NA
LTR21B2b2_Str	ERV1	Ictidomys tridecemlineatus	0	NA	NA	NA	NA	NA
LTR21B2b_Str	ERV1	Ictidomys tridecemlineatus	0	NA	NA	NA	NA	NA
LTR21B3_Str	ERV1	Ictidomys tridecemlineatus	1.80224	-0.0674215	0.857835	-0.0785949	0.937355	NA
LTR21B4_Str	ERV1	Ictidomys tridecemlineatus	0	NA	NA	NA	NA	NA
LTR21B_Dor	ERV1	Dipodomys ordii	0	NA	NA	NA	NA	NA
LTR21B_Str	ERV1	Ictidomys tridecemlineatus	0	NA	NA	NA	NA	NA
LTR21C_Dor	ERV1	Dipodomys ordii	0	NA	NA	NA	NA	NA
LTR21_Dor	ERV1	Dipodomys ordii	0	NA	NA	NA	NA	NA
LTR21_Str	ERV1	Ictidomys tridecemlineatus	0	NA	NA	NA	NA	NA
LTR22_Dor	ERV2	Dipodomys ordii	0	NA	NA	NA	NA	NA
LTR24B_Dor	ERV1	Dipodomys ordii	0	NA	NA	NA	NA	NA
LTR24_Dor	ERV1	Dipodomys ordii	0	NA	NA	NA	NA	NA
LTR25_Dor	ERV1	Dipodomys ordii	0	NA	NA	NA	NA	NA
LTR26_Str	ERV2	Ictidomys tridecemlineatus	0	NA	NA	NA	NA	NA
LTR27_Str	ERV2	Ictidomys tridecemlineatus	0	NA	NA	NA	NA	NA
LTR28_Str	ERV1	Ictidomys tridecemlineatus	0	NA	NA	NA	NA	NA
LTR29_Str	ERV2	Ictidomys tridecemlineatus	0	NA	NA	NA	NA	NA
LTR2B2_Cpo	ERV2	Cavia porcellus	0	NA	NA	NA	NA	NA
LTR2B_CGr	ERV2	Cricetulus griseus	0	NA	NA	NA	NA	NA
LTR2B_Cpo	ERV2	Cavia porcellus	0	NA	NA	NA	NA	NA
LTR2C_Cpo	ERV2	Cavia porcellus	0	NA	NA	NA	NA	NA
LTR2_CGr	ERV2	Cricetulus griseus	0	NA	NA	NA	NA	NA
LTR2_Rn	ERV2	Rattus norvegicus	0	NA	NA	NA	NA	NA
LTR2_Str	ERV2	Ictidomys tridecemlineatus	0	NA	NA	NA	NA	NA
LTR31_Str	ERV3	Ictidomys tridecemlineatus	0	NA	NA	NA	NA	NA
LTR32_Str	ERV3	Ictidomys tridecemlineatus	0	NA	NA	NA	NA	NA
LTR33B	ERV3	Mammalia	0	NA	NA	NA	NA	NA
LTR33C	ERV3	Eutheria	0	NA	NA	NA	NA	NA
LTR33_Str	ERV3	Ictidomys tridecemlineatus	0	NA	NA	NA	NA	NA
LTR33	ERV3	Eutheria	0	NA	NA	NA	NA	NA
LTR34A2_Str	ERV2	Ictidomys tridecemlineatus	0	NA	NA	NA	NA	NA
LTR34A_Str	ERV2	Ictidomys tridecemlineatus	0	NA	NA	NA	NA	NA
LTR34B2_Str	ERV2	Ictidomys tridecemlineatus	0	NA	NA	NA	NA	NA
LTR34B_Str	ERV2	Ictidomys tridecemlineatus	0	NA	NA	NA	NA	NA
LTR34C_Str	ERV2	Ictidomys tridecemlineatus	0	NA	NA	NA	NA	NA
LTR34D2_Str	ERV2	Ictidomys tridecemlineatus	0	NA	NA	NA	NA	NA
LTR34D_Str	ERV2	Ictidomys tridecemlineatus	0	NA	NA	NA	NA	NA
LTR34E2_Str	ERV2	Ictidomys tridecemlineatus	0	NA	NA	NA	NA	NA
LTR34E2b_Str	ERV2	Ictidomys tridecemlineatus	0	NA	NA	NA	NA	NA
LTR34E3_Str	ERV2	Ictidomys tridecemlineatus	0	NA	NA	NA	NA	NA
LTR34E4_Str	ERV2	Ictidomys tridecemlineatus	0	NA	NA	NA	NA	NA
LTR34E5_Str	ERV2	Ictidomys tridecemlineatus	0	NA	NA	NA	NA	NA
LTR34E6_Str	ERV2	Ictidomys tridecemlineatus	0	NA	NA	NA	NA	NA
LTR34E_Str	ERV2	Ictidomys tridecemlineatus	0	NA	NA	NA	NA	NA
LTR34F2_Str	ERV2	Ictidomys tridecemlineatus	0	NA	NA	NA	NA	NA
LTR34F_Str	ERV2	Ictidomys tridecemlineatus	0	NA	NA	NA	NA	NA
LTR35_Str	ERV1	Ictidomys tridecemlineatus	0	NA	NA	NA	NA	NA
LTR3B_Dor	ERV3	Dipodomys ordii	0	NA	NA	NA	NA	NA
LTR3_Cpo	ERV3	Cavia porcellus	0	NA	NA	NA	NA	NA
LTR3_Dor	ERV3	Dipodomys ordii	0	NA	NA	NA	NA	NA
LTR3_Rn	ERV1	Rattus norvegicus	1.32732	-0.234733	0.864969	-0.271378	0.786101	NA
LTR3_Str	ERV2	Ictidomys tridecemlineatus	0	NA	NA	NA	NA	NA
LTR40A1	ERV3	Eutheria	0	NA	NA	NA	NA	NA
LTR4B1_Str	ERV2	Ictidomys tridecemlineatus	0	NA	NA	NA	NA	NA
LTR4B2_Str	ERV2	Ictidomys tridecemlineatus	0	NA	NA	NA	NA	NA
LTR4B_Cpo	ERV1	Cavia porcellus	0	NA	NA	NA	NA	NA
LTR4B_Str	ERV2	Ictidomys tridecemlineatus	0	NA	NA	NA	NA	NA
LTR4C_Cpo	ERV1	Cavia porcellus	0	NA	NA	NA	NA	NA
LTR4_CGr	ERV2	Cricetulus griseus	0	NA	NA	NA	NA	NA
LTR4_Cpo	ERV1	Cavia porcellus	0	NA	NA	NA	NA	NA
LTR4_Dor	ERV2	Dipodomys ordii	0.288465	-0.328866	0.6219	-0.528809	0.596938	NA
LTR4_Str	ERV2	Ictidomys tridecemlineatus	0	NA	NA	NA	NA	NA
LTR54	ERV1	Eutheria	0	NA	NA	NA	NA	NA
LTR5B_Cpo	ERV3	Cavia porcellus	0	NA	NA	NA	NA	NA
LTR5B_Dor	ERV1	Dipodomys ordii	0	NA	NA	NA	NA	NA
LTR5_Dor	ERV1	Dipodomys ordii	0	NA	NA	NA	NA	NA
LTR5_Str	ERV1	Ictidomys tridecemlineatus	0	NA	NA	NA	NA	NA
LTR67B	ERV3	Eutheria	0	NA	NA	NA	NA	NA
LTR68	ERV1	Eutheria	0.137309	-0.0356996	0.6219	-0.057404	0.954223	NA
LTR6B2_Cpo	ERV3	Cavia porcellus	0	NA	NA	NA	NA	NA
LTR6B2a_Cpo	ERV3	Cavia porcellus	0	NA	NA	NA	NA	NA
LTR6B_Cpo	ERV3	Cavia porcellus	0	NA	NA	NA	NA	NA
LTR6B_Dor	ERV2	Dipodomys ordii	0	NA	NA	NA	NA	NA
LTR6C2_Cpo	ERV3	Cavia porcellus	0	NA	NA	NA	NA	NA
LTR6C_Cpo	ERV3	Cavia porcellus	0	NA	NA	NA	NA	NA
LTR6D_Cpo	ERV3	Cavia porcellus	0	NA	NA	NA	NA	NA
LTR6E_Cpo	ERV3	Cavia porcellus	0	NA	NA	NA	NA	NA
LTR6F2_Cpo	ERV3	Cavia porcellus	0	NA	NA	NA	NA	NA
LTR6F_Cpo	ERV3	Cavia porcellus	0	NA	NA	NA	NA	NA
LTR6G_Cpo	ERV3	Cavia porcellus	0	NA	NA	NA	NA	NA
LTR6H_Cpo	ERV3	Cavia porcellus	0	NA	NA	NA	NA	NA
LTR6I_Cpo	ERV3	Cavia porcellus	0	NA	NA	NA	NA	NA
LTR6_CGr	ERV2	Cricetulus griseus	0	NA	NA	NA	NA	NA
LTR6_Cpo	ERV3	Cavia porcellus	0	NA	NA	NA	NA	NA
LTR6_Dor	ERV2	Dipodomys ordii	0	NA	NA	NA	NA	NA
LTR6_Str	ERV2	Ictidomys tridecemlineatus	0	NA	NA	NA	NA	NA
LTR72_RN	ERV1	Murinae	0.774394	-1.05526	0.771235	-1.36828	0.171226	NA
LTR75_1	ERV1	Eutheria	0	NA	NA	NA	NA	NA
LTR78	ERV1	Mammalia	0	NA	NA	NA	NA	NA
LTR79	ERV3	Mammalia	0	NA	NA	NA	NA	NA
LTR7B_Cpo	ERV2	Cavia porcellus	0	NA	NA	NA	NA	NA
LTR7B_Str	ERV1	Ictidomys tridecemlineatus	0	NA	NA	NA	NA	NA
LTR7C_Cpo	ERV2	Cavia porcellus	0	NA	NA	NA	NA	NA
LTR7_Cpo	ERV2	Cavia porcellus	0	NA	NA	NA	NA	NA
LTR7_Dor	ERV2	Dipodomys ordii	0	NA	NA	NA	NA	NA
LTR7_Str	ERV1	Ictidomys tridecemlineatus	0	NA	NA	NA	NA	NA
LTR80A	ERV3	Eutheria	0	NA	NA	NA	NA	NA
LTR80B	ERV3	Eutheria	0	NA	NA	NA	NA	NA
LTR81A	ERV1	Mammalia	0	NA	NA	NA	NA	NA
LTR81B	ERV1	Mammalia	0	NA	NA	NA	NA	NA
LTR81C	ERV1	Mammalia	0	NA	NA	NA	NA	NA
LTR82A	ERV3	Eutheria	0	NA	NA	NA	NA	NA
LTR82B	ERV3	Mammalia	0	NA	NA	NA	NA	NA
LTR83	ERV3	Eutheria	0.763812	-0.225523	0.828472	-0.272216	0.785456	NA
LTR84a	ERV3	Eutheria	0	NA	NA	NA	NA	NA
LTR84b	ERV3	Eutheria	0	NA	NA	NA	NA	NA
LTR85a	Gypsy	Mammalia	0	NA	NA	NA	NA	NA
LTR85b	Gypsy	Mammalia	0	NA	NA	NA	NA	NA
LTR85c	Gypsy	Mammalia	0	NA	NA	NA	NA	NA
LTR86A1	ERV3	Mammalia	0	NA	NA	NA	NA	NA
LTR86A2	ERV3	Mammalia	0	NA	NA	NA	NA	NA
LTR86B1	ERV3	Mammalia	0	NA	NA	NA	NA	NA
LTR86B2	ERV3	Mammalia	0	NA	NA	NA	NA	NA
LTR86C	ERV3	Mammalia	0	NA	NA	NA	NA	NA
LTR87	ERV3	Eutheria	0	NA	NA	NA	NA	NA
LTR88a	Gypsy	Mammalia	0	NA	NA	NA	NA	NA
LTR88b	Gypsy	Mammalia	0	NA	NA	NA	NA	NA
LTR88c	Gypsy	Mammalia	0	NA	NA	NA	NA	NA
LTR89	ERV3	Mammalia	0	NA	NA	NA	NA	NA
LTR8B_Cpo	ERV1	Cavia porcellus	0	NA	NA	NA	NA	NA
LTR8B_Dor	ERV1	Dipodomys ordii	0	NA	NA	NA	NA	NA
LTR8B_Str	ERV1	Ictidomys tridecemlineatus	0	NA	NA	NA	NA	NA
LTR8C_CPo	ERV1	Cavia porcellus	0	NA	NA	NA	NA	NA
LTR8C_Dor	ERV1	Dipodomys ordii	0	NA	NA	NA	NA	NA
LTR8C_Str	ERV1	Ictidomys tridecemlineatus	0	NA	NA	NA	NA	NA
LTR8_Cpo	ERV1	Cavia porcellus	0	NA	NA	NA	NA	NA
LTR8_Dor	ERV1	Dipodomys ordii	0	NA	NA	NA	NA	NA
LTR8_Str	ERV1	Ictidomys tridecemlineatus	0	NA	NA	NA	NA	NA
LTR90A	LTR Retrotransposon	Mammalia	0	NA	NA	NA	NA	NA
LTR90B	LTR Retrotransposon	Mammalia	0	NA	NA	NA	NA	NA
LTR9B2_Str	ERV1	Ictidomys tridecemlineatus	0	NA	NA	NA	NA	NA
LTR9B2a1_Str	ERV1	Ictidomys tridecemlineatus	0	NA	NA	NA	NA	NA
LTR9B2a2_Str	ERV1	Ictidomys tridecemlineatus	0	NA	NA	NA	NA	NA
LTR9B2a_Str	ERV1	Ictidomys tridecemlineatus	0	NA	NA	NA	NA	NA
LTR9B3_Str	ERV1	Ictidomys tridecemlineatus	0	NA	NA	NA	NA	NA
LTR9B3a_Str	ERV1	Ictidomys tridecemlineatus	0	NA	NA	NA	NA	NA
LTR9B_Str	ERV1	Ictidomys tridecemlineatus	0	NA	NA	NA	NA	NA
LTR9_RN	ERV3	Rattus norvegicus	2.24971	-0.104453	0.864371	-0.120842	0.903816	NA
LTR9_Str	ERV1	Ictidomys tridecemlineatus	0	NA	NA	NA	NA	NA
LTRIS4B	ERV1	Mus musculus	2.67232	1.29256	0.840651	1.53758	0.124152	NA
LTRVL30	LTR Retrotransposon	Mus musculus	0	NA	NA	NA	NA	NA
LX10	L1	Mus musculus	0	NA	NA	NA	NA	NA
LX2	L1	Sciurognathi	0	NA	NA	NA	NA	NA
LX3	L1	Sciurognathi	0	NA	NA	NA	NA	NA
LX6	L1	Mus musculus	0.387666	0.323988	0.690675	0.469089	0.639006	NA
LX7	L1	Mus musculus	0.109358	-0.0356996	0.6219	-0.057404	0.954223	NA
LX8B	L1	Mus musculus	0	NA	NA	NA	NA	NA
LX8	L1	Mus musculus	0	NA	NA	NA	NA	NA
LX9	L1	Mus musculus	1.71643	0.303398	0.860574	0.352553	0.724424	NA
MARE10	MARE10	Mammalia	0	NA	NA	NA	NA	NA
MARE11	MARE11	Mammalia	0	NA	NA	NA	NA	NA
MARE1	Mariner/Tc1	Mammalia	0	NA	NA	NA	NA	NA
MARE3	SINE	Mammalia	0	NA	NA	NA	NA	NA
MARE4	MARE4	Mammalia	0	NA	NA	NA	NA	NA
MARE5	hAT	Mammalia	0	NA	NA	NA	NA	NA
MARE6	Tx1	Mammalia	0	NA	NA	NA	NA	NA
MARE7	Integrated Virus	Mammalia	0	NA	NA	NA	NA	NA
MARE8	MARE8	Mammalia	0	NA	NA	NA	NA	NA
MARE9	MARE9	Mammalia	0	NA	NA	NA	NA	NA
MEN	SINE2/tRNA	Menetes berdmorei	0.460621	-0.653114	0.708518	-0.921803	0.356631	NA
MER103	DNA transposon	Eutheria	0	NA	NA	NA	NA	NA
MER104A	DNA transposon	Eutheria	0	NA	NA	NA	NA	NA
MER104B	DNA transposon	Eutheria	0	NA	NA	NA	NA	NA
MER104C	DNA transposon	Eutheria	0	NA	NA	NA	NA	NA
MER104	DNA transposon	Eutheria	0	NA	NA	NA	NA	NA
MER115	hAT	Eutheria	0	NA	NA	NA	NA	NA
MER121	hAT	Mammalia	0	NA	NA	NA	NA	NA
MER124	Transposable Element	Mammalia	0	NA	NA	NA	NA	NA
MER135	Transposable Element	Mammalia	0	NA	NA	NA	NA	NA
MER21B	ERV3	Eutheria	0	NA	NA	NA	NA	NA
MER21C_BT	ERV3	Eutheria	0	NA	NA	NA	NA	NA
MER21C	ERV3	Eutheria	0	NA	NA	NA	NA	NA
MER2B	Mariner/Tc1	Eutheria	0	NA	NA	NA	NA	NA
MER2	Mariner/Tc1	Eutheria	0	NA	NA	NA	NA	NA
MER30	hAT	Vertebrata	0	NA	NA	NA	NA	NA
MER31A	ERV1	Eutheria	0	NA	NA	NA	NA	NA
MER34-int	ERV1	Eutheria	0	NA	NA	NA	NA	NA
MER34A1	ERV1	Eutheria	0	NA	NA	NA	NA	NA
MER34A	ERV1	Eutheria	0	NA	NA	NA	NA	NA
MER3	hAT	Eutheria	0	NA	NA	NA	NA	NA
MER44D	Mariner/Tc1	Eutheria	0	NA	NA	NA	NA	NA
MER46C	Mariner/Tc1	Eutheria	0	NA	NA	NA	NA	NA
MER47B	Mariner/Tc1	Eutheria	0	NA	NA	NA	NA	NA
MER47C	Mariner/Tc1	Eutheria	0	NA	NA	NA	NA	NA
MER57B1	ERV1	Eutheria	0	NA	NA	NA	NA	NA
MER57C1	ERV1	Eutheria	0	NA	NA	NA	NA	NA
MER57C2	ERV1	Eutheria	0	NA	NA	NA	NA	NA
MER57D	ERV1	Eutheria	0	NA	NA	NA	NA	NA
MER57E1	ERV1	Eutheria	0	NA	NA	NA	NA	NA
MER57E2	ERV1	Eutheria	0	NA	NA	NA	NA	NA
MER57E3	ERV1	Eutheria	0	NA	NA	NA	NA	NA
MER58A	hAT	Eutheria	0	NA	NA	NA	NA	NA
MER58B	hAT	Eutheria	0	NA	NA	NA	NA	NA
MER58C	hAT	Eutheria	0	NA	NA	NA	NA	NA
MER58D	hAT	Eutheria	0	NA	NA	NA	NA	NA
MER5A	hAT	Eutheria	0	NA	NA	NA	NA	NA
MER5C1	hAT	Eutheria	0	NA	NA	NA	NA	NA
MER63C	hAT	Eutheria	0	NA	NA	NA	NA	NA
MER65A	ERV1	Eutheria	0	NA	NA	NA	NA	NA
MER65I	Endogenous Retrovirus	Eutheria	0	NA	NA	NA	NA	NA
MER68A	ERV3	Eutheria	0	NA	NA	NA	NA	NA
MER68_I	ERV3	Eutheria	0	NA	NA	NA	NA	NA
MER69A	hAT	Eutheria	0	NA	NA	NA	NA	NA
MER69B	hAT	Eutheria	0	NA	NA	NA	NA	NA
MER6C	Mariner/Tc1	Eutheria	0	NA	NA	NA	NA	NA
MER6	Mariner/Tc1	Eutheria	0	NA	NA	NA	NA	NA
MER70_I	LTR Retrotransposon	Eutheria	0	NA	NA	NA	NA	NA
MER74A	ERV3	Eutheria	0	NA	NA	NA	NA	NA
MER74	Endogenous Retrovirus	Eutheria	0	NA	NA	NA	NA	NA
MER76-int	ERV3	Eutheria	0	NA	NA	NA	NA	NA
MER80	hAT	Eutheria	0	NA	NA	NA	NA	NA
MER82	DNA transposon	Eutheria	0.0844748	-0.0356996	0.6219	-0.057404	0.954223	NA
MER90a_LTR	ERV1	Eutheria	0	NA	NA	NA	NA	NA
MER91B	hAT	Eutheria	0	NA	NA	NA	NA	NA
MER92C	ERV1	Eutheria	0	NA	NA	NA	NA	NA
MER97d	hAT	Eutheria	0	NA	NA	NA	NA	NA
MERX	Mariner/Tc1	Eutheria	0	NA	NA	NA	NA	NA
MIR3	SINE2/tRNA	Mammalia	0	NA	NA	NA	NA	NA
MIRb	SINE2/tRNA	Mammalia	0.288465	-0.328866	0.6219	-0.528809	0.596938	NA
MIRc	SINE2/tRNA	Mammalia	0	NA	NA	NA	NA	NA
MIR	SINE2/tRNA	Mammalia	0	NA	NA	NA	NA	NA
MLT-int	ERV3	Eutheria	0	NA	NA	NA	NA	NA
MLT1A0	ERV3	Eutheria	0	NA	NA	NA	NA	NA
MLT1A1	ERV3	Eutheria	0	NA	NA	NA	NA	NA
MLT1B	ERV3	Eutheria	0	NA	NA	NA	NA	NA
MLT1C2	ERV3	Eutheria	0	NA	NA	NA	NA	NA
MLT1C	ERV3	Eutheria	0	NA	NA	NA	NA	NA
MLT1D	ERV3	Eutheria	0	NA	NA	NA	NA	NA
MLT1E1A	ERV3	Eutheria	0	NA	NA	NA	NA	NA
MLT1E1	ERV3	Eutheria	0	NA	NA	NA	NA	NA
MLT1E	ERV3	Eutheria	0	NA	NA	NA	NA	NA
MLT1F1	ERV3	Eutheria	0	NA	NA	NA	NA	NA
MLT1F_I	ERV3	Eutheria	0	NA	NA	NA	NA	NA
MLT1F	ERV3	Eutheria	0	NA	NA	NA	NA	NA
MLT1H_I	ERV3	Eutheria	0	NA	NA	NA	NA	NA
MLT1J-int	ERV3	Eutheria	0	NA	NA	NA	NA	NA
MLT1J	ERV3	Eutheria	0	NA	NA	NA	NA	NA
MLT1M	ERV3	Mammalia	0	NA	NA	NA	NA	NA
MLT1O	ERV3	Eutheria	0	NA	NA	NA	NA	NA
MLT1_I	ERV3	Eutheria	0	NA	NA	NA	NA	NA
MLT2A2_Str	ERV3	Ictidomys tridecemlineatus	0	NA	NA	NA	NA	NA
MLT2B2	ERV3	Eutheria	0	NA	NA	NA	NA	NA
MLT2E	ERV3	Eutheria	0	NA	NA	NA	NA	NA
MLT2F	ERV3	Eutheria	0	NA	NA	NA	NA	NA
MLTR11A	ERV2	Murinae	0	NA	NA	NA	NA	NA
MLTR11B	ERV2	Murinae	0	NA	NA	NA	NA	NA
MLTR12	ERV1	Murinae	0	NA	NA	NA	NA	NA
MLTR14	ERV1	Murinae	0	NA	NA	NA	NA	NA
MLTR18A_MM	ERV2	Mus musculus	0.435313	-0.514171	0.648864	-0.792417	0.428118	NA
MLTR18B_MM	ERV2	Mus musculus	0	NA	NA	NA	NA	NA
MLTR18C_MM	ERV2	Mus musculus	0.303192	0.208343	0.648653	0.321194	0.748063	NA
MLTR18D_MM	ERV2	Mus musculus	1.1519	0.185408	0.845608	0.21926	0.826448	NA
MLTR18_MM	ERV2	Mus musculus	0.16895	0.0691346	0.623307	0.110916	0.911683	NA
MLTR31C_MM	ERV2	Mus musculus	0.87888	-0.0194365	0.822091	-0.0236428	0.981138	NA
MLTR32C_MM	ERV2	Mus musculus	0.274618	0.155368	0.625525	0.24838	0.803841	NA
MLTR73	ERV1	Murinae	0	NA	NA	NA	NA	NA
MMAR1	Mariner/Tc1	Muridae	0.84724	-0.0544717	0.77972	-0.0698606	0.944305	NA
MMTV-int	ERV2	Mus	2.35333	2.12035	0.864612	2.45237	0.0141917	NA
MREP_MC	MCMREP	Mus caroli	0.41255	0.34785	0.695644	0.50004	0.617047	NA
MRLTR33	ERV3	Murinae	1.40692	0.447437	0.855258	0.523161	0.600862	NA
MSTC	ERV3	Eutheria	0	NA	NA	NA	NA	NA
MST_I	ERV3	Eutheria	0	NA	NA	NA	NA	NA
MT2A	ERV3	Rodentia	0	NA	NA	NA	NA	NA
MT2B1	ERV3	Muridae	0.519787	-0.48868	0.724414	-0.674586	0.499939	NA
MT2_Rat1	ERV3	Rattus	0.602693	0.568347	0.749521	0.75828	0.448283	NA
MTD	ERV3	Rodentia	0	NA	NA	NA	NA	NA
MTE-int	ERV3	Rodentia	0	NA	NA	NA	NA	NA
MTE1_STr-I	ERV3	Ictidomys tridecemlineatus	0	NA	NA	NA	NA	NA
MTE1_STr-LTR	ERV3	Ictidomys tridecemlineatus	0	NA	NA	NA	NA	NA
MTE2a_LTR	ERV3	Rodentia	0	NA	NA	NA	NA	NA
MTE2b_LTR	ERV3	Rodentia	0	NA	NA	NA	NA	NA
MTEa_LTR	ERV3	Rodentia	0	NA	NA	NA	NA	NA
MTEb_LTR	ERV3	Rodentia	0.288465	-0.328866	0.6219	-0.528809	0.596938	NA
MTE	Endogenous Retrovirus	Sciurognathi	0	NA	NA	NA	NA	NA
MUSID2	SINE2/tRNA	Rodentia	0.137309	-0.0356996	0.6219	-0.057404	0.954223	NA
MUSID3	SINE2/tRNA	Rodentia	0.0844748	-0.0356996	0.6219	-0.057404	0.954223	NA
MUSID4	SINE2/tRNA	Rodentia	0	NA	NA	NA	NA	NA
MUSID5	SINE2/tRNA	Rodentia	0	NA	NA	NA	NA	NA
MYS1_LTR	LTR Retrotransposon	Peromyscus leucopus	0	NA	NA	NA	NA	NA
MYS1_PL	direct repeat	Peromyscus leucopus	1.59781	-0.417127	0.86205	-0.483878	0.628472	NA
MamGypLTR1a	Gypsy	Mammalia	0	NA	NA	NA	NA	NA
MamGypLTR1b	Gypsy	Mammalia	0	NA	NA	NA	NA	NA
MamGypLTR1c	Gypsy	Mammalia	0	NA	NA	NA	NA	NA
MamGypLTR1d	Gypsy	Mammalia	0.217656	-0.328866	0.6219	-0.528809	0.596938	NA
MamGypLTR2b	Gypsy	Mammalia	0	NA	NA	NA	NA	NA
MamGypLTR2c	Gypsy	Mammalia	0	NA	NA	NA	NA	NA
MamGypLTR2	Gypsy	Mammalia	0	NA	NA	NA	NA	NA
MamGypLTR3	Gypsy	Mammalia	0	NA	NA	NA	NA	NA
MamRep137	Mariner/Tc1	Mammalia	0	NA	NA	NA	NA	NA
MamRep1527	Transposable Element	Eutheria	0.468451	0.483223	0.759136	0.636544	0.524422	NA
MamRep1894	hAT	Mammalia	0	NA	NA	NA	NA	NA
MamRep38	hAT	Mammalia	0	NA	NA	NA	NA	NA
MamRep4096	hAT	Mammalia	0	NA	NA	NA	NA	NA
MamRep434	Mariner/Tc1	Mammalia	0	NA	NA	NA	NA	NA
MamRep488	hAT	Mammalia	0	NA	NA	NA	NA	NA
MamRep564	Transposable Element	Mammalia	0	NA	NA	NA	NA	NA
MamRep605	Transposable Element	Mammalia	0	NA	NA	NA	NA	NA
MamSINE1	tRNA	Mammalia	0	NA	NA	NA	NA	NA
MurSAT1	Satellite	Muridae	0	NA	NA	NA	NA	NA
NICER19A_I	ERV1	Rattus	0	NA	NA	NA	NA	NA
NICER19B-int	ERV1	Rattus	0.521285	0.461081	0.725165	0.635829	0.524888	NA
NICER1B_Rn_LTR	ERV1	Rattus norvegicus	0	NA	NA	NA	NA	NA
NICER1C_Rn_I	ERV1	Rattus norvegicus	0	NA	NA	NA	NA	NA
NICER1C_Rn_LTR	ERV1	Rattus norvegicus	0	NA	NA	NA	NA	NA
NICER1D_Rn_LTR	ERV1	Rattus norvegicus	0	NA	NA	NA	NA	NA
NICER1E_Rn_LTR	ERV1	Rattus norvegicus	0	NA	NA	NA	NA	NA
NICER2_Rn	ERV1	Rattus	0	NA	NA	NA	NA	NA
NICER2v_Rn_I	ERV1	Rattus norvegicus	0	NA	NA	NA	NA	NA
NICER3A_Rn	ERV1	Rattus	0	NA	NA	NA	NA	NA
NICER_RN	ERV1	Rattus norvegicus	0	NA	NA	NA	NA	NA
ORR1BI	ERV3	Rodentia	1.26655	0.389865	0.862932	0.451791	0.65142	NA
ORR1B_Str	ERV2	Ictidomys tridecemlineatus	0	NA	NA	NA	NA	NA
ORR1C1	ERV3	Mus musculus	1.73412	-0.253147	0.86133	-0.293902	0.768832	NA
ORR1C2	ERV3	Mus musculus	0	NA	NA	NA	NA	NA
ORR1C_Str	ERV2	Ictidomys tridecemlineatus	0	NA	NA	NA	NA	NA
ORR1C	ERV3	Rodentia	1.19058	-0.703833	0.819448	-0.858911	0.39039	NA
ORR1D-int	ERV3	Rodentia	2.9003	-1.50043	0.842678	-1.78055	0.074986	NA
ORR1D1_LTR	ERV3	Rodentia	1.4283	-0.152863	0.859962	-0.177756	0.858915	NA
ORR1D2_LTR	ERV3	Rodentia	0	NA	NA	NA	NA	NA
ORR1D	ERV3	Rodentia	0.443568	0.384615	0.708772	0.54265	0.587371	NA
ORR1E	ERV3	Rodentia	0	NA	NA	NA	NA	NA
ORR1F_Str	ERV2	Ictidomys tridecemlineatus	0	NA	NA	NA	NA	NA
ORR1F	ERV3	Murinae	0	NA	NA	NA	NA	NA
ORR1G	ERV3	Murinae	0	NA	NA	NA	NA	NA
ORR1_Str	ERV2	Ictidomys tridecemlineatus	0	NA	NA	NA	NA	NA
ORSL-2a	hAT	Mammalia	0	NA	NA	NA	NA	NA
ORSL-2b	hAT	Mammalia	0	NA	NA	NA	NA	NA
ORSL	hAT	Eutheria	0.288465	-0.328866	0.6219	-0.528809	0.596938	NA
PB1D10	SINE1/7SL	Rodentia	0.566773	0.0309316	0.777583	0.0397791	0.968269	NA
PB1D7	SINE1/7SL	Rodentia	0.668739	-0.536135	0.78667	-0.681524	0.49554	NA
PB1	SINE1/7SL	Rodentia	0.274618	0.155368	0.625525	0.24838	0.803841	NA
Ped-1	SINE3/5S	Pedetes capensis	0	NA	NA	NA	NA	NA
Ped-2	SINE2/tRNA	Pedetes capensis	0	NA	NA	NA	NA	NA
R91ES8_RN	Satellite	Rattus norvegicus	0	NA	NA	NA	NA	NA
RAL_Rn_I	ERV1	Rattus norvegicus	0	NA	NA	NA	NA	NA
RAL_Rn	ERV1	Rattus norvegicus	0	NA	NA	NA	NA	NA
RCHARR1	hAT	Muridae	0	NA	NA	NA	NA	NA
RDRE1_RN	SINE1/7SL	Rattus norvegicus	0.331142	0.289033	0.712478	0.405673	0.684983	NA
RICKSHA	MuDR	Eutheria	0	NA	NA	NA	NA	NA
RLTR01_Rn	ERV1	Rattus norvegicus	0	NA	NA	NA	NA	NA
RLTR10B_Rat	ERV2	Rattus norvegicus	0	NA	NA	NA	NA	NA
RLTR10_Rat	ERV2	Rattus	0.327015	-0.190663	0.658721	-0.289445	0.772241	NA
RLTR11C_MM	ERV2	Mus musculus	0.932337	0.0527209	0.829374	0.063567	0.949315	NA
RLTR11D	ERV2	Murinae	0.521285	0.461081	0.725165	0.635829	0.524888	NA
RLTR12B2	ERV2	Mus musculus	1.16883	0.143047	0.863059	0.165745	0.868358	NA
RLTR12B	ERV2	Mus musculus	0.830174	0.423239	0.815941	0.518713	0.603961	NA
RLTR12C	ERV2	Mus musculus	0	NA	NA	NA	NA	NA
RLTR12D	ERV2	Mus musculus	0.485929	-0.546594	0.664134	-0.823018	0.410498	NA
RLTR12E	ERV2	Mus musculus	0.274618	0.155368	0.625525	0.24838	0.803841	NA
RLTR12F	ERV2	Mus musculus	0	NA	NA	NA	NA	NA
RLTR12G	ERV2	Mus musculus	0	NA	NA	NA	NA	NA
RLTR12H	ERV2	Mus musculus	0.242965	-0.328866	0.6219	-0.528809	0.596938	NA
RLTR12	LTR Retrotransposon	Mus musculus	0	NA	NA	NA	NA	NA
RLTR14_RN	ERV1	Murinae	0.274618	0.155368	0.625525	0.24838	0.803841	NA
RLTR16_Rn	ERV2	Rattus norvegicus	1.14893	-0.626746	0.84173	-0.744593	0.456518	NA
RLTR16	ERV2	Mus musculus	0.709931	-0.214641	0.761509	-0.281863	0.778049	NA
RLTR17B_Mm	ERV2	Mus musculus	1.9501	-0.46845	0.861559	-0.543724	0.586631	NA
RLTR17C_Mm	ERV2	Mus musculus	2.17367	0.832113	0.861405	0.965996	0.334046	NA
RLTR17D_Mm	ERV2	Mus musculus	2.64992	0.190923	0.848824	0.224926	0.822037	NA
RLTR18_I	ERV2	Muridae	1.45424	0.265972	0.852989	0.311812	0.755183	NA
RLTR18_MM	ERV2	Mus musculus	0	NA	NA	NA	NA	NA
RLTR18	ERV2	Muridae	0.443568	0.384615	0.708772	0.54265	0.587371	NA
RLTR19-int	ERV3	Muridae	2.24197	0.206959	0.843279	0.245422	0.80613	NA
RLTR19A2	ERV3	Mus musculus	1.09019	-0.883192	0.842652	-1.04811	0.294588	NA
RLTR19C_MM	ERV3	Mus musculus	2.89724	-0.1269	0.808365	-0.156984	0.875258	NA
RLTR19D	ERV3	Mus musculus	0	NA	NA	NA	NA	NA
RLTR1E_MM	ERV1	Mus musculus	2.57633	0.467843	0.842517	0.555293	0.578695	NA
RLTR1_MM	LTR Retrotransposon	Mus musculus	1.04382	1.00597	0.807643	1.24556	0.212926	NA
RLTR1_Rat1	ERV1	Rattus	0	NA	NA	NA	NA	NA
RLTR1_Rat2	ERV1	Rattus	0	NA	NA	NA	NA	NA
RLTR1_Rn	ERV1	Rattus norvegicus	0	NA	NA	NA	NA	NA
RLTR20A2B_MM	ERV2	Mus musculus	2.726	-0.0964296	0.835836	-0.115369	0.908153	NA
RLTR20A3_MM	ERV2	Mus musculus	2.66638	-0.830266	0.820746	-1.0116	0.31173	NA
RLTR20B3A_MM	ERV2	Mus musculus	2.35779	-1.24177	0.864848	-1.43582	0.151053	NA
RLTR20B3	ERV2	Muridae	0.472141	0.434553	0.72078	0.602893	0.54658	NA
RLTR20B5_MM	ERV2	Mus musculus	0.500092	0.544128	0.76989	0.70676	0.479715	NA
RLTR20D_MM	ERV2	Mus musculus	1.74292	-0.212566	0.865157	-0.245696	0.805918	NA
RLTR21_MM	LTR Retrotransposon	Mus musculus	0	NA	NA	NA	NA	NA
RLTR24B_MM	ERV1	Mus musculus	0	NA	NA	NA	NA	NA
RLTR24_MM	ERV1	Mus musculus	0.931714	0.0277326	0.822181	0.0337305	0.973092	NA
RLTR26B_MM	ERV2	Mus musculus	0.763673	0.275807	0.805083	0.342582	0.731913	NA
RLTR26B_Rn	ERV2	Rattus norvegicus	0	NA	NA	NA	NA	NA
RLTR26C_MM	ERV2	Mus musculus	0.775333	0.783608	0.785258	0.997898	0.318329	NA
RLTR26D_MM	ERV2	Mus musculus	0.0844748	-0.0356996	0.6219	-0.057404	0.954223	NA
RLTR26_MM	ERV2	Muridae	0.77102	0.720975	0.771158	0.934925	0.349827	NA
RLTR26_Rn	ERV2	Rattus norvegicus	0	NA	NA	NA	NA	NA
RLTR28_MM	LTR Retrotransposon	Mus musculus	0.74588	-0.390296	0.76642	-0.509245	0.61058	NA
RLTR30B_MM	ERV1	Mus musculus	2.7858	-0.471832	0.854053	-0.552463	0.580631	NA
RLTR30C_MM	ERV1	Mus musculus	1.38785	1.50063	0.856902	1.75122	0.0799079	NA
RLTR30D_MM	ERV1	Mus musculus	0.0844748	-0.0356996	0.6219	-0.057404	0.954223	NA
RLTR30D_RN	ERV1	Murinae	0.57693	-0.598179	0.686669	-0.871133	0.383682	NA
RLTR30	ERV1	Muridae	1.47154	0.0214933	0.862573	0.0249176	0.980121	NA
RLTR31B2	ERV2	Murinae	1.15105	0.255141	0.843586	0.302448	0.762311	NA
RLTR31C_MM	ERV2	Mus musculus	1.77385	-0.763042	0.862406	-0.884783	0.376274	NA
RLTR31M3D2_Rn	ERV2	Rattus norvegicus	0	NA	NA	NA	NA	NA
RLTR31M3D_Rn	ERV2	Rattus norvegicus	0	NA	NA	NA	NA	NA
RLTR31_Mur	ERV2	Muridae	1.0976	0.21985	0.857499	0.256385	0.797654	NA
RLTR31_Rn2	ERV2	Rattus	0	NA	NA	NA	NA	NA
RLTR31_Rn3	ERV2	Rattus	0.253424	0.152633	0.625461	0.244033	0.807205	NA
RLTR32B_Rn	ERV2	Rattus norvegicus	0	NA	NA	NA	NA	NA
RLTR32C_Rn	ERV2	Rattus norvegicus	0	NA	NA	NA	NA	NA
RLTR34B_MM	ERV2	Mus musculus	0.0844748	-0.0356996	0.6219	-0.057404	0.954223	NA
RLTR34C_MM	ERV2	Mus musculus	0.485929	-0.546594	0.664134	-0.823018	0.410498	NA
RLTR34D_MM	ERV2	Mus musculus	0	NA	NA	NA	NA	NA
RLTR35B_MM	ERV3	Mus musculus	2.25727	0.00599303	0.864831	0.00692971	0.994471	NA
RLTR3IAP_MA	LTR Retrotransposon	Mesocricetus auratus	1.18726	1.33686	0.851641	1.56974	0.116475	NA
RLTR40_MM	LTR Retrotransposon	Mus musculus	0.16895	0.0691346	0.623307	0.110916	0.911683	NA
RLTR40_Rn	ERV1	Rattus norvegicus	0	NA	NA	NA	NA	NA
RLTR41B_Rn	ERV1	Rattus norvegicus	0	NA	NA	NA	NA	NA
RLTR41_Rn	ERV1	Rattus norvegicus	0	NA	NA	NA	NA	NA
RLTR42	ERV2	Muridae	0	NA	NA	NA	NA	NA
RLTR43A	ERV2	Muridae	0	NA	NA	NA	NA	NA
RLTR43B	ERV2	Muridae	0	NA	NA	NA	NA	NA
RLTR43_Rat	ERV2	Rattus	0	NA	NA	NA	NA	NA
RLTR48B	ERV1	Mus musculus	0.823828	-0.136311	0.780709	-0.174599	0.861395	NA
RLTR48_Rn	ERV1	Rattus norvegicus	0	NA	NA	NA	NA	NA
RLTR50A	ERV2	Mus musculus	0.278308	0.179082	0.635786	0.28167	0.778197	NA
RLTR51B_Mm	ERV3	Mus musculus	0	NA	NA	NA	NA	NA
RLTR51_Rn	ERV3	Rattus norvegicus	0.288465	-0.328866	0.6219	-0.528809	0.596938	NA
RLTR52_Rn	ERV1	Rattus norvegicus	0	NA	NA	NA	NA	NA
RLTR53B_Mm	ERV3	Mus musculus	0	NA	NA	NA	NA	NA
RLTR7_RN	ERV2	Rattus norvegicus	0	NA	NA	NA	NA	NA
RLTR9A2	ERV2	Mus musculus	1.3161	-0.101194	0.861612	-0.117447	0.906506	NA
RLTR9A3A	ERV2	Mus musculus	0.218717	0.114009	0.624515	0.182556	0.855147	NA
RLTR9A3B	ERV2	Mus musculus	2.21476	-0.637249	0.86061	-0.740463	0.459019	NA
RLTR9A4	ERV2	Mus musculus	1.28686	-0.77046	0.848496	-0.90803	0.363862	NA
RLTR9A	ERV2	Mus musculus	1.67822	-0.278709	0.865068	-0.322182	0.747315	NA
RLTR9B	ERV2	Mus musculus	0.468451	0.483223	0.759136	0.636544	0.524422	NA
RLTRMRS_PS	LTR Retrotransposon	Phodopus sungorus	0	NA	NA	NA	NA	NA
RLTRSRC_MA	LTR Retrotransposon	Mesocricetus auratus	0	NA	NA	NA	NA	NA
RMER10A	ERV3	Mus musculus	0.657096	-0.323017	0.789468	-0.409158	0.682424	NA
RMER13A1	ERV2	Muridae	1.75142	-0.476886	0.864831	-0.551421	0.581345	NA
RMER15-int	ERV3	Muridae	0	NA	NA	NA	NA	NA
RMER16A2	ERV2	Muridae	1.47572	0.968587	0.864851	1.11995	0.262736	NA
RMER16A3	ERV2	Muridae	2.18032	-0.184788	0.862765	-0.214181	0.830406	NA
RMER16B3	ERV2	Muridae	0.0844748	-0.0356996	0.6219	-0.057404	0.954223	NA
RMER16B	ERV2	Muridae	0.109358	-0.0356996	0.6219	-0.057404	0.954223	NA
RMER17A_Rn-LTR	ERV2	Rattus norvegicus	0.218717	0.114009	0.624515	0.182556	0.855147	NA
RMER17B_Rn	ERV2	Rattus norvegicus	0.0844748	-0.0356996	0.6219	-0.057404	0.954223	NA
RMER19	Endogenous Retrovirus	Mus musculus	1.8518	-0.490554	0.859986	-0.570421	0.568393	NA
RMER1	RMER1	Murinae	0	NA	NA	NA	NA	NA
RMER20A	ERV2	Mus musculus	1.52461	-0.147417	0.862441	-0.17093	0.864279	NA
RMER20B	ERV2	Muridae	0.386606	-0.111947	0.684169	-0.163625	0.870026	NA
RMER20C_Mm	ERV2	Muridae	0	NA	NA	NA	NA	NA
RMER20	Transposable Element	Mus musculus	0	NA	NA	NA	NA	NA
RMER21B	ERV1	Mus musculus	1.28865	0.815673	0.861767	0.946513	0.343887	NA
RMER3-int	ERV2	Rattus	0	NA	NA	NA	NA	NA
RMER30	hAT	Muridae	0	NA	NA	NA	NA	NA
RMER3B2_LTR	ERV2	Rattus norvegicus	0.37294	-0.238648	0.677953	-0.352013	0.724829	NA
RMER3B_LTR	ERV2	Rattus	0	NA	NA	NA	NA	NA
RMER3C	ERV2	Rattus	0	NA	NA	NA	NA	NA
RMER3D-int	ERV2	Muridae	1.2022	-0.115089	0.81407	-0.141375	0.887574	NA
RMER3D1A_LTR	ERV2	Rattus norvegicus	0	NA	NA	NA	NA	NA
RMER3D1_LTR	ERV2	Muridae	0	NA	NA	NA	NA	NA
RMER3D2_LTR	ERV2	Muridae	0	NA	NA	NA	NA	NA
RMER3D3_LTR	ERV2	Muridae	0	NA	NA	NA	NA	NA
RMER3D4_LTR	ERV2	Muridae	0	NA	NA	NA	NA	NA
RMER3	ERV2	Rattus norvegicus	0	NA	NA	NA	NA	NA
RMER5	ERV1	Rodentia	0.274618	0.155368	0.625525	0.24838	0.803841	NA
RMER6BA	ERV2	Murinae	1.93955	0.0459338	0.854181	0.0537753	0.957114	NA
RNALUIII	SINE1/7SL	Rattus norvegicus	0	NA	NA	NA	NA	NA
RNERVK23	ERV2	Muridae	0	NA	NA	NA	NA	NA
RNERVK8c	ERV2	Rattus	0	NA	NA	NA	NA	NA
RNERVK8d_I	ERV2	Rattus	0	NA	NA	NA	NA	NA
RNERVK9	ERV2	Rattus	0.0844748	-0.0356996	0.6219	-0.057404	0.954223	NA
RNIAP1aLTR	ERV2	Rattus	0	NA	NA	NA	NA	NA
RNIAP1a	ERV2	Rattus	0	NA	NA	NA	NA	NA
RNIAP1bLTR	ERV2	Rattus	0	NA	NA	NA	NA	NA
RNIAP1b	ERV2	Rattus	0	NA	NA	NA	NA	NA
RNLTR10A2	ERV1	Rattus norvegicus	0	NA	NA	NA	NA	NA
RNLTR10	ERV1	Rattus	2.7703	-0.23484	0.847205	-0.277194	0.781631	NA
RNLTR11a	ERV2	Rattus	0	NA	NA	NA	NA	NA
RNLTR11b	ERV2	Rattus	0	NA	NA	NA	NA	NA
RNLTR11c_LTR	ERV2	Rattus	0	NA	NA	NA	NA	NA
RNLTR13	ERV2	Rattus	0	NA	NA	NA	NA	NA
RNLTR14-int	ERV2	Rattus	0	NA	NA	NA	NA	NA
RNLTR16B	ERV1	Rattus norvegicus	0	NA	NA	NA	NA	NA
RNLTR16C2	ERV1	Rattus norvegicus	0	NA	NA	NA	NA	NA
RNLTR16C	ERV1	Rattus norvegicus	0	NA	NA	NA	NA	NA
RNLTR16	ERV1	Rattus	0	NA	NA	NA	NA	NA
RNLTR17	ERV1	Rattus	0	NA	NA	NA	NA	NA
RNLTR18	ERV2	Rattus	0	NA	NA	NA	NA	NA
RNLTR19A2	ERV1	Rattus norvegicus	0	NA	NA	NA	NA	NA
RNLTR19A	ERV1	Rattus	0	NA	NA	NA	NA	NA
RNLTR19BX	ERV1	Rattus norvegicus	0	NA	NA	NA	NA	NA
RNLTR19B	ERV1	Rattus	0	NA	NA	NA	NA	NA
RNLTR19	ERV1	Rattus	0	NA	NA	NA	NA	NA
RNLTR20	ERV1	Rattus	0	NA	NA	NA	NA	NA
RNLTR21B	ERV1	Rattus norvegicus	0	NA	NA	NA	NA	NA
RNLTR21	ERV1	Rattus	0	NA	NA	NA	NA	NA
RNLTR23	ERV2	Muridae	0	NA	NA	NA	NA	NA
RNLTR2a	ERV2	Rattus	0	NA	NA	NA	NA	NA
RNLTR2b	ERV2	Rattus	0	NA	NA	NA	NA	NA
RNLTR2c	ERV2	Rattus norvegicus	0.485929	-0.546594	0.664134	-0.823018	0.410498	NA
RNLTR2e	ERV2	Rattus norvegicus	0	NA	NA	NA	NA	NA
RNLTR3c	ERV2	Rattus	0	NA	NA	NA	NA	NA
RNLTR3d	ERV2	Rattus norvegicus	0	NA	NA	NA	NA	NA
RNLTR4a	ERV2	Rattus	0	NA	NA	NA	NA	NA
RNLTR4b	ERV2	Rattus	0	NA	NA	NA	NA	NA
RNLTR4c	ERV2	Rattus	0	NA	NA	NA	NA	NA
RNLTR4d	ERV2	Rattus norvegicus	0	NA	NA	NA	NA	NA
RNLTR5A	ERV2	Rattus	0	NA	NA	NA	NA	NA
RNLTR5B	ERV2	Rattus	0	NA	NA	NA	NA	NA
RNLTR5C	ERV2	Rattus	0	NA	NA	NA	NA	NA
RNLTR5D	ERV2	Rattus	0	NA	NA	NA	NA	NA
RNLTR5	ERV2	Rattus	0	NA	NA	NA	NA	NA
RNLTR7_I	ERV1	Rattus	0.16895	0.0691346	0.623307	0.110916	0.911683	NA
RNLTR7a2	ERV1	Rattus norvegicus	0	NA	NA	NA	NA	NA
RNLTR7a	ERV1	Rattus	0	NA	NA	NA	NA	NA
RNLTR7b	ERV1	Rattus	0	NA	NA	NA	NA	NA
RNLTR8A	ERV2	Rattus	0	NA	NA	NA	NA	NA
RNLTR8B	ERV2	Rattus	0	NA	NA	NA	NA	NA
RNLTR8C2_I	ERV2	Rattus norvegicus	0.630644	0.594575	0.754367	0.788178	0.430593	NA
RNLTR8C2	ERV2	Rattus norvegicus	0	NA	NA	NA	NA	NA
RNLTR8C	ERV2	Rattus	0	NA	NA	NA	NA	NA
RNLTR8D	ERV2	Rattus	0	NA	NA	NA	NA	NA
RNLTR8E	ERV2	Rattus norvegicus	0	NA	NA	NA	NA	NA
RNLTR8F	ERV2	Rattus norvegicus	0	NA	NA	NA	NA	NA
RNLTR9_LTR	ERV2	Rattus	0	NA	NA	NA	NA	NA
RNLTRE	ERV2	Rattus norvegicus	0	NA	NA	NA	NA	NA
RNNICER2-int	ERV1	Rattus	0	NA	NA	NA	NA	NA
RNNICER3_I	ERV1	Rattus	1.35252	1.46175	0.856042	1.70757	0.0877157	NA
RSINE1	SINE2/tRNA	Rodentia	0.651248	0.150216	0.791691	0.189741	0.849512	NA
RSINE2A	SINE2/tRNA	Rodentia	1.86459	-1.56726	0.864438	-1.81304	0.0698262	NA
RatSatRep2	Transposable Element	Rattus	0.858747	0.466075	0.820255	0.568208	0.569894	NA
Ricksha_a	MuDR	Eutheria	0	NA	NA	NA	NA	NA
RodERV21	ERV1	Rodentia	0	NA	NA	NA	NA	NA
SAT1_Dor	SAT	Dipodomys ordii	0	NA	NA	NA	NA	NA
SATI_RN	SAT	Rattus norvegicus	0	NA	NA	NA	NA	NA
SLTR29_Str	ERV1	Ictidomys tridecemlineatus	0	NA	NA	NA	NA	NA
SP-D-Geo	SINE1/7SL	Dipodomys	0	NA	NA	NA	NA	NA
SQR2_MM	SAT	Mus musculus	1.25829	-0.479701	0.84898	-0.565032	0.572052	NA
SRV_RN-LTR	ERV2	Rattus	0	NA	NA	NA	NA	NA
SRV_RN_I	ERV2	Rattus	0	NA	NA	NA	NA	NA
STR1	SINE1/7SL	Ictidomys tridecemlineatus	0	NA	NA	NA	NA	NA
STR47	STR47	Microtus levis	0	NA	NA	NA	NA	NA
STRID1	SINE2/tRNA	Ictidomys tridecemlineatus	1.37972	-0.653862	0.865156	-0.755773	0.449785	NA
STRID2	SINE2/tRNA	Ictidomys tridecemlineatus	0	NA	NA	NA	NA	NA
STRID3	SINE2/tRNA	Ictidomys tridecemlineatus	0.37294	-0.238648	0.677953	-0.352013	0.724829	NA
STRID4	SINE2/tRNA	Ictidomys tridecemlineatus	0.109358	-0.0356996	0.6219	-0.057404	0.954223	NA
STRIDE1	SINE1/7SL	Ictidomys tridecemlineatus	0.0844748	-0.0356996	0.6219	-0.057404	0.954223	NA
STRIDE2	SINE1/7SL	Ictidomys tridecemlineatus	0	NA	NA	NA	NA	NA
STRIDE_Cpo	SINE1/7SL	Cavia porcellus	0.482298	-0.106773	0.756713	-0.141101	0.88779	NA
STRIDM	SINE2/tRNA	Ictidomys tridecemlineatus	1.80401	-1.21569	0.857234	-1.41816	0.156144	NA
TAR1	Satellite	Eutheria	0	NA	NA	NA	NA	NA
THER1	SINE2/tRNA	Mammalia	0	NA	NA	NA	NA	NA
THER2	SINE2/tRNA	Mammalia	0	NA	NA	NA	NA	NA
TIGGER5_A	Mariner/Tc1	Eutheria	0	NA	NA	NA	NA	NA
TIGGER5_B	Mariner/Tc1	Eutheria	0	NA	NA	NA	NA	NA
Tigger10	Mariner/Tc1	Mammalia	0	NA	NA	NA	NA	NA
Tigger12A	Mariner/Tc1	Mammalia	0	NA	NA	NA	NA	NA
Tigger12	Mariner/Tc1	Mammalia	0	NA	NA	NA	NA	NA
Tigger13a	Mariner/Tc1	Mammalia	0	NA	NA	NA	NA	NA
Tigger14a	Mariner/Tc1	Mammalia	0	NA	NA	NA	NA	NA
Tigger15a	Mariner/Tc1	Mammalia	0	NA	NA	NA	NA	NA
Tigger16a	Mariner/Tc1	Mammalia	0	NA	NA	NA	NA	NA
Tigger16b	Mariner/Tc1	Mammalia	0	NA	NA	NA	NA	NA
Tigger2b	Mariner/Tc1	Rodentia	0	NA	NA	NA	NA	NA
Tigger9b	Mariner/Tc1	Eutheria	0	NA	NA	NA	NA	NA
UCON100	DNA transposon	Mammalia	0	NA	NA	NA	NA	NA
UCON101	Repetitive element	Mammalia	0	NA	NA	NA	NA	NA
UCON102	Repetitive element	Mammalia	0	NA	NA	NA	NA	NA
UCON103	Repetitive element	Mammalia	0	NA	NA	NA	NA	NA
UCON104	Mariner/Tc1	Mammalia	0	NA	NA	NA	NA	NA
UCON105	Repetitive element	Mammalia	0	NA	NA	NA	NA	NA
UCON106	Repetitive element	Mammalia	0	NA	NA	NA	NA	NA
UCON107	hAT	Mammalia	0	NA	NA	NA	NA	NA
UCON132a	hAT	Mammalia	0	NA	NA	NA	NA	NA
UCON132b	hAT	Mammalia	0	NA	NA	NA	NA	NA
UCON32	Repetitive element	Mammalia	0	NA	NA	NA	NA	NA
UCON33	Repetitive element	Mammalia	0	NA	NA	NA	NA	NA
UCON34	Repetitive element	Mammalia	0	NA	NA	NA	NA	NA
UCON35	Repetitive element	Mammalia	0	NA	NA	NA	NA	NA
UCON36	Repetitive element	Mammalia	0	NA	NA	NA	NA	NA
UCON37	Repetitive element	Mammalia	0	NA	NA	NA	NA	NA
UCON38	Repetitive element	Mammalia	0	NA	NA	NA	NA	NA
UCON39	DNA transposon	Mammalia	0	NA	NA	NA	NA	NA
UCON40	Repetitive element	Mammalia	0	NA	NA	NA	NA	NA
UCON41	Repetitive element	Mammalia	0	NA	NA	NA	NA	NA
UCON42	Mariner/Tc1	Mammalia	0	NA	NA	NA	NA	NA
UCON43	Repetitive element	Mammalia	0	NA	NA	NA	NA	NA
UCON44	Repetitive element	Mammalia	0	NA	NA	NA	NA	NA
UCON45	Repetitive element	Mammalia	0	NA	NA	NA	NA	NA
UCON46	Repetitive element	Mammalia	0	NA	NA	NA	NA	NA
UCON47	Repetitive element	Mammalia	0	NA	NA	NA	NA	NA
UCON48	Repetitive element	Eutheria	0	NA	NA	NA	NA	NA
UCON49	L2	Mammalia	0	NA	NA	NA	NA	NA
UCON50	hAT	Mammalia	0	NA	NA	NA	NA	NA
UCON51	Repetitive element	Mammalia	0	NA	NA	NA	NA	NA
UCON52	hAT	Mammalia	0	NA	NA	NA	NA	NA
UCON53	Repetitive element	Mammalia	0	NA	NA	NA	NA	NA
UCON54	Repetitive element	Mammalia	0	NA	NA	NA	NA	NA
UCON55	SINE2/tRNA	Mammalia	0	NA	NA	NA	NA	NA
UCON56	Repetitive element	Mammalia	0	NA	NA	NA	NA	NA
UCON57	Repetitive element	Mammalia	0	NA	NA	NA	NA	NA
UCON58	Repetitive element	Mammalia	0	NA	NA	NA	NA	NA
UCON59	Repetitive element	Mammalia	0	NA	NA	NA	NA	NA
UCON60	Repetitive element	Mammalia	0	NA	NA	NA	NA	NA
UCON61	Repetitive element	Mammalia	0	NA	NA	NA	NA	NA
UCON62	Repetitive element	Mammalia	0	NA	NA	NA	NA	NA
UCON63	Repetitive element	Mammalia	0	NA	NA	NA	NA	NA
UCON64	Repetitive element	Mammalia	0	NA	NA	NA	NA	NA
UCON65	Repetitive element	Mammalia	0	NA	NA	NA	NA	NA
UCON66	Repetitive element	Mammalia	0	NA	NA	NA	NA	NA
UCON67	Repetitive element	Mammalia	0	NA	NA	NA	NA	NA
UCON68	Repetitive element	Mammalia	0	NA	NA	NA	NA	NA
UCON69	Repetitive element	Mammalia	0	NA	NA	NA	NA	NA
UCON70	Repetitive element	Mammalia	0	NA	NA	NA	NA	NA
UCON71	Repetitive element	Mammalia	0	NA	NA	NA	NA	NA
UCON72	Repetitive element	Mammalia	0	NA	NA	NA	NA	NA
UCON73	Repetitive element	Mammalia	0	NA	NA	NA	NA	NA
UCON74	hAT	Mammalia	0	NA	NA	NA	NA	NA
UCON75	Repetitive element	Mammalia	0	NA	NA	NA	NA	NA
UCON76	Repetitive element	Mammalia	0	NA	NA	NA	NA	NA
UCON77	Repetitive element	Mammalia	0	NA	NA	NA	NA	NA
UCON78	DNA transposon	Mammalia	0.137309	-0.0356996	0.6219	-0.057404	0.954223	NA
UCON79	hAT	Mammalia	0	NA	NA	NA	NA	NA
UCON80	Repetitive element	Mammalia	0	NA	NA	NA	NA	NA
UCON81	hAT	Mammalia	0	NA	NA	NA	NA	NA
UCON82	Repetitive element	Mammalia	0	NA	NA	NA	NA	NA
UCON83	Repetitive element	Mammalia	0	NA	NA	NA	NA	NA
UCON84	Repetitive element	Mammalia	0	NA	NA	NA	NA	NA
UCON85	Repetitive element	Mammalia	0	NA	NA	NA	NA	NA
UCON86	L2	Mammalia	0	NA	NA	NA	NA	NA
UCON87	Repetitive element	Mammalia	0	NA	NA	NA	NA	NA
UCON88	Repetitive element	Mammalia	0	NA	NA	NA	NA	NA
UCON89	Repetitive element	Mammalia	0	NA	NA	NA	NA	NA
UCON90	Repetitive element	Mammalia	0	NA	NA	NA	NA	NA
UCON91	Repetitive element	Mammalia	0	NA	NA	NA	NA	NA
UCON92	Repetitive element	Mammalia	0	NA	NA	NA	NA	NA
UCON93	Repetitive element	Mammalia	0	NA	NA	NA	NA	NA
UCON94	Repetitive element	Mammalia	0	NA	NA	NA	NA	NA
UCON95	hAT	Mammalia	0	NA	NA	NA	NA	NA
UCON96	Repetitive element	Mammalia	0	NA	NA	NA	NA	NA
UCON97	Repetitive element	Mammalia	0	NA	NA	NA	NA	NA
UCON98	Repetitive element	Mammalia	0	NA	NA	NA	NA	NA
UCON99	DNA transposon	Mammalia	0	NA	NA	NA	NA	NA
X10a_DNA	Mariner/Tc1	Mammalia	0	NA	NA	NA	NA	NA
X10b_DNA	Mariner/Tc1	Mammalia	0	NA	NA	NA	NA	NA
X11_DNA	DNA transposon	Mammalia	0.485929	-0.546594	0.664134	-0.823018	0.410498	NA
X11_LINE	RTE	Mammalia	0	NA	NA	NA	NA	NA
X12_DNA	Mariner/Tc1	Mammalia	0	NA	NA	NA	NA	NA
X12_LINE	Vingi	Mammalia	0	NA	NA	NA	NA	NA
X13_DNA	Mariner/Tc1	Mammalia	0	NA	NA	NA	NA	NA
X13_LINE	Non-LTR Retrotransposon	Mammalia	0	NA	NA	NA	NA	NA
X15_DNA	hAT	Mammalia	0	NA	NA	NA	NA	NA
X15_LINE	L2	Mammalia	0	NA	NA	NA	NA	NA
X17_DNA	Repetitive element	Mammalia	0	NA	NA	NA	NA	NA
X17_LINE	CR1	Mammalia	0	NA	NA	NA	NA	NA
X18_DNA	DNA transposon	Mammalia	0	NA	NA	NA	NA	NA
X18_LINE	CR1	Mammalia	0	NA	NA	NA	NA	NA
X19_LINE	CR1	Mammalia	0	NA	NA	NA	NA	NA
X1_DNA	Mariner/Tc1	Eutheria	0	NA	NA	NA	NA	NA
X1_LR	LTR Retrotransposon	Mammalia	0	NA	NA	NA	NA	NA
X20_DNA	DNA transposon	Mammalia	0	NA	NA	NA	NA	NA
X20_LINE	CR1	Mammalia	0	NA	NA	NA	NA	NA
X21_DNA	hAT	Mammalia	0	NA	NA	NA	NA	NA
X21_LINE	CR1	Mammalia	0	NA	NA	NA	NA	NA
X22_DNA	DNA transposon	Mammalia	0	NA	NA	NA	NA	NA
X23_DNA	DNA transposon	Mammalia	0	NA	NA	NA	NA	NA
X24_DNA	DNA transposon	Mammalia	0	NA	NA	NA	NA	NA
X24_LINE	L2	Mammalia	0	NA	NA	NA	NA	NA
X25_DNA	DNA transposon	Mammalia	0	NA	NA	NA	NA	NA
X26_DNA	Mariner/Tc1	Mammalia	0	NA	NA	NA	NA	NA
X27_DNA	DNA transposon	Mammalia	0	NA	NA	NA	NA	NA
X28_DNA	DNA transposon	Mammalia	0	NA	NA	NA	NA	NA
X29a_DNA	DNA transposon	Mammalia	0	NA	NA	NA	NA	NA
X29b_DNA	DNA transposon	Mammalia	0	NA	NA	NA	NA	NA
X2_LR	LTR Retrotransposon	Mammalia	0	NA	NA	NA	NA	NA
X2a_DNA	DNA transposon	Mammalia	0	NA	NA	NA	NA	NA
X2b_DNA	DNA transposon	Mammalia	0	NA	NA	NA	NA	NA
X30_DNA	DNA transposon	Mammalia	0	NA	NA	NA	NA	NA
X31_DNA	DNA transposon	Mammalia	0.137309	-0.0356996	0.6219	-0.057404	0.954223	NA
X32_DNA	Mariner/Tc1	Mammalia	0	NA	NA	NA	NA	NA
X33a_DNA	Mariner/Tc1	Mammalia	0	NA	NA	NA	NA	NA
X34_DNA	DNA transposon	Mammalia	0	NA	NA	NA	NA	NA
X3_LINE	Non-LTR Retrotransposon	Mammalia	0	NA	NA	NA	NA	NA
X3_LR	LTR Retrotransposon	Mammalia	0	NA	NA	NA	NA	NA
X4_LR	LTR Retrotransposon	Eutheria	0	NA	NA	NA	NA	NA
X4a_DNA	DNA transposon	Mammalia	0	NA	NA	NA	NA	NA
X4b_DNA	DNA transposon	Mammalia	0	NA	NA	NA	NA	NA
X5a_DNA	DNA transposon	Mammalia	0	NA	NA	NA	NA	NA
X5b_DNA	DNA transposon	Mammalia	0	NA	NA	NA	NA	NA
X6a_DNA	DNA transposon	Mammalia	0	NA	NA	NA	NA	NA
X6b_DNA	DNA transposon	Mammalia	0	NA	NA	NA	NA	NA
X7_DNA	hAT	Mammalia	0	NA	NA	NA	NA	NA
X9a_DNA	DNA transposon	Mammalia	0	NA	NA	NA	NA	NA
X9b_DNA	DNA transposon	Mammalia	0	NA	NA	NA	NA	NA
X9c_DNA	DNA transposon	Mammalia	0	NA	NA	NA	NA	NA
YREP	Y chromosome	Mus musculus	0.665974	0.666486	0.767581	0.868294	0.385233	NA
ZOMBI_B	Mariner/Tc1	Eutheria	0	NA	NA	NA	NA	NA
ZOMBI_C	Mariner/Tc1	Eutheria	0	NA	NA	NA	NA	NA
ZOMBI	Mariner/Tc1	Eutheria	0	NA	NA	NA	NA	NA
ZP3AR_MM	Satellite	Mus musculus	0.109358	-0.0356996	0.6219	-0.057404	0.954223	NA
Zaphod3	hAT	Eutheria	0.109358	-0.0356996	0.6219	-0.057404	0.954223	NA
twinID-Spe	SINE2/tRNA	Spermophilus	0	NA	NA	NA	NA	NA

## Sheet: ATRX
repeat name	repeat family	repeat species	baseMean	log2FoldChange	lfcSE	stat	pvalue	padj
IAPLTR1_Mm	ERV2	Mus musculus	3143.05	3.72856	0.383413	9.72466	2.36705e-22	1.28057e-19
RLTR1IAP_MM	LTR Retrotransposon	Mus musculus	3342.16	3.36002	0.377843	8.89262	5.96822e-19	1.6144e-16
IAPA_MM	ERV2	Mus musculus	2955.93	3.07516	0.362883	8.47426	2.36579e-17	4.26631e-15
IAPEZI	ERV2	Mus musculus	68132.6	3.0984	0.368754	8.40236	4.37608e-17	5.91865e-15
IAPLTR1a_I_MM	ERV2	Mus musculus	32030.9	2.63053	0.374172	7.03028	2.06116e-12	2.23018e-10
GSAT_MM	SAT	Mus musculus	2352.01	1.96942	0.33712	5.8419	5.16103e-09	4.65353e-07
L1_Mur2_5end	L1	Muridae	25.274	2.67972	0.523883	5.1151	3.13578e-07	2.42351e-05
MERVL	ERV3	Mus musculus	130934	1.72659	0.388435	4.44498	8.78994e-06	0.00059442
MERVL_LTR	LTR Retrotransposon	Mus musculus	19593.2	1.52384	0.352082	4.32808	1.50418e-05	0.000904179
RatERVL	ERV3	Rattus	9859.72	1.6029	0.377338	4.24791	2.15771e-05	0.00116732
L1MdGf_I	L1	Mus musculus	46499.6	1.57396	0.390313	4.03256	5.51719e-05	0.00257285
RLTR13B2	ERV2	Mus musculus	2451.27	1.48295	0.36847	4.02461	5.70688e-05	0.00257285
ERVB2_1A-I_MM	ERV2	Mus musculus	539.189	1.72514	0.442059	3.90252	9.5196e-05	0.00396162
L1MdTf_I	L1	Mus musculus	112363	1.56138	0.416693	3.74707	0.000178913	0.00691371
L1MdTf_II	L1	Mus musculus	104837	1.54282	0.418612	3.68556	0.000228196	0.00823028
MT2C	ERV3	Sciurognathi	865.644	1.22233	0.3375	3.62171	0.000292657	0.00989547
IAPLTR4_I	ERV2	Mus musculus	868.697	1.45106	0.430535	3.37036	0.000750708	0.0238902
RLTR6B_Mm	ERV1	Mus musculus	1303.13	1.18776	0.371167	3.20006	0.00137399	0.0412961
RLTR2IAP_MM	LTR Retrotransposon	Mus musculus	196.286	1.24034	0.40613	3.05404	0.00225778	0.0642874
L1Md_Gf_5end	L1	Mus	4715.09	1.47448	0.487957	3.02175	0.00251322	0.0679826
L1MdGf_II	L1	Mus musculus	13710.1	1.10168	0.391636	2.81303	0.00490765	0.12643
MMERVK10C	ERV2	Mus musculus	2151.51	1.0699	0.388892	2.75116	0.00593853	0.146034
IAPLTR2_Mm	ERV2	Mus	255.324	1.00205	0.368655	2.71811	0.00656555	0.150799
L1MdF_I	L1	Mus musculus	4498.95	0.99767	0.367886	2.7119	0.0066898	0.150799
L1MdTf_III	L1	Mus musculus	41047.4	1.04471	0.388159	2.69145	0.00711411	0.153949
MuRRS4-int	ERV1	Mus	5758.92	0.870791	0.341863	2.54719	0.0108594	0.225081
RMER19B2	ERV2	Muridae	41.9645	-1.10908	0.437446	-2.53536	0.0112333	0.225081
IAP5-Mm_I	ERV2	Mus	146.882	0.942073	0.392687	2.39904	0.016438	0.317605
IAPLTR1a_MM	ERV2	Mus musculus	330.506	0.831001	0.351633	2.36326	0.0181148	0.334052
L1MdA_II	L1	Mus musculus	30287.5	1.04	0.441617	2.35497	0.0185241	0.334052
RLTR9C	ERV2	Mus	3.03473	-1.44835	0.625184	-2.31668	0.0205214	0.358131
L1MdA_III	L1	Mus musculus	21243.8	0.947835	0.422306	2.24442	0.0248051	0.419361
L1MdF_II	L1	Mus musculus	4401.95	0.771728	0.355094	2.17331	0.0297571	0.473488
RLTR1B_MM	ERV1	Mus musculus	349.146	0.784811	0.360536	2.17679	0.0294962	0.473488
RMER4A_LTR	ERV2	Muridae	24.6316	-1.09473	0.511105	-2.14189	0.0322027	0.497762
ERVB4_2B-LTR_MM	ERV2	Mus musculus	66.7435	0.805777	0.397328	2.02799	0.0425611	0.614767
LTRIS2	ERV1	Mus musculus	4485.66	0.770665	0.380546	2.02516	0.0428511	0.614767
RLTR9A3	ERV2	Mus musculus	3.94277	1.29064	0.638316	2.02195	0.0431814	0.614767
ETnERV3	ERV2	Mus	1321.03	1.00821	0.502663	2.00573	0.0448852	0.622638
L1MdA_IV	L1	Mus musculus	8979.25	0.706969	0.354642	1.99347	0.0462097	0.624986
MERV1_I	ERV1	Mus musculus	59.5637	0.839937	0.425876	1.97225	0.0485805	0.641026
RLTR53_Mm	ERV3	Mus musculus	3.06516	-1.23073	0.630063	-1.95334	0.0507798	0.654093
RLTR9D	ERV2	Mus musculus	98.3584	0.743724	0.386105	1.92622	0.0540766	0.680359
RLTR13B1	ERV2	Mus musculus	1113.09	-0.666052	0.354129	-1.88082	0.059997	0.73769
MMERGLN_LTR	ERV1	Mus	381.628	0.706108	0.382523	1.84592	0.0649032	0.78028
BGLII_Rat_LTR	ERV2	Rattus	1.4328	0.985628	0.549467	1.79379	0.0728471	0.831507
ERVB5_2-I_MM	ERV2	Mus musculus	33.6804	-0.814231	0.469689	-1.73356	0.082997	0.831507
IAPEY4_LTR	ERV2	Mus musculus	211.533	-0.691384	0.388001	-1.78191	0.0747638	0.831507
L1MdN_I	L1	Mus musculus	3726.48	0.694689	0.389536	1.78337	0.0745255	0.831507
MT2A	ERV3	Rodentia	1.40747	0.9658	0.545585	1.77021	0.0766923	0.831507
MYSERV_Rn	ERV2	Rattus	8.35655	1.06324	0.610792	1.74076	0.0817264	0.831507
RLTR13C2	ERV2	Mus musculus	879.451	-0.609855	0.35121	-1.73644	0.0824862	0.831507
RMER2_Rn	ERV1	Rattus norvegicus	9.00644	1.06706	0.603861	1.76706	0.0772177	0.831507
RNSAT1a	Satellite	Rattus	167.784	-0.639115	0.367327	-1.73991	0.0818754	0.831507
L1Md_F_5end	L1	Mus	308.098	0.591756	0.351897	1.68162	0.0926432	0.852218
LX5	L1	Mus musculus	12.046	0.990178	0.58438	1.69441	0.0901877	0.852218
MLTR25A	ERV2	Mus musculus	11.7011	0.981753	0.587867	1.67002	0.0949145	0.852218
MurSatRep1	Transposable Element	Muridae	463.84	-0.609715	0.366391	-1.66411	0.0960911	0.852218
RLTR13A1	ERV2	Mus musculus	121.22	-0.619537	0.367654	-1.68511	0.0919672	0.852218
RLTR2aIAP_MM	LTR Retrotransposon	Mus musculus	115.172	0.675919	0.398643	1.69555	0.0899712	0.852218
RMER16-int	ERV2	Muridae	1342.3	0.717459	0.429125	1.67191	0.0945415	0.852218
MLTR25B	ERV2	Mus musculus	10.5226	-0.999738	0.610919	-1.63645	0.101746	0.874889
RLTR10D2	ERV2	Mus musculus	258.03	0.667417	0.408007	1.6358	0.101882	0.874889
B1_Mur4	SINE1/7SL	Muridae	156.45	-0.592474	0.367306	-1.61302	0.106739	0.87494
IAPEY3C_LTR	ERV2	Mus musculus	59.4757	0.66258	0.407065	1.6277	0.103588	0.87494
RLTR14_I	ERV1	Muridae	4.868	1.03218	0.639207	1.61478	0.106358	0.87494
L1VL4a_5end	L1	Rattus	25.3796	-0.802259	0.504489	-1.59024	0.11178	0.889312
L1_MM	L1	Mus musculus	54662.8	0.633826	0.3985	1.59053	0.111715	0.889312
IAPEY4_I	ERV2	Mus musculus	708.004	0.595538	0.379644	1.56867	0.116724	0.90211
MTC	ERV3	Rodentia	88.3843	-0.608017	0.386711	-1.57227	0.115887	0.90211
IAPEY5_LTR	ERV2	Mus musculus	26.4774	-0.784763	0.503334	-1.55913	0.118966	0.906486
ERVB5_1-I_MM	ERV2	Mus	19.4734	-0.805181	0.519496	-1.54993	0.121159	0.910373
L1MdA_V	L1	Mus musculus	4750.79	0.560949	0.366795	1.52932	0.126184	0.935144
L1MdA_I	L1	Mus musculus	87168.1	0.647549	0.425641	1.52135	0.128172	0.937042
RLTR50B	ERV2	Mus musculus	6.14901	0.937203	0.62608	1.49694	0.134409	0.96954
LX	L1	Muridae	139.681	0.550081	0.373015	1.47469	0.140297	0.985721
RLTR16B_MM	ERV2	Mus musculus	39.5513	-0.649378	0.439396	-1.47789	0.139438	0.985721
4.5SRNA	Transposable Element	Rodentia	49.2831	-0.450255	0.468186	-0.961701	0.3362	0.990495
5S_CPo	Nonautonomous	Cavia porcellus	45.7951	0.33792	0.527715	0.640345	0.521948	0.990495
B1-dID	SINE1/7SL	Rodentia	48.0335	-0.24965	0.47293	-0.527879	0.597583	0.990495
B1F1A	SINE1/7SL	Cavia porcellus	0.903847	-0.246237	0.514538	-0.47856	0.632252	0.990495
B1F1	SINE1/7SL	Muridae	0.873467	-0.479608	0.475436	-1.00878	0.313082	0.990495
B1F2	SINE1/7SL	Muridae	3.30391	-0.116456	0.630493	-0.184707	0.853459	0.990495
B1_Mm	SINE1/7SL	Mus	7129.28	-0.142232	0.365594	-0.389044	0.697243	0.990495
B1_Mur3	SINE1/7SL	Muridae	49.5489	-0.435103	0.434716	-1.00089	0.316879	0.990495
B1_Mus1	SINE1/7SL	Mus	5900.26	-0.12974	0.353486	-0.36703	0.713596	0.990495
B1_Mus2	SINE1/7SL	Mus	3657.2	-0.189329	0.359045	-0.527314	0.597976	0.990495
B1_Rn	SINE1/7SL	Rattus	646.186	-0.256585	0.350744	-0.731547	0.464445	0.990495
B1	SINE1/7SL	Mus musculus	1362.97	-0.123455	0.3766	-0.327814	0.743052	0.990495
B2L_S	SINE2/tRNA	Dipodidae	2.39643	0.267751	0.625654	0.427953	0.668685	0.990495
B2_Mm1a	SINE2/tRNA	Mus	130202	-0.238157	0.360077	-0.661407	0.508352	0.990495
B2_Mm1t	SINE2/tRNA	Mus	79127.1	-0.260443	0.357965	-0.727567	0.466879	0.990495
B2_Mm2	SINE2/tRNA	Mus	9019.54	-0.21388	0.359664	-0.594666	0.552067	0.990495
B2_Rat1	SINE2/tRNA	Rattus	2903.56	-0.287893	0.35213	-0.817576	0.413599	0.990495
B2_Rat2	SINE2/tRNA	Rattus	24662.4	-0.350092	0.358708	-0.975983	0.329073	0.990495
B2_Rat3	SINE2/tRNA	Rattus	2620.36	-0.377011	0.355768	-1.05971	0.289276	0.990495
B2_Rat4	SINE2/tRNA	Rattus	4069.41	-0.318566	0.362102	-0.87977	0.378984	0.990495
B2_Rn1	SINE2/tRNA	Rattus	419.045	-0.418667	0.378821	-1.10518	0.26908	0.990495
B2_Rn2	SINE2/tRNA	Rattus	1639.79	-0.39268	0.365844	-1.07335	0.283113	0.990495
B2_Rn	SINE2/tRNA	Rattus	435.186	-0.280825	0.373938	-0.750996	0.452655	0.990495
B2	SINE2/tRNA	Mus musculus	5287.22	-0.183515	0.348268	-0.526935	0.598239	0.990495
B3A	SINE2/tRNA	Rodentia	0.626162	0.165586	0.428446	0.386482	0.69914	0.990495
B3	SINE2/tRNA	Rodentia	2.09043	-0.473075	0.606159	-0.780447	0.435128	0.990495
BC1_Ma	SINE2/tRNA	Mesocricetus	13.1826	0.439101	0.585189	0.750356	0.45304	0.990495
BC1_Mm	SINE2/tRNA	Mus	1188.09	0.479597	0.472144	1.01579	0.309732	0.990495
BC1_Rn	SINE2/tRNA	Rattus	598.343	0.334563	0.465618	0.718535	0.472427	0.990495
BGLII_A	ERV2	Muridae	8.81505	-0.263596	0.602085	-0.437806	0.661527	0.990495
BGLII_B2	ERV2	Murinae	2.05496	0.342666	0.611294	0.560559	0.575098	0.990495
BGLII_B	ERV2	Muridae	7.32472	-0.439893	0.614011	-0.716426	0.473728	0.990495
BGLII_LTR	ERV2	Mus	235.9	0.349773	0.3386	1.033	0.301605	0.990495
BGLII_Mur	ERV2	Murinae	0.527924	0.36423	0.411834	0.88441	0.376475	0.990495
CAVID2B1	SINE2/tRNA	Cavia porcellus	0.402274	0.208315	0.350792	0.593844	0.552617	0.990495
CAVID2	SINE2/tRNA	Cavia porcellus	15.1124	-0.45208	0.546556	-0.827143	0.408156	0.990495
DIP0	SINE2/tRNA	Dipodidae	2.03367	-0.167596	0.6079	-0.275697	0.782781	0.990495
ERV2-1_STr-I	ERV2	Ictidomys tridecemlineatus	127.246	-0.0913988	0.433685	-0.210749	0.833083	0.990495
ERV2-Dor_I	ERV2	Dipodomys ordii	9.74219	0.423687	0.598529	0.70788	0.47902	0.990495
ERVB1_1-I_RN	Endogenous Retrovirus	Rattus norvegicus	4.17516	0.155692	0.6381	0.243993	0.807237	0.990495
ERVB3_1-I_MM	Endogenous Retrovirus	Mus musculus	309.69	0.0966577	0.387376	0.249519	0.802959	0.990495
ERVB3_1-LTR_MM	LTR Retrotransposon	Mus musculus	64.4644	0.48012	0.46612	1.03004	0.302993	0.990495
ERVB4_1-I_MM	ERV2	Mus musculus	51.9248	-0.566608	0.433586	-1.30679	0.191283	0.990495
ERVB4_1-LTR_MM	ERV2	Mus musculus	1.55046	-0.419575	0.567526	-0.739306	0.459721	0.990495
ERVB4_1B-I_MM	ERV2	Mus musculus	402.781	-0.0844446	0.393434	-0.214634	0.830052	0.990495
ERVB4_1C-LTR_Mm	ERV2	Mus	8.89532	0.737611	0.610313	1.20858	0.226825	0.990495
ERVB4_2-I_MM	ERV2	Mus musculus	11527.5	-0.499745	0.361865	-1.38103	0.167271	0.990495
ERVB4_2-LTR_MM	ERV2	Mus musculus	2958.9	-0.385654	0.378895	-1.01784	0.308755	0.990495
ERVB4_3-I_MM	ERV2	Mus musculus	3.56679	0.600184	0.63877	0.939594	0.347426	0.990495
ERVB4_5-I_RN	ERV2	Rattus norvegicus	1.18153	-0.686794	0.533444	-1.28747	0.19793	0.990495
ERVB5_2-LTR_MM	ERV2	Mus musculus	17.6802	-0.610317	0.535214	-1.14032	0.254152	0.990495
ERVB7_1-I_MM	Endogenous Retrovirus	Mus musculus	146452	-0.327505	0.333773	-0.98122	0.326484	0.990495
ERVB7_1-LTR_MM	LTR Retrotransposon	Mus musculus	10391.1	-0.254349	0.372659	-0.682526	0.494906	0.990495
ERVB7_2-LTR_MM	ERV2	Mus musculus	51.5062	-0.398468	0.476289	-0.83661	0.402812	0.990495
ERVB7_2B-LTR_MM	ERV2	Mus musculus	38.7382	-0.415965	0.452044	-0.920187	0.357475	0.990495
ERVB7_3-LTR_MM	ERV2	Mus musculus	63.212	-0.563497	0.440538	-1.27911	0.200858	0.990495
ERVB7_4-LTR_MM	ERV2	Mus musculus	15.6934	0.145498	0.565726	0.257189	0.797033	0.990495
ETNERV	ERV2	Mus musculus	6412.07	-0.314508	0.451668	-0.696325	0.486225	0.990495
ETnERV2	ERV2	Mus	4121.51	0.126331	0.514902	0.24535	0.806186	0.990495
EuthAT-N1	hAT	Eutheria	0.425691	-0.198894	0.357824	-0.555843	0.578318	0.990495
Eutr7	hAT	Eutheria	3.62044	-0.410628	0.639262	-0.642347	0.520648	0.990495
HAL1-1A_Cpo	L1	Cavia porcellus	1.31783	-0.175446	0.560202	-0.313183	0.754142	0.990495
HAL1-1C_Cpo	L1	Cavia porcellus	0.63787	-0.0928526	0.452179	-0.205345	0.837303	0.990495
HAL1-1D_Cpo	L1	Cavia porcellus	1.19257	-0.690668	0.53432	-1.29261	0.196145	0.990495
HAL1-1E_Cpo	L1	Cavia porcellus	44.2523	-0.17081	0.467883	-0.36507	0.715059	0.990495
HAL1-1G_Cpo	L1	Cavia porcellus	4.20812	0.436769	0.639048	0.683468	0.494311	0.990495
HAL1-1H_Cpo	L1	Cavia porcellus	20840.1	-0.162426	0.40812	-0.397985	0.690641	0.990495
HAL1-2A_Cpo	L1	Cavia porcellus	18.2258	-0.617214	0.543432	-1.13577	0.256053	0.990495
HAL1-3C_Cpo	L1	Cavia porcellus	0.976366	-0.098615	0.52794	-0.186792	0.851824	0.990495
HAL1-3D_Cpo	L1	Cavia porcellus	21.7994	-0.700065	0.518851	-1.34926	0.177253	0.990495
HAL1-4C_Cpo	L1	Cavia porcellus	3.32107	-0.370616	0.6382	-0.58072	0.561429	0.990495
HERVFH21I	Endogenous Retrovirus	Eutheria	1.02586	0.202822	0.520757	0.389475	0.696925	0.990495
IAP-d	ERV2	Mus	667.247	-0.298815	0.327394	-0.912707	0.361397	0.990495
IAP1-MM_I	ERV2	Mus musculus	312.963	0.34702	0.369577	0.938966	0.347748	0.990495
IAP1-MM_LTR	ERV2	Mus musculus	52.7942	0.532046	0.447921	1.18781	0.234908	0.990495
IAP5-Mm_LTR	ERV2	Mus	48.9516	0.613594	0.445443	1.37749	0.168361	0.990495
IAPEY2_LTR	ERV2	Mus musculus	85.8665	0.549578	0.385558	1.42541	0.154039	0.990495
IAPEY3_I	ERV2	Mus musculus	558.364	0.456648	0.384899	1.18641	0.23546	0.990495
IAPEY3_LTR	ERV2	Mus musculus	27.7943	0.351384	0.471934	0.744563	0.456536	0.990495
IAPEY5_I	ERV2	Mus musculus	286.247	0.176036	0.355793	0.494771	0.620761	0.990495
IAPEYI	ERV2	Mus musculus	493.762	-0.209036	0.361684	-0.577952	0.563296	0.990495
IAPEY_LTR	ERV2	Mus	137.225	0.320991	0.358067	0.896453	0.370011	0.990495
IAPLTR2a2_Mm	ERV2	Mus	283.541	0.420415	0.339455	1.2385	0.215531	0.990495
IAPLTR2b	ERV2	Mus	236.951	0.438635	0.348737	1.25778	0.20847	0.990495
IAPLTR3_I	ERV2	Mus musculus	70.4417	0.0739518	0.430609	0.171738	0.863644	0.990495
IAPLTR3	ERV2	Mus musculus	19.4096	0.376918	0.509715	0.739467	0.459623	0.990495
IAPLTR4_LTR	ERV2	Mus	3.67625	-0.132697	0.631869	-0.210008	0.833662	0.990495
IAPLTR4	ERV2	Mus musculus	19.255	-0.69221	0.542022	-1.27709	0.201571	0.990495
ID-B1_Cpo	SINE2/tRNA	Cavia porcellus	0.660621	-0.373991	0.434484	-0.860769	0.389365	0.990495
IMPB_01	Satellite	Mus musculus	115.812	-0.426156	0.381382	-1.1174	0.263823	0.990495
L1-1B_Cpo	L1	Cavia porcellus	1.5183	0.180236	0.556848	0.323671	0.746187	0.990495
L1-1C_Cpo	L1	Cavia porcellus	10.1217	-0.329469	0.602323	-0.546996	0.584381	0.990495
L1-1D_Cpo	L1	Cavia porcellus	7.13059	-0.216859	0.612969	-0.353785	0.7235	0.990495
L1-2A_Cpo	L1	Cavia porcellus	0.903847	-0.246237	0.514538	-0.47856	0.632252	0.990495
L1-2B_Cpo	L1	Cavia porcellus	0.402274	0.208315	0.350792	0.593844	0.552617	0.990495
L1-2_CGr	L1	Cricetulus griseus	0.872801	-0.184321	0.470516	-0.391741	0.69525	0.990495
L1-2_Dor	L1	Dipodomys ordii	1168.7	-0.310078	0.329413	-0.941302	0.34655	0.990495
L1-2_STr	L1	Ictidomys tridecemlineatus	0.91955	0.369832	0.50818	0.727757	0.466763	0.990495
L1B_MM	L1	Mus musculus	988.539	0.15536	0.336595	0.461563	0.644395	0.990495
L1B_RN	L1	Rattus norvegicus	62.9604	0.428935	0.41504	1.03348	0.30138	0.990495
L1Lx_III	L1	Mus musculus	1120.87	0.222153	0.337373	0.658478	0.510231	0.990495
L1Lx_II	L1	Mus musculus	782.345	0.098049	0.336748	0.291164	0.770926	0.990495
L1Lx_IV	L1	Mus musculus	1590.42	0.0589492	0.330901	0.178148	0.858607	0.990495
L1Lx_I	L1	Mus musculus	1640.48	0.23556	0.318684	0.739164	0.459807	0.990495
L1MEC_5	L1	Eutheria	0.82836	-0.303565	0.504953	-0.601175	0.547724	0.990495
L1MM_F	L1	Mus musculus	3.07887	0.176603	0.637135	0.277182	0.78164	0.990495
L1MdA_VII	L1	Mus musculus	6410.25	0.170353	0.321384	0.53006	0.596071	0.990495
L1MdA_VI	L1	Mus musculus	4973.75	0.297555	0.312651	0.951715	0.341241	0.990495
L1MdF_III	L1	Mus musculus	6919.95	0.354482	0.317194	1.11755	0.263757	0.990495
L1MdF_IV	L1	Mus musculus	4674.51	0.267119	0.314524	0.84928	0.395725	0.990495
L1MdF_V	L1	Mus musculus	4527.23	0.296269	0.317375	0.933497	0.350563	0.990495
L1MdFanc_II	L1	Mus musculus	3118.53	0.220725	0.318865	0.692222	0.488798	0.990495
L1MdFanc_I	L1	Mus musculus	4418.77	0.154319	0.325377	0.474276	0.635303	0.990495
L1MdMus_II	L1	Mus musculus	1729.94	0.183823	0.314171	0.585106	0.558476	0.990495
L1MdMus_I	L1	Mus musculus	2533.78	0.178685	0.331392	0.539197	0.589751	0.990495
L1MdV_III	L1	Mus musculus	1606.82	0.077281	0.334209	0.231235	0.817132	0.990495
L1MdV_II	L1	Mus musculus	1336.5	0.318958	0.337306	0.945604	0.344351	0.990495
L1MdV_I	L1	Mus musculus	4976.38	0.0487704	0.308189	0.158248	0.874261	0.990495
L1P_MA2	L1	Eutheria	0.402274	0.208315	0.350792	0.593844	0.552617	0.990495
L1VL1_5end	L1	Mus	78.1224	-0.104584	0.425027	-0.246064	0.805632	0.990495
L1VL1_5	L1	Mus musculus	5.30617	-0.912716	0.636221	-1.43459	0.151404	0.990495
L1VL2_5end	L1	Mus	172.374	-0.0838747	0.372164	-0.22537	0.821691	0.990495
L1VL2_5	L1	Mus musculus	2.17737	0.365457	0.600107	0.608986	0.542534	0.990495
L1VL4_5end	L1	Muridae	227.227	-0.104258	0.346559	-0.300839	0.763537	0.990495
L1_Mur1_5end	L1	Muridae	17.6658	0.231441	0.528575	0.437858	0.661489	0.990495
L1_Mur1_orf2	L1	Muridae	531.661	0.239256	0.360956	0.66284	0.507433	0.990495
L1_Mur2_3end	L1	Muridae	26.2469	-0.233209	0.487606	-0.478273	0.632456	0.990495
L1_Mur2_orf2	L1	Muridae	207.343	0.475047	0.372619	1.27489	0.202349	0.990495
L1_Mur3_5end	L1	Muridae	0.551341	-0.126652	0.41297	-0.306687	0.759082	0.990495
L1_Mur3_orf2	L1	Muridae	25.951	0.565924	0.500435	1.13086	0.258112	0.990495
L1_Mus1_3end	L1	Mus	2545.58	0.0738474	0.315126	0.234342	0.814719	0.990495
L1_Mus2_3end	L1	Mus	1340.5	0.078676	0.315241	0.249574	0.802916	0.990495
L1_RN	L1	Rattus norvegicus	6.18843	0.17377	0.626121	0.277534	0.78137	0.990495
L1_Rat4_3end	L1	Rattus	7.33448	-0.112785	0.612245	-0.184215	0.853845	0.990495
L1_Rod_orf2	L1	Muridae	0.660621	-0.373991	0.434484	-0.860769	0.389365	0.990495
LTR10_RN	ERV2	Murinae	0.653574	0.482212	0.441555	1.09208	0.2748	0.990495
LTR3_Rn	ERV1	Rattus norvegicus	1.8446	0.383501	0.580207	0.660973	0.50863	0.990495
LTR72_RN	ERV1	Murinae	0.713752	-0.395648	0.443696	-0.891709	0.372549	0.990495
LTR83	ERV3	Eutheria	0.436733	-0.236336	0.385464	-0.613122	0.539796	0.990495
LTR9_RN	ERV3	Rattus norvegicus	1.57188	-0.184036	0.56125	-0.327904	0.742984	0.990495
LTRIS3	ERV1	Mus musculus	1268.03	0.193171	0.3316	0.582541	0.560202	0.990495
LTRIS4A	ERV1	Mus musculus	29.0188	-0.566479	0.495538	-1.14316	0.252972	0.990495
LTRIS4B	ERV1	Mus musculus	0.436733	-0.236336	0.385464	-0.613122	0.539796	0.990495
LTRIS4	ERV1	Mus musculus	9.23829	0.0880955	0.59591	0.147834	0.882474	0.990495
LTRIS5	ERV1	Mus musculus	4.08394	0.621914	0.639183	0.972982	0.330562	0.990495
LTRIS6	ERV1	Mus musculus	4.00902	0.526458	0.632516	0.832323	0.405227	0.990495
LTRIS_Mus	ERV1	Mus musculus	2125.86	-0.331128	0.366331	-0.903903	0.366047	0.990495
LTRIS	DNA transposon	Mus musculus	118.575	0.12238	0.408889	0.299299	0.764712	0.990495
LX2B	L1	Mus musculus	382.844	-0.071632	0.344729	-0.207792	0.835391	0.990495
LX4	L1	Mus musculus	18.8037	0.277671	0.528984	0.524915	0.599642	0.990495
LX5b	L1	Mus musculus	34.5886	0.0768292	0.453232	0.169514	0.865392	0.990495
LX9	L1	Mus musculus	1.3676	0.171851	0.549842	0.312545	0.754626	0.990495
Lx2A_3end	L1	Muridae	19.1093	0.536704	0.555583	0.966019	0.334035	0.990495
Lx2B2_3end	L1	Muridae	88.7971	-0.268483	0.396	-0.677986	0.49778	0.990495
Lx2B_3end	L1	Muridae	214.233	-0.154786	0.348243	-0.444476	0.656699	0.990495
Lx2_3end	L1	Muridae	560.475	0.0657273	0.324588	0.202495	0.83953	0.990495
Lx3B_3end	L1	Muridae	185.459	-0.0896576	0.349502	-0.256529	0.797542	0.990495
Lx7_3end	L1	Rodentia	3.32671	-0.34959	0.630475	-0.554486	0.579246	0.990495
Lx_3end	L1	Muridae	502.087	0.112486	0.323936	0.347248	0.728405	0.990495
MEN	SINE2/tRNA	Menetes berdmorei	0.63787	-0.0928526	0.452179	-0.205345	0.837303	0.990495
MERV1_LTR	ERV1	Mus musculus	24.7358	0.348589	0.499885	0.697338	0.485591	0.990495
MERVK26	ERV2	Muridae	14.8793	0.702623	0.547576	1.28315	0.199439	0.990495
MLTR13	ERV2	Murinae	4.78499	-0.855245	0.63771	-1.34112	0.179882	0.990495
MLTR18A_MM	ERV2	Mus musculus	0.425691	-0.198894	0.357824	-0.555843	0.578318	0.990495
MLTR18_MM	ERV2	Mus musculus	0.402274	0.208315	0.350792	0.593844	0.552617	0.990495
MLTR25C	ERV2	Mus musculus	2.89973	-0.77296	0.629213	-1.22846	0.219276	0.990495
MLTR31A_MM	ERV2	Mus musculus	14.6519	0.494001	0.548533	0.900586	0.367809	0.990495
MLTR31B_MM	ERV2	Mus musculus	11.6737	0.410643	0.58557	0.70127	0.483134	0.990495
MLTR31C_MM	ERV2	Mus musculus	1.33056	0.4133	0.55679	0.742291	0.457911	0.990495
MLTR31D_MM	ERV2	Mus musculus	25.7953	-0.618251	0.481832	-1.28313	0.199448	0.990495
MLTR31E_MM	ERV2	Mus musculus	4.83712	-0.324474	0.635841	-0.510306	0.609837	0.990495
MLTR31FA_MM	ERV2	Mus musculus	12.3864	-0.218425	0.560617	-0.389616	0.69682	0.990495
MLTR31F_MM	ERV2	Mus musculus	15.1787	-0.170963	0.550507	-0.310555	0.756139	0.990495
MMERGLN_I	ERV1	Mus	2861.76	0.708484	0.487409	1.45357	0.146065	0.990495
MMERVK10D3_I	ERV2	Mus musculus	731.203	0.369051	0.345124	1.06933	0.284922	0.990495
MMERVK10D3_LTR	ERV2	Mus musculus	102.759	0.408056	0.394237	1.03505	0.300644	0.990495
MMERVK9C_I	ERV2	Mus musculus	884.372	0.343653	0.383063	0.897118	0.369656	0.990495
MMERVK9E_I	ERV2	Mus musculus	963.585	0.309722	0.423563	0.73123	0.464639	0.990495
MMETN	Endogenous Retrovirus	Mus musculus	128171	-0.306429	0.453539	-0.67564	0.499269	0.990495
MMSAT4	Satellite	Mus	22870.1	-0.110138	0.398855	-0.276136	0.782444	0.990495
MMVL30	Internal sequence of mouse VL30 retro-element	Mus musculus	1809.5	-0.202349	0.325465	-0.621724	0.534124	0.990495
MRLTR33	ERV3	Murinae	1.07926	0.252759	0.529008	0.477798	0.632794	0.990495
MT2B2_LTR	ERV3	Muridae	375.196	-0.172164	0.343234	-0.501593	0.615954	0.990495
MT2B	ERV3	Sciurognathi	17.9076	-0.281661	0.532864	-0.52858	0.597097	0.990495
MT2_Rat1	ERV3	Rattus	0.854711	0.627603	0.477113	1.31542	0.188369	0.990495
MT2_Rat2	ERV3	Rattus	123.866	-0.404173	0.369744	-1.09311	0.274344	0.990495
MTAI	ERV3	Rodentia	11114.7	-0.128295	0.310237	-0.41354	0.679211	0.990495
MTA_Mm_LTR	ERV3	Mus	5955.54	-0.212338	0.314623	-0.674896	0.499742	0.990495
MTA	ERV3	Rodentia	1948.61	-0.292212	0.313126	-0.933208	0.350713	0.990495
MTB_Mm_LTR	ERV3	Mus	770.325	-0.375022	0.325125	-1.15347	0.248717	0.990495
MTB_Rn_LTR	ERV3	Rattus	1571.88	-0.40653	0.347393	-1.17023	0.241909	0.990495
MTB	ERV3	Rodentia	142.629	-0.37278	0.359646	-1.03652	0.299959	0.990495
MTC_I	ERV3	Muridae	42.5034	-0.443253	0.436984	-1.01435	0.310418	0.990495
MURVY-int	ERV1	Mus	310.712	0.205084	0.413535	0.49593	0.619944	0.990495
MURVY_LTR	ERV1	Mus musculus	134.944	0.0764615	0.395604	0.193278	0.846741	0.990495
MYSERV6	ERV2	Muridae	31.8544	0.0738609	0.499102	0.147988	0.882352	0.990495
MYSERV	ERV2	Mus musculus	2.36745	-0.56249	0.613449	-0.916931	0.359179	0.990495
MurERV4_19	ERV2	Muridae	204.618	-0.40513	0.393343	-1.02997	0.303026	0.990495
MurERV4	ERV2	Muridae	30.7086	-0.28308	0.476375	-0.594238	0.552353	0.990495
MusHAL1_5end	L1	Mus	95.9684	-0.0801356	0.378528	-0.211703	0.832339	0.990495
MusHAL1	L1	Mus	737.925	0.076748	0.340809	0.225193	0.821829	0.990495
ORR1A0	ERV3	Mus musculus	4203.81	-0.0528492	0.332629	-0.158883	0.873761	0.990495
ORR1A2_LTR	ERV3	Muridae	849.651	0.172512	0.338728	0.509294	0.610546	0.990495
ORR1A3_LTR	ERV3	Muridae	233.752	-0.106569	0.337721	-0.315554	0.752341	0.990495
ORR1A4_LTR	ERV3	Muridae	151.092	-0.21776	0.355886	-0.611882	0.540616	0.990495
ORR1AI	ERV3	Rodentia	11317.5	-0.279337	0.312982	-0.892501	0.372124	0.990495
ORR1A_Rn_LTR	ERV3	Rattus	1077.97	-0.0845863	0.332593	-0.254323	0.799246	0.990495
ORR1A	ERV3	Rodentia	72.6989	-0.226823	0.389044	-0.583027	0.559875	0.990495
ORR1B1-int	ERV3	Muridae	36.2747	-0.541276	0.460317	-1.17588	0.239644	0.990495
ORR1B1	ERV3	Mus musculus	169.45	-0.455175	0.368633	-1.23477	0.216918	0.990495
ORR1B2	ERV3	Mus musculus	13.2999	0.165846	0.567788	0.292091	0.770217	0.990495
ORR1BI	ERV3	Rodentia	0.80264	0.070014	0.46604	0.150232	0.880582	0.990495
ORR1C1	ERV3	Mus musculus	1.08329	-0.396263	0.522566	-0.758303	0.44827	0.990495
ORR1C2_LTR	ERV3	Muridae	4.31483	0.322113	0.639311	0.503843	0.614372	0.990495
ORR1C	ERV3	Rodentia	1.14685	-0.21764	0.507961	-0.428459	0.668317	0.990495
ORR1D-int	ERV3	Rodentia	2.59228	-0.762432	0.610078	-1.24973	0.211399	0.990495
ORR1D1_LTR	ERV3	Rodentia	1.52402	0.201363	0.582019	0.345974	0.729362	0.990495
P7SL_Cpo	Pseudogene	Cavia porcellus	2695.44	-0.13624	0.41034	-0.332017	0.739876	0.990495
PB1D10	SINE1/7SL	Rodentia	0.66825	0.164226	0.436061	0.376612	0.706462	0.990495
PB1D7	SINE1/7SL	Rodentia	0.489864	-0.253009	0.396739	-0.637723	0.523654	0.990495
PB1	SINE1/7SL	Rodentia	0.402274	0.208315	0.350792	0.593844	0.552617	0.990495
RLTR10A	ERV2	Mus	40.1134	0.39195	0.449146	0.872654	0.382851	0.990495
RLTR10B2	ERV2	Mus musculus	66.5802	0.356082	0.40182	0.886172	0.375525	0.990495
RLTR10D	ERV2	Mus	129.326	-0.346083	0.41923	-0.825521	0.409076	0.990495
RLTR10E	ERV2	Mus musculus	19.0208	-0.175094	0.524164	-0.334044	0.738346	0.990495
RLTR10F	ERV2	Mus musculus	416.332	0.416404	0.358967	1.16001	0.246046	0.990495
RLTR11A2	ERV2	Muridae	4.88661	-0.14804	0.635113	-0.233093	0.815689	0.990495
RLTR11A	ERV2	Mus musculus	10.9252	-0.437361	0.579615	-0.754571	0.450506	0.990495
RLTR11B	ERV2	Mus musculus	86.2164	-0.453712	0.405755	-1.11819	0.263485	0.990495
RLTR11C_MM	ERV2	Mus musculus	0.80264	0.070014	0.46604	0.150232	0.880582	0.990495
RLTR12A	ERV2	Mus musculus	2.24349	-0.0986184	0.597829	-0.164961	0.868975	0.990495
RLTR12B2	ERV2	Mus musculus	1.11811	0.226764	0.527379	0.429982	0.667209	0.990495
RLTR12BD_Mm	ERV2	Mus	5.44341	0.676865	0.633196	1.06897	0.285085	0.990495
RLTR12D	ERV2	Mus musculus	0.447776	-0.20568	0.363096	-0.566462	0.57108	0.990495
RLTR13A2	ERV2	Mus musculus	174.113	-0.41418	0.350212	-1.18265	0.236946	0.990495
RLTR13A	ERV2	Mus musculus	117.269	-0.249692	0.388667	-0.642432	0.520593	0.990495
RLTR13B3	ERV2	Mus musculus	356.917	0.275665	0.432355	0.637591	0.52374	0.990495
RLTR13B4	ERV2	Mus musculus	188.423	0.30086	0.40886	0.735851	0.461821	0.990495
RLTR13B	Endogenous Retrovirus	Mus musculus	47.9752	-0.126699	0.429442	-0.295033	0.767969	0.990495
RLTR13C1	ERV2	Mus musculus	79.1142	-0.1116	0.401322	-0.278081	0.78095	0.990495
RLTR13C3	ERV2	Mus musculus	24.0142	0.255258	0.488637	0.522387	0.601401	0.990495
RLTR13D1	ERV2	Mus musculus	34.971	-0.397734	0.455224	-0.873709	0.382277	0.990495
RLTR13D2	ERV2	Mus musculus	39.2026	0.199964	0.450369	0.444001	0.657042	0.990495
RLTR13D3A1	ERV2	Mus musculus	216.241	-0.353536	0.346345	-1.02076	0.307367	0.990495
RLTR13D3A	ERV2	Mus musculus	13.1013	0.669495	0.557022	1.20192	0.229396	0.990495
RLTR13D4	ERV2	Mus musculus	25.3397	-0.162883	0.482942	-0.337273	0.735911	0.990495
RLTR13D6	ERV2	Mus musculus	28.0151	0.697397	0.49479	1.40948	0.158693	0.990495
RLTR13D	Endogenous Retrovirus	Mus musculus	41.5921	-0.457912	0.446051	-1.02659	0.304613	0.990495
RLTR13E	ERV2	Mus musculus	118.077	-0.0776823	0.367607	-0.211319	0.832638	0.990495
RLTR13G	ERV2	Mus musculus	41.1653	-0.470876	0.437865	-1.07539	0.2822	0.990495
RLTR14	ERV1	Mus musculus	11.8739	-0.572034	0.566196	-1.01031	0.312346	0.990495
RLTR16C_MM	ERV2	Mus musculus	5.57889	-0.400107	0.630682	-0.634404	0.525817	0.990495
RLTR16	ERV2	Mus musculus	0.425691	-0.198894	0.357824	-0.555843	0.578318	0.990495
RLTR17B_Mm	ERV2	Mus musculus	2.35776	0.113801	0.598824	0.190041	0.849277	0.990495
RLTR17C_Mm	ERV2	Mus musculus	1.43683	0.372971	0.562447	0.663122	0.507252	0.990495
RLTR17_MM	ERV2	Mus musculus	423.134	-0.137212	0.334574	-0.41011	0.681725	0.990495
RLTR19A_MM	ERV3	Mus musculus	11.328	-0.0928286	0.571801	-0.162344	0.871035	0.990495
RLTR19B_MM	ERV3	Mus musculus	16.657	-0.58681	0.539966	-1.08675	0.277145	0.990495
RLTR19C_MM	ERV3	Mus musculus	3.39395	0.492166	0.638654	0.770629	0.440927	0.990495
RLTR19	ERV3	Rattus	9.76253	-0.261843	0.588485	-0.444944	0.65636	0.990495
RLTR1A2_MM	ERV1	Mus musculus	75.0381	-0.206279	0.413515	-0.498842	0.617891	0.990495
RLTR1C_MM	ERV1	Mus musculus	99.3092	0.394345	0.383401	1.02854	0.303694	0.990495
RLTR1D_MM	ERV1	Mus musculus	26.6072	-0.214993	0.478592	-0.44922	0.653273	0.990495
RLTR1E_MM	ERV1	Mus musculus	1.25042	-0.134498	0.544769	-0.246891	0.804993	0.990495
RLTR1F_Mm	ERV1	Mus musculus	7.63	0.511522	0.626864	0.816	0.4145	0.990495
RLTR1_MM	LTR Retrotransposon	Mus musculus	0.653574	0.482212	0.441555	1.09208	0.2748	0.990495
RLTR20A1_MM	ERV2	Mus musculus	3.87775	0.53366	0.632673	0.843501	0.398949	0.990495
RLTR20A2B_MM	ERV2	Mus musculus	1.34125	-0.747844	0.546426	-1.36861	0.171121	0.990495
RLTR20A2_MM	ERV2	Mus musculus	2.08849	0.282639	0.592715	0.476855	0.633466	0.990495
RLTR20A3_MM	ERV2	Mus musculus	2.76938	-0.138374	0.633754	-0.218341	0.827164	0.990495
RLTR20A4	ERV2	Murinae	14.469	-0.606667	0.583591	-1.03954	0.298553	0.990495
RLTR20A	ERV2	Muridae	1.90802	-0.262981	0.603313	-0.435894	0.662914	0.990495
RLTR20B1_MM	ERV2	Mus musculus	2.87165	-0.919258	0.632732	-1.45284	0.146269	0.990495
RLTR20B2_MM	ERV2	Mus musculus	7.14913	-0.823178	0.618717	-1.33046	0.183367	0.990495
RLTR20B3A_MM	ERV2	Mus musculus	3.70349	0.13721	0.627593	0.218629	0.826939	0.990495
RLTR20B3	ERV2	Muridae	0.502599	0.309661	0.38039	0.814062	0.415609	0.990495
RLTR20B4_MM	ERV2	Mus musculus	3.4916	-0.512168	0.635067	-0.80648	0.419966	0.990495
RLTR20C1_MM	ERV2	Mus musculus	7.86425	-0.598283	0.613346	-0.975441	0.329342	0.990495
RLTR20C2_MM	ERV2	Mus musculus	3.08081	-0.562894	0.635734	-0.885424	0.375928	0.990495
RLTR20C_MM	ERV2	Mus musculus	22.0836	-0.292366	0.518908	-0.563426	0.573145	0.990495
RLTR20D_MM	ERV2	Mus musculus	1.84251	0.179278	0.599437	0.299077	0.764881	0.990495
RLTR23_MM	ERV2	Mus musculus	7.95988	-0.159795	0.617581	-0.258744	0.795833	0.990495
RLTR24B_MM	ERV1	Mus musculus	0.402274	0.208315	0.350792	0.593844	0.552617	0.990495
RLTR24_MM	ERV1	Mus musculus	1.2804	0.370997	0.54993	0.674625	0.499914	0.990495
RLTR25B	ERV2	Muridae	8.27385	-0.624244	0.612868	-1.01856	0.308411	0.990495
RLTR25_MM	LTR Retrotransposon	Mus musculus	105.719	-0.475596	0.395463	-1.20263	0.229119	0.990495
RLTR26	ERV2	Muridae	55.0603	-0.675582	0.522129	-1.2939	0.1957	0.990495
RLTR27_MM	LTR Retrotransposon	Mus musculus	38.1627	0.326624	0.493381	0.662011	0.507964	0.990495
RLTR28_MM	LTR Retrotransposon	Mus musculus	0.531953	-0.229689	0.380802	-0.60317	0.546396	0.990495
RLTR29_MM	LTR Retrotransposon	Mus musculus	2.11817	-0.16982	0.571402	-0.297198	0.766315	0.990495
RLTR30B_MM	ERV1	Mus musculus	1.65139	-0.784224	0.553189	-1.41764	0.156295	0.990495
RLTR30D2_MM	ERV1	Mus musculus	4.75026	-0.333707	0.636326	-0.524428	0.599981	0.990495
RLTR30D_RN	ERV1	Murinae	0.531953	-0.229689	0.380802	-0.60317	0.546396	0.990495
RLTR30_MM	ERV1	Mus musculus	12.222	-0.173504	0.57695	-0.300727	0.763623	0.990495
RLTR30	ERV1	Muridae	0.911921	-0.139435	0.503865	-0.27673	0.781987	0.990495
RLTR31B2	ERV2	Murinae	0.425691	-0.198894	0.357824	-0.555843	0.578318	0.990495
RLTR31B_MM	ERV2	Mus musculus	79.2906	-0.347613	0.383245	-0.907024	0.364394	0.990495
RLTR31C_MM	ERV2	Mus musculus	1.44387	-0.400375	0.574858	-0.696476	0.486131	0.990495
RLTR31M	ERV2	Murinae	10.5199	0.45804	0.587364	0.779822	0.435496	0.990495
RLTR31_MM	ERV2	Mus musculus	5.50297	0.320478	0.633183	0.506138	0.612759	0.990495
RLTR32_Rn	ERV2	Rattus norvegicus	34.0302	-0.314744	0.458775	-0.686052	0.49268	0.990495
RLTR34C_MM	ERV2	Mus musculus	0.447776	-0.20568	0.363096	-0.566462	0.57108	0.990495
RLTR34D_MM	ERV2	Mus musculus	0.402274	0.208315	0.350792	0.593844	0.552617	0.990495
RLTR34_MM	ERV2	Mus musculus	3.74104	-0.50649	0.638988	-0.792644	0.427985	0.990495
RLTR35B_MM	ERV3	Mus musculus	1.89329	0.0904458	0.580542	0.155796	0.876194	0.990495
RLTR35_MM	ERV3	Mus musculus	19.5067	-0.642272	0.513015	-1.25196	0.210586	0.990495
RLTR41A2	ERV1	Mus musculus	14.7836	-0.191139	0.538984	-0.354628	0.722869	0.990495
RLTR41B	ERV1	Mus musculus	2.32838	-0.760701	0.61661	-1.23368	0.217321	0.990495
RLTR41C	ERV1	Mus musculus	16.8117	-0.274229	0.551256	-0.497462	0.618863	0.990495
RLTR42_I	ERV2	Muridae	39.5326	-0.610129	0.504113	-1.2103	0.226163	0.990495
RLTR44A_LTR	ERV2	Mus	6.18626	-0.459013	0.636475	-0.72118	0.470799	0.990495
RLTR44C_LTR	ERV2	Mus	37.7538	-0.369422	0.443098	-0.833725	0.404436	0.990495
RLTR44D_LTR	ERV2	Mus	70.3638	-0.338901	0.404937	-0.836922	0.402636	0.990495
RLTR44E_LTR	ERV2	Mus	17.3146	-0.108653	0.537509	-0.202141	0.839806	0.990495
RLTR46A	ERV2	Mus musculus	3.73532	-0.246223	0.636272	-0.386978	0.698773	0.990495
RLTR46B	ERV2	Mus musculus	24.9496	-0.659993	0.543929	-1.21338	0.224984	0.990495
RLTR47	ERV2	Mus musculus	0.988074	-0.358072	0.510654	-0.701204	0.483176	0.990495
RLTR49	ERV1	Mus musculus	5.2821	0.276925	0.638984	0.433383	0.664736	0.990495
RLTR4I_MM	ERV1	Mus musculus	2292.41	-0.0703505	0.356844	-0.197146	0.843713	0.990495
RLTR4_MM	ERV1	Mus musculus	537.511	-0.160014	0.353522	-0.452628	0.650817	0.990495
RLTR51A_Mm	ERV3	Mus musculus	11.1354	-0.175768	0.57082	-0.307922	0.758141	0.990495
RLTR5_MM	ERV1	Mus musculus	45.1391	0.26539	0.486834	0.545134	0.585661	0.990495
RLTR6C_Mm	ERV1	Mus musculus	99.8894	-0.138642	0.403211	-0.343844	0.730964	0.990495
RLTR6I_MM	ERV1	Mus musculus	787.166	0.430295	0.395232	1.08872	0.276279	0.990495
RLTR6_MM	ERV1	Mus musculus	463.329	-0.419	0.367817	-1.13916	0.254638	0.990495
RLTR8	ERV2	Mus musculus	32.0812	-0.0995175	0.479926	-0.20736	0.835729	0.990495
RLTR9A2	ERV2	Mus musculus	1.31419	0.142202	0.567215	0.250703	0.802044	0.990495
RLTR9A3A	ERV2	Mus musculus	0.452437	0.305742	0.394015	0.775966	0.437769	0.990495
RLTR9A3B	ERV2	Mus musculus	1.4275	-0.703679	0.536947	-1.31052	0.19002	0.990495
RLTR9A4	ERV2	Mus musculus	0.957644	-0.511255	0.485934	-1.05211	0.292749	0.990495
RLTR9A	ERV2	Mus musculus	1.33459	-0.159877	0.550362	-0.290493	0.771439	0.990495
RLTR9B2	ERV2	Mus musculus	5.5499	0.504584	0.629281	0.801843	0.422644	0.990495
RLTR9B	ERV2	Mus musculus	0.402274	0.208315	0.350792	0.593844	0.552617	0.990495
RLTR9D2	ERV2	Mus musculus	47.8302	-0.317231	0.443369	-0.715503	0.474299	0.990495
RLTR9E	ERV2	Mus musculus	190.562	-0.155083	0.362912	-0.427329	0.66914	0.990495
RLTR9F	ERV2	Mus musculus	2.74703	-0.189436	0.634757	-0.298439	0.765368	0.990495
RLTRETN_MM	ERV2	Mus musculus	4336.74	-0.0900558	0.347908	-0.258849	0.795752	0.990495
RMER10A	ERV3	Mus musculus	0.425691	-0.198894	0.357824	-0.555843	0.578318	0.990495
RMER12B	ERV2	Muridae	2.76109	-0.306164	0.625999	-0.489081	0.624784	0.990495
RMER12C	ERV2	Muridae	26.3853	0.639104	0.497936	1.28351	0.199314	0.990495
RMER12	ERV2	Muridae	59.0987	-0.309512	0.417665	-0.741053	0.458661	0.990495
RMER13A1	ERV2	Muridae	1.08631	-0.57546	0.505204	-1.13907	0.254676	0.990495
RMER13A2	ERV2	Muridae	7.41387	-0.335634	0.621355	-0.540164	0.589084	0.990495
RMER13A	ERV2	Muridae	4.26847	-0.155577	0.639034	-0.243457	0.807652	0.990495
RMER15	ERV3	Mus musculus	7.5197	-0.366523	0.611992	-0.598902	0.549238	0.990495
RMER16A2	ERV2	Muridae	0.768575	0.24586	0.459941	0.534547	0.592963	0.990495
RMER16A3	ERV2	Muridae	1.67309	-0.15336	0.574369	-0.267005	0.789465	0.990495
RMER16C	ERV2	Muridae	3.02601	0.214551	0.629197	0.340992	0.733109	0.990495
RMER16_Mm	ERV2	Muridae	32.6307	-0.392112	0.524629	-0.747407	0.454818	0.990495
RMER16	ERV2	Muridae	35.8047	0.0692662	0.450707	0.153683	0.877859	0.990495
RMER17A_Rn-I	ERV2	Rattus norvegicus	6.3006	-0.308718	0.626777	-0.492549	0.622331	0.990495
RMER17A	ERV2	Mus musculus	21.1367	-0.574112	0.504245	-1.13856	0.254888	0.990495
RMER17B2	ERV2	Mus musculus	28.0932	0.125824	0.479861	0.262208	0.793161	0.990495
RMER17B_Rn	ERV2	Rattus norvegicus	0.402274	0.208315	0.350792	0.593844	0.552617	0.990495
RMER17B	ERV2	Mus musculus	15.0402	0.265344	0.547852	0.484336	0.628148	0.990495
RMER17C2	ERV2	Muridae	30.482	-0.23243	0.461013	-0.504172	0.61414	0.990495
RMER17D2_MM	LTR Retrotransposon	Mus musculus	59.5046	-0.118997	0.407413	-0.292078	0.770227	0.990495
RMER19A_LTR	ERV2	Muridae	62.5066	0.305509	0.407252	0.750172	0.453151	0.990495
RMER19B	ERV2	Muridae	23.7872	-0.577416	0.512718	-1.12619	0.260087	0.990495
RMER19C	ERV2	Muridae	5.99854	-0.48877	0.628541	-0.777627	0.436789	0.990495
RMER19	Endogenous Retrovirus	Mus musculus	1.48535	-0.225878	0.559119	-0.40399	0.68622	0.990495
RMER1A	RMER1A	Murinae	7.48958	0.103012	0.610786	0.168655	0.866068	0.990495
RMER1B	RMER1B	Murinae	17.9713	-0.74346	0.523281	-1.42077	0.155385	0.990495
RMER20A	ERV2	Mus musculus	1.04923	-0.167366	0.495576	-0.337721	0.735574	0.990495
RMER21B	ERV1	Mus musculus	1.42215	0.686624	0.564564	1.2162	0.223908	0.990495
RMER2B_Rn	ERV1	Rattus norvegicus	8.75224	-0.126638	0.596506	-0.212299	0.831874	0.990495
RMER2	ERV1	Mus musculus	7.35745	0.162293	0.63195	0.256812	0.797324	0.990495
RMER3D-int	ERV2	Muridae	0.889836	-0.116852	0.477674	-0.244626	0.806746	0.990495
RMER4B_LTR	ERV2	Muridae	93.3002	-0.444166	0.398369	-1.11496	0.264867	0.990495
RMER4	LTR Retrotransposon	Murinae	16.198	-0.243121	0.565952	-0.429578	0.667503	0.990495
RMER6-int	ERV2	Muridae	14.9896	-0.653322	0.576206	-1.13383	0.256864	0.990495
RMER6B	ERV2	Murinae	5.71413	0.110388	0.628199	0.175721	0.860513	0.990495
RMER6C	ERV2	Mus musculus	37.4798	-0.244394	0.458045	-0.533559	0.593646	0.990495
RMER6D	ERV2	Mus musculus	12.1211	0.453865	0.57777	0.785547	0.432133	0.990495
RNLTR10A	ERV1	Rattus	2.68719	0.241282	0.612215	0.394112	0.693498	0.990495
RNLTR10	ERV1	Rattus	1.7409	-0.471574	0.575986	-0.818724	0.412944	0.990495
RNLTR11-int	ERV2	Rattus	34.0951	-0.447736	0.474366	-0.943863	0.345239	0.990495
RNLTR12-int	ERV1	Rattus	79.7295	-0.0891595	0.423805	-0.210379	0.833372	0.990495
RNLTR12	ERV1	Rattus	2.9212	-0.563584	0.618283	-0.911531	0.362016	0.990495
RNLTR15A2_LTR	ERV2	Rattus	49.7137	-0.0905704	0.431535	-0.20988	0.833762	0.990495
RNLTR15A_LTR	ERV2	Rattus	31.5006	0.14226	0.473928	0.300173	0.764045	0.990495
RNLTR17_I	ERV1	Rattus	17.2745	-0.371914	0.542449	-0.685621	0.492952	0.990495
RNLTR21_I	ERV1	Rattus	31.4707	-0.0829304	0.483054	-0.171679	0.86369	0.990495
RNLTR2c	ERV2	Rattus norvegicus	0.447776	-0.20568	0.363096	-0.566462	0.57108	0.990495
RNLTR2d	ERV2	Rattus norvegicus	5.34396	-0.549857	0.632647	-0.869138	0.384772	0.990495
RNLTR4-int	ERV2	Rattus	2.63411	0.222867	0.632121	0.352571	0.72441	0.990495
RNLTR4d_I	ERV2	Rattus norvegicus	2.58368	0.122132	0.623524	0.195874	0.844709	0.990495
RNLTR5-int	ERV2	Rattus	71.1194	-0.405605	0.404814	-1.00195	0.316366	0.990495
RNSAT1b	Satellite	Rattus	13.4554	-0.654092	0.558375	-1.17142	0.241429	0.990495
RNSAT1c	Satellite	Rattus	26.5015	-0.118215	0.486446	-0.243017	0.807992	0.990495
RSINE2A	SINE2/tRNA	Rodentia	2.39177	-0.16939	0.612337	-0.276628	0.782065	0.990495
RSINE2	SINE2/tRNA	Rodentia	8.05156	0.176552	0.60084	0.293843	0.768878	0.990495
RatSatRep2	Transposable Element	Rattus	0.715444	0.262551	0.449996	0.583451	0.55959	0.990495
SATMIN	SAT	Mus musculus	8.48852	0.399529	0.623743	0.640534	0.521825	0.990495
SINEB2_MU	SINE2/tRNA	Meriones unguiculatus	77.1005	-0.210156	0.413675	-0.508022	0.611438	0.990495
SQR1_MM	SAT	Mus musculus	4.3308	0.535746	0.637595	0.84026	0.400763	0.990495
SQR2_MM	SAT	Mus musculus	0.851382	-0.396364	0.444336	-0.892036	0.372374	0.990495
SRV_MM-int	ERV2	Mus	176.108	0.10854	0.374936	0.289489	0.772207	0.990495
STRID1	SINE2/tRNA	Ictidomys tridecemlineatus	1.37903	-0.127113	0.582014	-0.218402	0.827116	0.990495
STRIDE_Cpo	SINE1/7SL	Cavia porcellus	0.592763	0.141924	0.444036	0.319622	0.749255	0.990495
STRIDM	SINE2/tRNA	Ictidomys tridecemlineatus	1.97246	-0.23126	0.613705	-0.376826	0.706303	0.990495
URR1B	DNA transposon	Muridae	17.4057	0.293689	0.528168	0.556052	0.578175	0.990495
URR1	hAT	Rodentia	31.2399	0.0726025	0.483483	0.150166	0.880634	0.990495
X11_DNA	DNA transposon	Mammalia	0.447776	-0.20568	0.363096	-0.566462	0.57108	0.990495
ZP3AR	Satellite	Muridae	71.9312	-0.552676	0.424564	-1.30175	0.193002	0.990495
LX5c	L1	Mus musculus	1.5772	0.083609	0.586367	0.142588	0.886615	0.991031
RLTR19A2	ERV3	Mus musculus	1.5772	0.083609	0.586367	0.142588	0.886615	0.991031
B1_Mur2	SINE1/7SL	Muridae	20.4301	-0.0588263	0.512723	-0.114733	0.908657	0.991157
B2_RnY	SINE2/tRNA	Rattus	24.9095	0.0529594	0.50567	0.104731	0.916589	0.991157
BGLII_Mus	ERV2	Mus musculus	8.07003	-0.0693133	0.627572	-0.110447	0.912055	0.991157
ERVB4_3-LTR_MM	ERV2	Mus musculus	2.35177	0.0821185	0.619325	0.132593	0.894515	0.991157
HERVH	ERV1	Eutheria	0.827965	0.0637466	0.465822	0.136848	0.891151	0.991157
LTRIS_Mm	ERV1	Mus	186.387	0.0414612	0.380956	0.108835	0.913334	0.991157
RLTR13A3	ERV2	Mus musculus	106.137	0.0468003	0.397809	0.117645	0.906349	0.991157
RLTR13D3	ERV2	Mus musculus	13.4262	-0.0570718	0.553489	-0.103113	0.917873	0.991157
RLTR18_I	ERV2	Muridae	0.783252	-0.0559581	0.459237	-0.12185	0.903018	0.991157
RLTR19-int	ERV3	Muridae	1.4292	-0.0606973	0.572782	-0.105969	0.915607	0.991157
RLTR1D2_MM	ERV1	Mus musculus	52.3513	0.0543661	0.503903	0.10789	0.914083	0.991157
RLTR30E_MM	ERV1	Mus musculus	1.77323	0.0789587	0.586353	0.134661	0.89288	0.991157
RLTR41	ERV1	Mus	3.86003	-0.0835475	0.63931	-0.130684	0.896025	0.991157
RLTR43C	ERV2	Mus musculus	14.5669	0.0716225	0.554645	0.129132	0.897253	0.991157
RLTR48A	ERV1	Mus musculus	87.9369	-0.0470231	0.38755	-0.121334	0.903426	0.991157
RMER17D_MM	LTR Retrotransposon	Mus musculus	80.8874	0.0455762	0.384841	0.118429	0.905728	0.991157
SQR4_MM	SAT	Mus musculus	11.5979	0.0734347	0.582968	0.125967	0.899758	0.991157
RLTR17D_Mm	ERV2	Mus musculus	1.94102	0.0595827	0.604896	0.0985007	0.921535	0.993128
RLTR31_Rn1	ERV2	Rattus	6.19806	0.0599248	0.623676	0.0960833	0.923454	0.993218
ID_Rn2	SINE2/tRNA	Rattus	3.55526	-0.0565826	0.636061	-0.0889578	0.929115	0.993382
MERVL_2A	ERV3	Rodentia	360.944	-0.0306703	0.342709	-0.0894937	0.92869	0.993382
RLTR48C	ERV1	Mus musculus	15.0831	-0.0519062	0.58299	-0.0890343	0.929055	0.993382
B1_Mur1	SINE1/7SL	Muridae	20.4387	-0.0329992	0.526176	-0.062715	0.949993	0.995846
BGLII	ERV2	Mus musculus	3.9075	0.0423712	0.639361	0.0662712	0.947162	0.995846
ERVB2_1-I_MM	Endogenous Retrovirus	Mus musculus	12.6429	0.0415923	0.578028	0.0719555	0.942637	0.995846
Lx3C_3end	L1	Muridae	69.0251	-0.0334383	0.41035	-0.0814871	0.935055	0.995846
MLTR18D_MM	ERV2	Mus musculus	0.699075	-0.027648	0.446159	-0.0619689	0.950588	0.995846
MYSERV16_I	ERV2	Mus musculus	9.1632	-0.0443303	0.590205	-0.0751101	0.940127	0.995846
RLTR13F	ERV2	Mus musculus	50.9786	-0.0266091	0.439007	-0.060612	0.951668	0.995846
RLTR16_Rn	ERV2	Rattus norvegicus	1.37931	-0.0427995	0.548544	-0.0780238	0.937809	0.995846
RLTR48B	ERV1	Mus musculus	0.699075	-0.027648	0.446159	-0.0619689	0.950588	0.995846
RMER13B	ERV2	Muridae	21.7848	0.0351569	0.496256	0.0708444	0.943522	0.995846
RMER6BA	ERV2	Murinae	1.37607	-0.0421609	0.555475	-0.0759006	0.939498	0.995846
L4	RTEX	Mammalia	0.467113	0.0110389	0.39175	0.0281783	0.97752	0.996289
Lx2A1_3end	L1	Muridae	41.9734	0.0158391	0.458508	0.0345448	0.972443	0.996289
MMAR1	Mariner/Tc1	Muridae	0.67699	-0.0197196	0.4424	-0.0445742	0.964447	0.996289
MT2B1	ERV3	Muridae	0.67699	-0.0197196	0.4424	-0.0445742	0.964447	0.996289
MYS1_PL	direct repeat	Peromyscus leucopus	1.50468	-0.0216628	0.591255	-0.0366387	0.970773	0.996289
PB1D9	SINE1/7SL	Rodentia	30.6019	0.0219125	0.50261	0.0435974	0.965225	0.996289
RLTR10	ERV2	Mus	665.09	0.00956357	0.329656	0.0290107	0.976856	0.996289
RLTR31_Mur	ERV2	Muridae	0.67699	-0.0197196	0.4424	-0.0445742	0.964447	0.996289
RLTR33_MM	ERV3	Mus musculus	14.2222	-0.0254179	0.561881	-0.0452371	0.963918	0.996289
RMER16B2	ERV2	Muridae	3.82278	-0.0280723	0.634451	-0.0442465	0.964708	0.996289
RMER17C_I	ERV2	Muridae	8.20539	0.0278945	0.627683	0.0444404	0.964553	0.996289
RMER17C	ERV2	Mus musculus	13.9844	0.0151593	0.546573	0.0277351	0.977873	0.996289
RMER6A	ERV2	Murinae	93.3082	0.0133187	0.391722	0.0340004	0.972877	0.996289
RSINE1	SINE2/tRNA	Rodentia	0.467113	0.0110389	0.39175	0.0281783	0.97752	0.996289
B1F	SINE1/7SL	Mus musculus	0.805609	0.00566308	0.502241	0.0112756	0.991004	0.997516
ERVB4_1B-LTR_MM	ERV2	Mus musculus	95.8385	0.00633419	0.401251	0.0157861	0.987405	0.997516
LTR21B3_Str	ERV1	Ictidomys tridecemlineatus	1.45155	-0.00447056	0.577938	-0.00773537	0.993828	0.997516
MurSatRep2	Transposable Element	Rattus	7.26028	0.00618796	0.626829	0.00987185	0.992124	0.997516
ORR1B	ERV3	Rodentia	35.4483	0.00685344	0.485786	0.0141079	0.988744	0.997516
RLTR13D5	ERV2	Mus musculus	97.4092	0.00571479	0.42032	0.0135963	0.989152	0.997516
RLTR46A2	ERV2	Mus musculus	2.28821	-0.00774388	0.616509	-0.0125609	0.989978	0.997516
SINEB1_MU	SINE1/7SL	Meriones unguiculatus	28.6105	0.00642264	0.488292	0.0131533	0.989505	0.997516
RLTR44B_LTR	ERV2	Mus	25.9834	0.00128231	0.485983	0.00263859	0.997895	0.997895
RNERV19	ERV1	Rattus	3.05705	0.00177887	0.635292	0.00280009	0.997766	0.997895
91ES8_RN	Satellite	Rattus	0	NA	NA	NA	NA	NA
ALINE	Non-LTR Retrotransposon	Mammalia	0	NA	NA	NA	NA	NA
ALSAT_RN	SAT	Rattus norvegicus	0	NA	NA	NA	NA	NA
B4A	SINE2/tRNA	Rodentia	0.201137	0.0648404	0.332303	0.195125	0.845295	NA
B4	SINE2/tRNA	Rodentia	0.12565	0.0648404	0.332303	0.195125	0.845295	NA
BC1_Cpo	SINE2/tRNA	Cavia porcellus	0	NA	NA	NA	NA	NA
BC1_Cp	SINE2/tRNA	Mus musculus	0	NA	NA	NA	NA	NA
BC1_Dor	SINE2/tRNA	Dipodomys ordii	0	NA	NA	NA	NA	NA
BC1	SINE2/tRNA	Rattus norvegicus	0.201137	0.0648404	0.332303	0.195125	0.845295	NA
BGLII_C	ERV2	Mus musculus	0	NA	NA	NA	NA	NA
BLACKJACK	hAT	Eutheria	0	NA	NA	NA	NA	NA
C573	Repeat region	Mus musculus	0.2513	0.143498	0.333761	0.429943	0.667237	NA
CAVID1B	SINE2/tRNA	Cavia porcellus	0	NA	NA	NA	NA	NA
CAVID1C	SINE2/tRNA	Cavia porcellus	0.223888	-0.110298	0.332303	-0.331922	0.739948	NA
CAVID2A	SINE2/tRNA	Cavia porcellus	0	NA	NA	NA	NA	NA
CAVID2B2	SINE2/tRNA	Cavia porcellus	0	NA	NA	NA	NA	NA
CAVID2B	SINE2/tRNA	Cavia porcellus	0	NA	NA	NA	NA	NA
CAVID2C2	SINE2/tRNA	Cavia porcellus	0	NA	NA	NA	NA	NA
CAVID2C	SINE2/tRNA	Cavia porcellus	0	NA	NA	NA	NA	NA
CAVID2D	SINE2/tRNA	Cavia porcellus	0	NA	NA	NA	NA	NA
CAVID2E	SINE2/tRNA	Cavia porcellus	0	NA	NA	NA	NA	NA
CAVID	SINE2/tRNA	Cavia porcellus	0	NA	NA	NA	NA	NA
CENSAT	SAT	Mus caroli	0	NA	NA	NA	NA	NA
CHARLIE1A	hAT	Eutheria	0	NA	NA	NA	NA	NA
CHARLIE1B	hAT	Eutheria	0	NA	NA	NA	NA	NA
CHARLIE1	hAT	Eutheria	0.223888	-0.110298	0.332303	-0.331922	0.739948	NA
CHARLIE2	hAT	Eutheria	0	NA	NA	NA	NA	NA
CR1_Mam	CR1	Mammalia	0	NA	NA	NA	NA	NA
CYRA11_MM	Repeat region	Mus musculus	0.2513	0.143498	0.333761	0.429943	0.667237	NA
Charlie11	hAT	Eutheria	0	NA	NA	NA	NA	NA
Charlie13a	hAT	Mammalia	0	NA	NA	NA	NA	NA
Charlie13b	hAT	Mammalia	0	NA	NA	NA	NA	NA
Charlie15a	hAT	Eutheria	0	NA	NA	NA	NA	NA
Charlie16a	hAT	Mammalia	0	NA	NA	NA	NA	NA
Charlie17a	hAT	Mammalia	0	NA	NA	NA	NA	NA
Charlie18a	hAT	Mammalia	0	NA	NA	NA	NA	NA
Charlie19a	hAT	Mammalia	0	NA	NA	NA	NA	NA
Charlie21a	hAT	Eutheria	0	NA	NA	NA	NA	NA
Charlie22a	hAT	Mammalia	0	NA	NA	NA	NA	NA
Charlie24	hAT	Mammalia	0	NA	NA	NA	NA	NA
Charlie25	hAT	Mammalia	0.349538	-0.015747	0.360497	-0.0436814	0.965158	NA
Charlie26a	hAT	Mammalia	0	NA	NA	NA	NA	NA
Charlie27	hAT	Eutheria	0	NA	NA	NA	NA	NA
Charlie28	hAT	Eutheria	0	NA	NA	NA	NA	NA
DERV2a_I	ERV2	Dipodomys ordii	0	NA	NA	NA	NA	NA
DERV2a_LTR	ERV2	Dipodomys ordii	0	NA	NA	NA	NA	NA
DERV2b_LTR	ERV2	Dipodomys ordii	0	NA	NA	NA	NA	NA
DIPODE1	SINE2/tRNA	Dipodomys ordii	0	NA	NA	NA	NA	NA
DIPODE2	SINE2/tRNA	Dipodomys ordii	0	NA	NA	NA	NA	NA
DIPODE3	SINE1/7SL	Dipodomys ordii	0	NA	NA	NA	NA	NA
DIP	SINE2/tRNA	Allactaga	0	NA	NA	NA	NA	NA
DNA1_Mam	DNA transposon	Eutheria	0	NA	NA	NA	NA	NA
DRB_RN	DRB_RN	Rattus norvegicus	0	NA	NA	NA	NA	NA
ERV1-1_STr-I	ERV1	Ictidomys tridecemlineatus	0	NA	NA	NA	NA	NA
ERV1-1_STr-LTR	ERV1	Ictidomys tridecemlineatus	0	NA	NA	NA	NA	NA
ERV1A-CPo_I	ERV1	Cavia porcellus	0	NA	NA	NA	NA	NA
ERV1A-CPo_LTR	ERV1	Cavia porcellus	0	NA	NA	NA	NA	NA
ERV1A1-CPo_LTR	ERV1	Cavia porcellus	0	NA	NA	NA	NA	NA
ERV1NA-CPo_I	ERV1	Cavia porcellus	0	NA	NA	NA	NA	NA
ERV1NA-CPo_LTR	ERV1	Cavia porcellus	0	NA	NA	NA	NA	NA
ERV2-1_CGr-I	ERV2	Cricetulus griseus	0	NA	NA	NA	NA	NA
ERV2-1_CGr-LTR	ERV2	Cricetulus griseus	0	NA	NA	NA	NA	NA
ERV2-1_STr-LTR	ERV2	Ictidomys tridecemlineatus	0	NA	NA	NA	NA	NA
ERV2-2B_STr-LTR	ERV2	Ictidomys tridecemlineatus	0	NA	NA	NA	NA	NA
ERV2-2C_STr-LTR	ERV2	Ictidomys tridecemlineatus	0	NA	NA	NA	NA	NA
ERV2-2_CGr-I	ERV2	Cricetulus griseus	0.201137	0.0648404	0.332303	0.195125	0.845295	NA
ERV2-2_CGr-LTR	ERV2	Cricetulus griseus	0	NA	NA	NA	NA	NA
ERV2-2_STr-I	ERV2	Ictidomys tridecemlineatus	0.12565	0.0648404	0.332303	0.195125	0.845295	NA
ERV2-2_STr-LTR	ERV2	Ictidomys tridecemlineatus	0	NA	NA	NA	NA	NA
ERV2-3B_STr-LTR	ERV2	Ictidomys tridecemlineatus	0	NA	NA	NA	NA	NA
ERV2-3C1a_CPo-LTR	ERV2	Cavia porcellus	0	NA	NA	NA	NA	NA
ERV2-3C_STr-LTR	ERV2	Ictidomys tridecemlineatus	0	NA	NA	NA	NA	NA
ERV2-3_CGr-I	ERV2	Cricetulus griseus	0	NA	NA	NA	NA	NA
ERV2-3_CGr-LTR	ERV2	Cricetulus griseus	0	NA	NA	NA	NA	NA
ERV2-3_CPo-I	ERV2	Cavia porcellus	0	NA	NA	NA	NA	NA
ERV2-3_CPo-LTR	ERV2	Cavia porcellus	0	NA	NA	NA	NA	NA
ERV2-3_STr-I	ERV2	Ictidomys tridecemlineatus	0.212845	-0.110298	0.332303	-0.331922	0.739948	NA
ERV2-3_STr-LTR	ERV2	Ictidomys tridecemlineatus	0	NA	NA	NA	NA	NA
ERV2-3b_CPo-I	ERV2	Cavia porcellus	0	NA	NA	NA	NA	NA
ERV2-3b_CPo-LTR	ERV2	Cavia porcellus	0	NA	NA	NA	NA	NA
ERV2-3c1_CPo-LTR	ERV2	Cavia porcellus	0	NA	NA	NA	NA	NA
ERV2-3c_CPo-I	ERV2	Cavia porcellus	0.265976	-0.110298	0.332303	-0.331922	0.739948	NA
ERV2-3c_CPo-LTR	ERV2	Cavia porcellus	0	NA	NA	NA	NA	NA
ERV2-3d_CPo-I	ERV2	Cavia porcellus	0	NA	NA	NA	NA	NA
ERV2-3d_CPo-LTR	ERV2	Cavia porcellus	0	NA	NA	NA	NA	NA
ERV2-4_CGr-I	ERV2	Cricetulus griseus	0	NA	NA	NA	NA	NA
ERV2-4_CGr-LTR	ERV2	Cricetulus griseus	0	NA	NA	NA	NA	NA
ERV2-4_CPo-I	ERV2	Cavia porcellus	0.12565	0.0648404	0.332303	0.195125	0.845295	NA
ERV2-4_CPo-LTR	ERV2	Cavia porcellus	0	NA	NA	NA	NA	NA
ERV2-4_STr-I	ERV2	Ictidomys tridecemlineatus	0	NA	NA	NA	NA	NA
ERV2-4_STr-LTR	ERV2	Ictidomys tridecemlineatus	0	NA	NA	NA	NA	NA
ERV2-4b_CPo-LTR	ERV2	Cavia porcellus	0	NA	NA	NA	NA	NA
ERV2-5_CPo-I	ERV2	Cavia porcellus	0	NA	NA	NA	NA	NA
ERV2-5_CPo-LTR	ERV2	Cavia porcellus	0	NA	NA	NA	NA	NA
ERV2-Dor_LTR	ERV2	Dipodomys ordii	0	NA	NA	NA	NA	NA
ERV2A-CPo_I	ERV2	Cavia porcellus	0	NA	NA	NA	NA	NA
ERV2A-CPo_LTR	ERV2	Cavia porcellus	0	NA	NA	NA	NA	NA
ERV2A2-CPo_LTR	ERV2	Cavia porcellus	0	NA	NA	NA	NA	NA
ERV2A3-CPo_LTR	ERV2	Cavia porcellus	0	NA	NA	NA	NA	NA
ERV2B-CPo_I	ERV2	Cavia porcellus	0.223888	-0.110298	0.332303	-0.331922	0.739948	NA
ERV2B-CPo_LTR	ERV2	Cavia porcellus	0	NA	NA	NA	NA	NA
ERV2B-Dor_LTR	ERV2	Dipodomys ordii	0	NA	NA	NA	NA	NA
ERV2B1-CPo_LTR	ERV2	Cavia porcellus	0	NA	NA	NA	NA	NA
ERV2B2-CPo_LTR	ERV2	Cavia porcellus	0	NA	NA	NA	NA	NA
ERV2N-1B_STr-LTR	ERV2	Ictidomys tridecemlineatus	0	NA	NA	NA	NA	NA
ERV2N-1_STr-I	ERV2	Ictidomys tridecemlineatus	0	NA	NA	NA	NA	NA
ERV2N-1_STr-LTR	ERV2	Ictidomys tridecemlineatus	0	NA	NA	NA	NA	NA
ERV3-1_CPo-I	ERV3	Cavia porcellus	0	NA	NA	NA	NA	NA
ERVB1_1-LTR_RN	LTR Retrotransposon	Rattus norvegicus	0	NA	NA	NA	NA	NA
ERVB1_2-I_RN	Endogenous Retrovirus	Rattus norvegicus	0.12565	0.0648404	0.332303	0.195125	0.845295	NA
ERVB1_2-LTR_RN	LTR Retrotransposon	Rattus norvegicus	0	NA	NA	NA	NA	NA
ERVB1_3-I_RN	Endogenous Retrovirus	Rattus norvegicus	0	NA	NA	NA	NA	NA
ERVB1_3-LTR_RN	LTR Retrotransposon	Rattus norvegicus	0	NA	NA	NA	NA	NA
ERVB2_2-I_RN	Endogenous Retrovirus	Rattus norvegicus	0	NA	NA	NA	NA	NA
ERVB2_2-LTR_RN	LTR Retrotransposon	Rattus norvegicus	0	NA	NA	NA	NA	NA
ERVB4_5-LTR_RN	ERV2	Rattus norvegicus	0	NA	NA	NA	NA	NA
ERVB4_6-I_RN	ERV2	Rattus norvegicus	0	NA	NA	NA	NA	NA
ERVB4_6-LTR_RN	LTR Retrotransposon	Rattus norvegicus	0	NA	NA	NA	NA	NA
ERVB5_1-LTR_MM	ERV2	Mus musculus	0	NA	NA	NA	NA	NA
ERVB5_3-I_RN	ERV2	Rattus norvegicus	0	NA	NA	NA	NA	NA
ERVB5_3-LTR_RN	ERV2	Rattus norvegicus	0	NA	NA	NA	NA	NA
ERVB5_4-I_RN	ERV2	Rattus	0	NA	NA	NA	NA	NA
ERVB5_4-LTR_RN	ERV2	Rattus norvegicus	0	NA	NA	NA	NA	NA
ERVB5_5-I_RN	ERV2	Rattus norvegicus	0	NA	NA	NA	NA	NA
ERVB5_5-LTR_RN	ERV2	Rattus norvegicus	0	NA	NA	NA	NA	NA
ERVB6_1-I_RN	Endogenous Retrovirus	Rattus norvegicus	0.338495	-0.0154439	0.356902	-0.0432721	0.965485	NA
ERVB6_1-LTR_RN	LTR Retrotransposon	Rattus norvegicus	0	NA	NA	NA	NA	NA
ERVL-B4	ERV3	Eutheria	0	NA	NA	NA	NA	NA
ERVL-E	ERV3	Eutheria	0	NA	NA	NA	NA	NA
EUTREP10	Endogenous Retrovirus	Eutheria	0	NA	NA	NA	NA	NA
EUTREP11	EUTREP11	Eutheria	0	NA	NA	NA	NA	NA
EUTREP12	EUTREP12	Eutheria	0	NA	NA	NA	NA	NA
EUTREP13	Endogenous Retrovirus	Eutheria	0	NA	NA	NA	NA	NA
EUTREP14	EUTREP14	Eutheria	0	NA	NA	NA	NA	NA
EUTREP15	EUTREP15	Eutheria	0	NA	NA	NA	NA	NA
EUTREP16	EUTREP16	Eutheria	0	NA	NA	NA	NA	NA
EUTREP1	DNA transposon	Eutheria	0	NA	NA	NA	NA	NA
EUTREP2	EUTREP2	Eutheria	0	NA	NA	NA	NA	NA
EUTREP3	hAT	Eutheria	0	NA	NA	NA	NA	NA
EUTREP4	EUTREP4	Eutheria	0	NA	NA	NA	NA	NA
EUTREP5	EUTREP5	Eutheria	0	NA	NA	NA	NA	NA
EUTREP6	EUTREP6	Eutheria	0	NA	NA	NA	NA	NA
EUTREP7	EUTREP7	Eutheria	0	NA	NA	NA	NA	NA
EUTREP8	EUTREP8	Eutheria	0	NA	NA	NA	NA	NA
EutTc1-N1	Mariner/Tc1	Eutheria	0	NA	NA	NA	NA	NA
EuthAT-1	hAT	Eutheria	0.265976	-0.110298	0.332303	-0.331922	0.739948	NA
EuthAT-2B	hAT	Eutheria	0.12565	0.0648404	0.332303	0.195125	0.845295	NA
EuthAT-2	hAT	Eutheria	0.12565	0.0648404	0.332303	0.195125	0.845295	NA
Eutr10	Eutr10	Eutheria	0	NA	NA	NA	NA	NA
Eutr11	Eutr11	Eutheria	0	NA	NA	NA	NA	NA
Eutr12	Eutr12	Eutheria	0	NA	NA	NA	NA	NA
Eutr13	Eutr13	Eutheria	0	NA	NA	NA	NA	NA
Eutr14	Eutr14	Eutheria	0	NA	NA	NA	NA	NA
Eutr15	Eutr15	Eutheria	0	NA	NA	NA	NA	NA
Eutr16	Eutr16	Eutheria	0	NA	NA	NA	NA	NA
Eutr17	Eutr17	Eutheria	0	NA	NA	NA	NA	NA
Eutr18	Eutr18	Eutheria	0	NA	NA	NA	NA	NA
Eutr1	Eutr1	Eutheria	0	NA	NA	NA	NA	NA
Eutr2	Eutr2	Eutheria	0	NA	NA	NA	NA	NA
Eutr3	Eutr3	Eutheria	0	NA	NA	NA	NA	NA
Eutr4	Eutr4	Eutheria	0	NA	NA	NA	NA	NA
Eutr5	Eutr5	Eutheria	0	NA	NA	NA	NA	NA
Eutr6	Eutr6	Eutheria	0	NA	NA	NA	NA	NA
Eutr8	hAT	Eutheria	0	NA	NA	NA	NA	NA
Eutr9	Eutr9	Eutheria	0	NA	NA	NA	NA	NA
GOLEM_B	Mariner/Tc1	Eutheria	0.212845	-0.110298	0.332303	-0.331922	0.739948	NA
GOLEM	Mariner/Tc1	Eutheria	0.326787	0.180325	0.353536	0.510062	0.610008	NA
HAL1-1B_Cpo	L1	Cavia porcellus	0.212845	-0.110298	0.332303	-0.331922	0.739948	NA
HAL1-1F_Cpo	L1	Cavia porcellus	0.338495	-0.0154439	0.356902	-0.0432721	0.965485	NA
HAL1-2B_Cpo	L1	Cavia porcellus	0	NA	NA	NA	NA	NA
HAL1-2C_Cpo	L1	Cavia porcellus	0.12565	0.0648404	0.332303	0.195125	0.845295	NA
HAL1-3A_Cpo	L1	Cavia porcellus	0.201137	0.0648404	0.332303	0.195125	0.845295	NA
HAL1-3B_Cpo	L1	Cavia porcellus	0	NA	NA	NA	NA	NA
HAL1-4A_Cpo	L1	Cavia porcellus	0	NA	NA	NA	NA	NA
HAL1-4B_Cpo	L1	Cavia porcellus	0.265976	-0.110298	0.332303	-0.331922	0.739948	NA
HAL1-4_Cpo	L1	Cavia porcellus	0	NA	NA	NA	NA	NA
HAL1	L1	Eutheria	0	NA	NA	NA	NA	NA
HERVK22I	ERV2	Eutheria	0	NA	NA	NA	NA	NA
HERVL68	Endogenous Retrovirus	Eutheria	0	NA	NA	NA	NA	NA
HERVR	ERV1	Papio hamadryas	0	NA	NA	NA	NA	NA
HERVS71	ERV1	Eutheria	0.223888	-0.110298	0.332303	-0.331922	0.739948	NA
Helitron1Nb_Mam	Helitron	Eutheria	0	NA	NA	NA	NA	NA
Helitron3Na_Mam	Helitron	Mammalia	0	NA	NA	NA	NA	NA
IAP1B_CGr-LTR	ERV2	Cricetulus griseus	0	NA	NA	NA	NA	NA
IAP1C_CGr-LTR	ERV2	Cricetulus griseus	0	NA	NA	NA	NA	NA
IAP1_CGr-LTR	ERV2	Cricetulus griseus	0	NA	NA	NA	NA	NA
ID-Spe	SINE2/tRNA	Spermophilus	0	NA	NA	NA	NA	NA
ID4_	SINE2/tRNA	Muridae	0	NA	NA	NA	NA	NA
IDL-Geo_Cca	SINE2/tRNA	Chaetodipus californicus	0	NA	NA	NA	NA	NA
IDL-Geo_Tbo	SINE2/tRNA	Thomomys bottae	0	NA	NA	NA	NA	NA
ID_B1	SINE2/tRNA	Muridae	0	NA	NA	NA	NA	NA
ID_Rn1	SINE2/tRNA	Rattus	0	NA	NA	NA	NA	NA
IMPB_02	Simple Repeat	Rattus norvegicus	0	NA	NA	NA	NA	NA
ISAT_RN	I	Rattus norvegicus	0	NA	NA	NA	NA	NA
Kanga11a	Mariner/Tc1	Mammalia	0	NA	NA	NA	NA	NA
Kanga1	Mariner/Tc1	Mammalia	0	NA	NA	NA	NA	NA
L1-1A_Cpo	L1	Cavia porcellus	0.201137	0.0648404	0.332303	0.195125	0.845295	NA
L1-1E_Cpo	L1	Cavia porcellus	0.2513	0.143498	0.333761	0.429943	0.667237	NA
L1-1F_Cpo	L1	Cavia porcellus	0	NA	NA	NA	NA	NA
L1-1G_Cpo	L1	Cavia porcellus	0	NA	NA	NA	NA	NA
L1-1H_Cpo	L1	Cavia porcellus	0.2513	0.143498	0.333761	0.429943	0.667237	NA
L1-1_CGr	L1	Cricetulus griseus	0	NA	NA	NA	NA	NA
L1-1_Cpo	L1	Cavia porcellus	0.201137	0.0648404	0.332303	0.195125	0.845295	NA
L1-1_Dor	L1	Dipodomys ordii	0	NA	NA	NA	NA	NA
L1-1_Str	L1	Ictidomys tridecemlineatus	0.12565	0.0648404	0.332303	0.195125	0.845295	NA
L1-2_Cpo	L1	Cavia porcellus	0	NA	NA	NA	NA	NA
L1-3A_Cpo	L1	Cavia porcellus	0.12565	0.0648404	0.332303	0.195125	0.845295	NA
L1-3_Cpo	L1	Cavia porcellus	0.201137	0.0648404	0.332303	0.195125	0.845295	NA
L1-4A_Cpo	L1	Cavia porcellus	0	NA	NA	NA	NA	NA
L1-4_Cpo	L1	Cavia porcellus	0	NA	NA	NA	NA	NA
L1M3A_5	L1	Eutheria	0	NA	NA	NA	NA	NA
L1M3DE_5	L1	Eutheria	0	NA	NA	NA	NA	NA
L1M3D_5	L1	Eutheria	0	NA	NA	NA	NA	NA
L1M6_5end	L1	Mammalia	0	NA	NA	NA	NA	NA
L1M7_5end	L1	Mammalia	0	NA	NA	NA	NA	NA
L1MA10	L1	Eutheria	0	NA	NA	NA	NA	NA
L1MB6_5	L1	Eutheria	0	NA	NA	NA	NA	NA
L1MB7	L1	Eutheria	0	NA	NA	NA	NA	NA
L1MC3	L1	Eutheria	0	NA	NA	NA	NA	NA
L1MC4B	L1	Eutheria	0	NA	NA	NA	NA	NA
L1MC4_5end	L1	Eutheria	0	NA	NA	NA	NA	NA
L1MC5	L1	Eutheria	0.12565	0.0648404	0.332303	0.195125	0.845295	NA
L1MDA_5	L1	Eutheria	0	NA	NA	NA	NA	NA
L1ME3C_3end	L1	Eutheria	0	NA	NA	NA	NA	NA
L1ME3D_3end	L1	Eutheria	0	NA	NA	NA	NA	NA
L1ME3E_3end	L1	Eutheria	0	NA	NA	NA	NA	NA
L1ME3F_3end	L1	Eutheria	0	NA	NA	NA	NA	NA
L1ME5_3end	L1	Mammalia	0	NA	NA	NA	NA	NA
L1MEe_5end	L1	Eutheria	0	NA	NA	NA	NA	NA
L1MEf_5end	L1	Mammalia	0	NA	NA	NA	NA	NA
L1MEg_5end	L1	Mammalia	0	NA	NA	NA	NA	NA
L1NH_RN	L1	Rattus norvegicus	0	NA	NA	NA	NA	NA
L1R2_RN	L1	Rattus norvegicus	0.326787	0.180325	0.353536	0.510062	0.610008	NA
L1_CC	L1	Cavia cutleri	0	NA	NA	NA	NA	NA
L1_CP	L1	Conilurus penicillatus	0	NA	NA	NA	NA	NA
L1_Rat3_3end	L1	Rattus	0	NA	NA	NA	NA	NA
L1_Rn2_3end	L1	Rattus	0.2513	0.143498	0.333761	0.429943	0.667237	NA
L1_Rod_5end	L1	Muridae	0	NA	NA	NA	NA	NA
L2B	CR1	Eutheria	0	NA	NA	NA	NA	NA
L2C	L2	Eutheria	0	NA	NA	NA	NA	NA
L2D	L2	Eutheria	0	NA	NA	NA	NA	NA
L2	CR1	Eutheria	0	NA	NA	NA	NA	NA
L3b_3end	CR1	Mammalia	0	NA	NA	NA	NA	NA
L5	RTEX	Mammalia	0	NA	NA	NA	NA	NA
LTR10A	ERV1	Eutheria	0	NA	NA	NA	NA	NA
LTR10B2_Str	ERV2	Ictidomys tridecemlineatus	0	NA	NA	NA	NA	NA
LTR10B3_Str	ERV2	Ictidomys tridecemlineatus	0	NA	NA	NA	NA	NA
LTR10B_Str	ERV2	Ictidomys tridecemlineatus	0	NA	NA	NA	NA	NA
LTR10_Cpo	ERV1	Cavia porcellus	0	NA	NA	NA	NA	NA
LTR10_Str	ERV2	Ictidomys tridecemlineatus	0	NA	NA	NA	NA	NA
LTR11_Cpo	ERV3	Cavia porcellus	0	NA	NA	NA	NA	NA
LTR12B_Cpo	ERV3	Cavia porcellus	0	NA	NA	NA	NA	NA
LTR12C_Cpo	ERV3	Cavia porcellus	0	NA	NA	NA	NA	NA
LTR12D_Cpo	ERV3	Cavia porcellus	0	NA	NA	NA	NA	NA
LTR12_Cpo	ERV3	Cavia porcellus	0	NA	NA	NA	NA	NA
LTR13B_Dor	ERV2	Dipodomys ordii	0	NA	NA	NA	NA	NA
LTR13_Cpo	ERV3	Cavia porcellus	0	NA	NA	NA	NA	NA
LTR13_Dor	ERV2	Dipodomys ordii	0	NA	NA	NA	NA	NA
LTR16A	ERV3	Eutheria	0	NA	NA	NA	NA	NA
LTR16B1	ERV3	Eutheria	0	NA	NA	NA	NA	NA
LTR16B2	ERV3	Eutheria	0	NA	NA	NA	NA	NA
LTR16B	ERV3	Eutheria	0	NA	NA	NA	NA	NA
LTR16D1	ERV3	Eutheria	0	NA	NA	NA	NA	NA
LTR16D2	ERV3	Eutheria	0	NA	NA	NA	NA	NA
LTR16E1	ERV3	Eutheria	0	NA	NA	NA	NA	NA
LTR16E2	ERV3	Eutheria	0	NA	NA	NA	NA	NA
LTR18_Dor	ERV2	Dipodomys ordii	0	NA	NA	NA	NA	NA
LTR1B_Str	ERV1	Ictidomys tridecemlineatus	0	NA	NA	NA	NA	NA
LTR1C1_Str	ERV1	Ictidomys tridecemlineatus	0	NA	NA	NA	NA	NA
LTR1C1a_Str	ERV1	Ictidomys tridecemlineatus	0	NA	NA	NA	NA	NA
LTR1C_Str	ERV1	Ictidomys tridecemlineatus	0	NA	NA	NA	NA	NA
LTR1_CPo	ERV1	Cavia porcellus	0	NA	NA	NA	NA	NA
LTR1_Rn	ERV2	Rattus norvegicus	0	NA	NA	NA	NA	NA
LTR1_Str	ERV1	Ictidomys tridecemlineatus	0	NA	NA	NA	NA	NA
LTR21B1_Str	ERV1	Ictidomys tridecemlineatus	0	NA	NA	NA	NA	NA
LTR21B1a_Str	ERV1	Ictidomys tridecemlineatus	0	NA	NA	NA	NA	NA
LTR21B2_Str	ERV1	Ictidomys tridecemlineatus	0	NA	NA	NA	NA	NA
LTR21B2a1_Str	ERV1	Ictidomys tridecemlineatus	0	NA	NA	NA	NA	NA
LTR21B2a_Str	ERV1	Ictidomys tridecemlineatus	0	NA	NA	NA	NA	NA
LTR21B2b2_Str	ERV1	Ictidomys tridecemlineatus	0	NA	NA	NA	NA	NA
LTR21B2b_Str	ERV1	Ictidomys tridecemlineatus	0	NA	NA	NA	NA	NA
LTR21B4_Str	ERV1	Ictidomys tridecemlineatus	0	NA	NA	NA	NA	NA
LTR21B_Dor	ERV1	Dipodomys ordii	0	NA	NA	NA	NA	NA
LTR21B_Str	ERV1	Ictidomys tridecemlineatus	0	NA	NA	NA	NA	NA
LTR21C_Dor	ERV1	Dipodomys ordii	0	NA	NA	NA	NA	NA
LTR21_Dor	ERV1	Dipodomys ordii	0	NA	NA	NA	NA	NA
LTR21_Str	ERV1	Ictidomys tridecemlineatus	0	NA	NA	NA	NA	NA
LTR22_Dor	ERV2	Dipodomys ordii	0	NA	NA	NA	NA	NA
LTR24B_Dor	ERV1	Dipodomys ordii	0	NA	NA	NA	NA	NA
LTR24_Dor	ERV1	Dipodomys ordii	0	NA	NA	NA	NA	NA
LTR25_Dor	ERV1	Dipodomys ordii	0	NA	NA	NA	NA	NA
LTR26_Str	ERV2	Ictidomys tridecemlineatus	0	NA	NA	NA	NA	NA
LTR27_Str	ERV2	Ictidomys tridecemlineatus	0	NA	NA	NA	NA	NA
LTR28_Str	ERV1	Ictidomys tridecemlineatus	0	NA	NA	NA	NA	NA
LTR29_Str	ERV2	Ictidomys tridecemlineatus	0	NA	NA	NA	NA	NA
LTR2B2_Cpo	ERV2	Cavia porcellus	0	NA	NA	NA	NA	NA
LTR2B_CGr	ERV2	Cricetulus griseus	0	NA	NA	NA	NA	NA
LTR2B_Cpo	ERV2	Cavia porcellus	0	NA	NA	NA	NA	NA
LTR2C_Cpo	ERV2	Cavia porcellus	0	NA	NA	NA	NA	NA
LTR2_CGr	ERV2	Cricetulus griseus	0	NA	NA	NA	NA	NA
LTR2_Rn	ERV2	Rattus norvegicus	0	NA	NA	NA	NA	NA
LTR2_Str	ERV2	Ictidomys tridecemlineatus	0	NA	NA	NA	NA	NA
LTR31_Str	ERV3	Ictidomys tridecemlineatus	0	NA	NA	NA	NA	NA
LTR32_Str	ERV3	Ictidomys tridecemlineatus	0	NA	NA	NA	NA	NA
LTR33B	ERV3	Mammalia	0	NA	NA	NA	NA	NA
LTR33C	ERV3	Eutheria	0	NA	NA	NA	NA	NA
LTR33_Str	ERV3	Ictidomys tridecemlineatus	0	NA	NA	NA	NA	NA
LTR33	ERV3	Eutheria	0	NA	NA	NA	NA	NA
LTR34A2_Str	ERV2	Ictidomys tridecemlineatus	0	NA	NA	NA	NA	NA
LTR34A_Str	ERV2	Ictidomys tridecemlineatus	0	NA	NA	NA	NA	NA
LTR34B2_Str	ERV2	Ictidomys tridecemlineatus	0	NA	NA	NA	NA	NA
LTR34B_Str	ERV2	Ictidomys tridecemlineatus	0	NA	NA	NA	NA	NA
LTR34C_Str	ERV2	Ictidomys tridecemlineatus	0	NA	NA	NA	NA	NA
LTR34D2_Str	ERV2	Ictidomys tridecemlineatus	0	NA	NA	NA	NA	NA
LTR34D_Str	ERV2	Ictidomys tridecemlineatus	0	NA	NA	NA	NA	NA
LTR34E2_Str	ERV2	Ictidomys tridecemlineatus	0	NA	NA	NA	NA	NA
LTR34E2b_Str	ERV2	Ictidomys tridecemlineatus	0	NA	NA	NA	NA	NA
LTR34E3_Str	ERV2	Ictidomys tridecemlineatus	0	NA	NA	NA	NA	NA
LTR34E4_Str	ERV2	Ictidomys tridecemlineatus	0	NA	NA	NA	NA	NA
LTR34E5_Str	ERV2	Ictidomys tridecemlineatus	0	NA	NA	NA	NA	NA
LTR34E6_Str	ERV2	Ictidomys tridecemlineatus	0	NA	NA	NA	NA	NA
LTR34E_Str	ERV2	Ictidomys tridecemlineatus	0	NA	NA	NA	NA	NA
LTR34F2_Str	ERV2	Ictidomys tridecemlineatus	0	NA	NA	NA	NA	NA
LTR34F_Str	ERV2	Ictidomys tridecemlineatus	0	NA	NA	NA	NA	NA
LTR35_Str	ERV1	Ictidomys tridecemlineatus	0	NA	NA	NA	NA	NA
LTR3B_Dor	ERV3	Dipodomys ordii	0	NA	NA	NA	NA	NA
LTR3_Cpo	ERV3	Cavia porcellus	0	NA	NA	NA	NA	NA
LTR3_Dor	ERV3	Dipodomys ordii	0	NA	NA	NA	NA	NA
LTR3_Str	ERV2	Ictidomys tridecemlineatus	0	NA	NA	NA	NA	NA
LTR40A1	ERV3	Eutheria	0	NA	NA	NA	NA	NA
LTR4B1_Str	ERV2	Ictidomys tridecemlineatus	0	NA	NA	NA	NA	NA
LTR4B2_Str	ERV2	Ictidomys tridecemlineatus	0	NA	NA	NA	NA	NA
LTR4B_Cpo	ERV1	Cavia porcellus	0	NA	NA	NA	NA	NA
LTR4B_Str	ERV2	Ictidomys tridecemlineatus	0	NA	NA	NA	NA	NA
LTR4C_Cpo	ERV1	Cavia porcellus	0	NA	NA	NA	NA	NA
LTR4_CGr	ERV2	Cricetulus griseus	0	NA	NA	NA	NA	NA
LTR4_Cpo	ERV1	Cavia porcellus	0	NA	NA	NA	NA	NA
LTR4_Dor	ERV2	Dipodomys ordii	0.265976	-0.110298	0.332303	-0.331922	0.739948	NA
LTR4_Str	ERV2	Ictidomys tridecemlineatus	0	NA	NA	NA	NA	NA
LTR54	ERV1	Eutheria	0	NA	NA	NA	NA	NA
LTR5B_Cpo	ERV3	Cavia porcellus	0	NA	NA	NA	NA	NA
LTR5B_Dor	ERV1	Dipodomys ordii	0	NA	NA	NA	NA	NA
LTR5_Dor	ERV1	Dipodomys ordii	0	NA	NA	NA	NA	NA
LTR5_Str	ERV1	Ictidomys tridecemlineatus	0	NA	NA	NA	NA	NA
LTR67B	ERV3	Eutheria	0	NA	NA	NA	NA	NA
LTR68	ERV1	Eutheria	0	NA	NA	NA	NA	NA
LTR6B2_Cpo	ERV3	Cavia porcellus	0	NA	NA	NA	NA	NA
LTR6B2a_Cpo	ERV3	Cavia porcellus	0	NA	NA	NA	NA	NA
LTR6B_Cpo	ERV3	Cavia porcellus	0	NA	NA	NA	NA	NA
LTR6B_Dor	ERV2	Dipodomys ordii	0	NA	NA	NA	NA	NA
LTR6C2_Cpo	ERV3	Cavia porcellus	0	NA	NA	NA	NA	NA
LTR6C_Cpo	ERV3	Cavia porcellus	0	NA	NA	NA	NA	NA
LTR6D_Cpo	ERV3	Cavia porcellus	0	NA	NA	NA	NA	NA
LTR6E_Cpo	ERV3	Cavia porcellus	0	NA	NA	NA	NA	NA
LTR6F2_Cpo	ERV3	Cavia porcellus	0	NA	NA	NA	NA	NA
LTR6F_Cpo	ERV3	Cavia porcellus	0	NA	NA	NA	NA	NA
LTR6G_Cpo	ERV3	Cavia porcellus	0	NA	NA	NA	NA	NA
LTR6H_Cpo	ERV3	Cavia porcellus	0	NA	NA	NA	NA	NA
LTR6I_Cpo	ERV3	Cavia porcellus	0	NA	NA	NA	NA	NA
LTR6_CGr	ERV2	Cricetulus griseus	0	NA	NA	NA	NA	NA
LTR6_Cpo	ERV3	Cavia porcellus	0	NA	NA	NA	NA	NA
LTR6_Dor	ERV2	Dipodomys ordii	0	NA	NA	NA	NA	NA
LTR6_Str	ERV2	Ictidomys tridecemlineatus	0	NA	NA	NA	NA	NA
LTR75_1	ERV1	Eutheria	0	NA	NA	NA	NA	NA
LTR78	ERV1	Mammalia	0	NA	NA	NA	NA	NA
LTR79	ERV3	Mammalia	0	NA	NA	NA	NA	NA
LTR7B_Cpo	ERV2	Cavia porcellus	0	NA	NA	NA	NA	NA
LTR7B_Str	ERV1	Ictidomys tridecemlineatus	0	NA	NA	NA	NA	NA
LTR7C_Cpo	ERV2	Cavia porcellus	0	NA	NA	NA	NA	NA
LTR7_Cpo	ERV2	Cavia porcellus	0	NA	NA	NA	NA	NA
LTR7_Dor	ERV2	Dipodomys ordii	0	NA	NA	NA	NA	NA
LTR7_Str	ERV1	Ictidomys tridecemlineatus	0	NA	NA	NA	NA	NA
LTR80A	ERV3	Eutheria	0	NA	NA	NA	NA	NA
LTR80B	ERV3	Eutheria	0	NA	NA	NA	NA	NA
LTR81A	ERV1	Mammalia	0	NA	NA	NA	NA	NA
LTR81B	ERV1	Mammalia	0	NA	NA	NA	NA	NA
LTR81C	ERV1	Mammalia	0	NA	NA	NA	NA	NA
LTR82A	ERV3	Eutheria	0	NA	NA	NA	NA	NA
LTR82B	ERV3	Mammalia	0	NA	NA	NA	NA	NA
LTR84a	ERV3	Eutheria	0	NA	NA	NA	NA	NA
LTR84b	ERV3	Eutheria	0	NA	NA	NA	NA	NA
LTR85a	Gypsy	Mammalia	0	NA	NA	NA	NA	NA
LTR85b	Gypsy	Mammalia	0	NA	NA	NA	NA	NA
LTR85c	Gypsy	Mammalia	0	NA	NA	NA	NA	NA
LTR86A1	ERV3	Mammalia	0	NA	NA	NA	NA	NA
LTR86A2	ERV3	Mammalia	0	NA	NA	NA	NA	NA
LTR86B1	ERV3	Mammalia	0	NA	NA	NA	NA	NA
LTR86B2	ERV3	Mammalia	0	NA	NA	NA	NA	NA
LTR86C	ERV3	Mammalia	0	NA	NA	NA	NA	NA
LTR87	ERV3	Eutheria	0	NA	NA	NA	NA	NA
LTR88a	Gypsy	Mammalia	0	NA	NA	NA	NA	NA
LTR88b	Gypsy	Mammalia	0	NA	NA	NA	NA	NA
LTR88c	Gypsy	Mammalia	0	NA	NA	NA	NA	NA
LTR89	ERV3	Mammalia	0	NA	NA	NA	NA	NA
LTR8B_Cpo	ERV1	Cavia porcellus	0	NA	NA	NA	NA	NA
LTR8B_Dor	ERV1	Dipodomys ordii	0	NA	NA	NA	NA	NA
LTR8B_Str	ERV1	Ictidomys tridecemlineatus	0	NA	NA	NA	NA	NA
LTR8C_CPo	ERV1	Cavia porcellus	0	NA	NA	NA	NA	NA
LTR8C_Dor	ERV1	Dipodomys ordii	0	NA	NA	NA	NA	NA
LTR8C_Str	ERV1	Ictidomys tridecemlineatus	0	NA	NA	NA	NA	NA
LTR8_Cpo	ERV1	Cavia porcellus	0	NA	NA	NA	NA	NA
LTR8_Dor	ERV1	Dipodomys ordii	0	NA	NA	NA	NA	NA
LTR8_Str	ERV1	Ictidomys tridecemlineatus	0	NA	NA	NA	NA	NA
LTR90A	LTR Retrotransposon	Mammalia	0	NA	NA	NA	NA	NA
LTR90B	LTR Retrotransposon	Mammalia	0	NA	NA	NA	NA	NA
LTR9B2_Str	ERV1	Ictidomys tridecemlineatus	0	NA	NA	NA	NA	NA
LTR9B2a1_Str	ERV1	Ictidomys tridecemlineatus	0	NA	NA	NA	NA	NA
LTR9B2a2_Str	ERV1	Ictidomys tridecemlineatus	0	NA	NA	NA	NA	NA
LTR9B2a_Str	ERV1	Ictidomys tridecemlineatus	0	NA	NA	NA	NA	NA
LTR9B3_Str	ERV1	Ictidomys tridecemlineatus	0	NA	NA	NA	NA	NA
LTR9B3a_Str	ERV1	Ictidomys tridecemlineatus	0	NA	NA	NA	NA	NA
LTR9B_Str	ERV1	Ictidomys tridecemlineatus	0	NA	NA	NA	NA	NA
LTR9_Str	ERV1	Ictidomys tridecemlineatus	0	NA	NA	NA	NA	NA
LTRIAPEY	LTR Retrotransposon	Mus musculus	0.2513	0.143498	0.333761	0.429943	0.667237	NA
LTRVL30	LTR Retrotransposon	Mus musculus	0	NA	NA	NA	NA	NA
LX10	L1	Mus musculus	0	NA	NA	NA	NA	NA
LX2	L1	Sciurognathi	0	NA	NA	NA	NA	NA
LX3	L1	Sciurognathi	0.12565	0.0648404	0.332303	0.195125	0.845295	NA
LX6	L1	Mus musculus	0	NA	NA	NA	NA	NA
LX7	L1	Mus musculus	0	NA	NA	NA	NA	NA
LX8B	L1	Mus musculus	0	NA	NA	NA	NA	NA
LX8	L1	Mus musculus	0	NA	NA	NA	NA	NA
MARE10	MARE10	Mammalia	0	NA	NA	NA	NA	NA
MARE11	MARE11	Mammalia	0	NA	NA	NA	NA	NA
MARE1	Mariner/Tc1	Mammalia	0	NA	NA	NA	NA	NA
MARE3	SINE	Mammalia	0	NA	NA	NA	NA	NA
MARE4	MARE4	Mammalia	0	NA	NA	NA	NA	NA
MARE5	hAT	Mammalia	0	NA	NA	NA	NA	NA
MARE6	Tx1	Mammalia	0	NA	NA	NA	NA	NA
MARE7	Integrated Virus	Mammalia	0	NA	NA	NA	NA	NA
MARE8	MARE8	Mammalia	0	NA	NA	NA	NA	NA
MARE9	MARE9	Mammalia	0	NA	NA	NA	NA	NA
MER103	DNA transposon	Eutheria	0	NA	NA	NA	NA	NA
MER104A	DNA transposon	Eutheria	0	NA	NA	NA	NA	NA
MER104B	DNA transposon	Eutheria	0	NA	NA	NA	NA	NA
MER104C	DNA transposon	Eutheria	0	NA	NA	NA	NA	NA
MER104	DNA transposon	Eutheria	0	NA	NA	NA	NA	NA
MER115	hAT	Eutheria	0	NA	NA	NA	NA	NA
MER121	hAT	Mammalia	0	NA	NA	NA	NA	NA
MER124	Transposable Element	Mammalia	0	NA	NA	NA	NA	NA
MER135	Transposable Element	Mammalia	0	NA	NA	NA	NA	NA
MER21B	ERV3	Eutheria	0	NA	NA	NA	NA	NA
MER21C_BT	ERV3	Eutheria	0	NA	NA	NA	NA	NA
MER21C	ERV3	Eutheria	0	NA	NA	NA	NA	NA
MER2B	Mariner/Tc1	Eutheria	0	NA	NA	NA	NA	NA
MER2	Mariner/Tc1	Eutheria	0	NA	NA	NA	NA	NA
MER30	hAT	Vertebrata	0	NA	NA	NA	NA	NA
MER31A	ERV1	Eutheria	0	NA	NA	NA	NA	NA
MER34-int	ERV1	Eutheria	0	NA	NA	NA	NA	NA
MER34A1	ERV1	Eutheria	0	NA	NA	NA	NA	NA
MER34A	ERV1	Eutheria	0	NA	NA	NA	NA	NA
MER3	hAT	Eutheria	0	NA	NA	NA	NA	NA
MER44D	Mariner/Tc1	Eutheria	0.2513	0.143498	0.333761	0.429943	0.667237	NA
MER46C	Mariner/Tc1	Eutheria	0	NA	NA	NA	NA	NA
MER47B	Mariner/Tc1	Eutheria	0	NA	NA	NA	NA	NA
MER47C	Mariner/Tc1	Eutheria	0	NA	NA	NA	NA	NA
MER57B1	ERV1	Eutheria	0	NA	NA	NA	NA	NA
MER57C1	ERV1	Eutheria	0	NA	NA	NA	NA	NA
MER57C2	ERV1	Eutheria	0	NA	NA	NA	NA	NA
MER57D	ERV1	Eutheria	0	NA	NA	NA	NA	NA
MER57E1	ERV1	Eutheria	0	NA	NA	NA	NA	NA
MER57E2	ERV1	Eutheria	0	NA	NA	NA	NA	NA
MER57E3	ERV1	Eutheria	0	NA	NA	NA	NA	NA
MER58A	hAT	Eutheria	0	NA	NA	NA	NA	NA
MER58B	hAT	Eutheria	0	NA	NA	NA	NA	NA
MER58C	hAT	Eutheria	0	NA	NA	NA	NA	NA
MER58D	hAT	Eutheria	0	NA	NA	NA	NA	NA
MER5A	hAT	Eutheria	0	NA	NA	NA	NA	NA
MER5C1	hAT	Eutheria	0	NA	NA	NA	NA	NA
MER63C	hAT	Eutheria	0	NA	NA	NA	NA	NA
MER65A	ERV1	Eutheria	0	NA	NA	NA	NA	NA
MER65I	Endogenous Retrovirus	Eutheria	0	NA	NA	NA	NA	NA
MER68A	ERV3	Eutheria	0	NA	NA	NA	NA	NA
MER68_I	ERV3	Eutheria	0	NA	NA	NA	NA	NA
MER69A	hAT	Eutheria	0	NA	NA	NA	NA	NA
MER69B	hAT	Eutheria	0	NA	NA	NA	NA	NA
MER6C	Mariner/Tc1	Eutheria	0	NA	NA	NA	NA	NA
MER6	Mariner/Tc1	Eutheria	0	NA	NA	NA	NA	NA
MER70_I	LTR Retrotransposon	Eutheria	0	NA	NA	NA	NA	NA
MER74A	ERV3	Eutheria	0	NA	NA	NA	NA	NA
MER74	Endogenous Retrovirus	Eutheria	0	NA	NA	NA	NA	NA
MER76-int	ERV3	Eutheria	0	NA	NA	NA	NA	NA
MER80	hAT	Eutheria	0	NA	NA	NA	NA	NA
MER82	DNA transposon	Eutheria	0	NA	NA	NA	NA	NA
MER90a_LTR	ERV1	Eutheria	0	NA	NA	NA	NA	NA
MER91B	hAT	Eutheria	0	NA	NA	NA	NA	NA
MER92C	ERV1	Eutheria	0	NA	NA	NA	NA	NA
MER97d	hAT	Eutheria	0	NA	NA	NA	NA	NA
MERX	Mariner/Tc1	Eutheria	0	NA	NA	NA	NA	NA
MIR3	SINE2/tRNA	Mammalia	0	NA	NA	NA	NA	NA
MIRb	SINE2/tRNA	Mammalia	0.265976	-0.110298	0.332303	-0.331922	0.739948	NA
MIRc	SINE2/tRNA	Mammalia	0	NA	NA	NA	NA	NA
MIR	SINE2/tRNA	Mammalia	0	NA	NA	NA	NA	NA
MLT-int	ERV3	Eutheria	0	NA	NA	NA	NA	NA
MLT1A0	ERV3	Eutheria	0	NA	NA	NA	NA	NA
MLT1A1	ERV3	Eutheria	0	NA	NA	NA	NA	NA
MLT1B	ERV3	Eutheria	0	NA	NA	NA	NA	NA
MLT1C2	ERV3	Eutheria	0	NA	NA	NA	NA	NA
MLT1C	ERV3	Eutheria	0	NA	NA	NA	NA	NA
MLT1D	ERV3	Eutheria	0	NA	NA	NA	NA	NA
MLT1E1A	ERV3	Eutheria	0	NA	NA	NA	NA	NA
MLT1E1	ERV3	Eutheria	0	NA	NA	NA	NA	NA
MLT1E	ERV3	Eutheria	0	NA	NA	NA	NA	NA
MLT1F1	ERV3	Eutheria	0	NA	NA	NA	NA	NA
MLT1F_I	ERV3	Eutheria	0	NA	NA	NA	NA	NA
MLT1F	ERV3	Eutheria	0	NA	NA	NA	NA	NA
MLT1H_I	ERV3	Eutheria	0	NA	NA	NA	NA	NA
MLT1J-int	ERV3	Eutheria	0	NA	NA	NA	NA	NA
MLT1J	ERV3	Eutheria	0	NA	NA	NA	NA	NA
MLT1M	ERV3	Mammalia	0	NA	NA	NA	NA	NA
MLT1O	ERV3	Eutheria	0	NA	NA	NA	NA	NA
MLT1_I	ERV3	Eutheria	0	NA	NA	NA	NA	NA
MLT2A2_Str	ERV3	Ictidomys tridecemlineatus	0	NA	NA	NA	NA	NA
MLT2B2	ERV3	Eutheria	0	NA	NA	NA	NA	NA
MLT2E	ERV3	Eutheria	0	NA	NA	NA	NA	NA
MLT2F	ERV3	Eutheria	0	NA	NA	NA	NA	NA
MLTR11A	ERV2	Murinae	0	NA	NA	NA	NA	NA
MLTR11B	ERV2	Murinae	0	NA	NA	NA	NA	NA
MLTR12	ERV1	Murinae	0	NA	NA	NA	NA	NA
MLTR14	ERV1	Murinae	0	NA	NA	NA	NA	NA
MLTR18B_MM	ERV2	Mus musculus	0	NA	NA	NA	NA	NA
MLTR18C_MM	ERV2	Mus musculus	0	NA	NA	NA	NA	NA
MLTR32C_MM	ERV2	Mus musculus	0.2513	0.143498	0.333761	0.429943	0.667237	NA
MLTR73	ERV1	Murinae	0	NA	NA	NA	NA	NA
MMTV-int	ERV2	Mus	0.2513	0.143498	0.333761	0.429943	0.667237	NA
MREP_MC	MCMREP	Mus caroli	0	NA	NA	NA	NA	NA
MSTC	ERV3	Eutheria	0	NA	NA	NA	NA	NA
MST_I	ERV3	Eutheria	0	NA	NA	NA	NA	NA
MTD	ERV3	Rodentia	0.12565	0.0648404	0.332303	0.195125	0.845295	NA
MTE-int	ERV3	Rodentia	0	NA	NA	NA	NA	NA
MTE1_STr-I	ERV3	Ictidomys tridecemlineatus	0	NA	NA	NA	NA	NA
MTE1_STr-LTR	ERV3	Ictidomys tridecemlineatus	0	NA	NA	NA	NA	NA
MTE2a_LTR	ERV3	Rodentia	0	NA	NA	NA	NA	NA
MTE2b_LTR	ERV3	Rodentia	0	NA	NA	NA	NA	NA
MTEa_LTR	ERV3	Rodentia	0	NA	NA	NA	NA	NA
MTEb_LTR	ERV3	Rodentia	0.265976	-0.110298	0.332303	-0.331922	0.739948	NA
MTE	Endogenous Retrovirus	Sciurognathi	0	NA	NA	NA	NA	NA
MUSID2	SINE2/tRNA	Rodentia	0	NA	NA	NA	NA	NA
MUSID3	SINE2/tRNA	Rodentia	0	NA	NA	NA	NA	NA
MUSID4	SINE2/tRNA	Rodentia	0	NA	NA	NA	NA	NA
MUSID5	SINE2/tRNA	Rodentia	0.12565	0.0648404	0.332303	0.195125	0.845295	NA
MYS1_LTR	LTR Retrotransposon	Peromyscus leucopus	0	NA	NA	NA	NA	NA
MamGypLTR1a	Gypsy	Mammalia	0	NA	NA	NA	NA	NA
MamGypLTR1b	Gypsy	Mammalia	0	NA	NA	NA	NA	NA
MamGypLTR1c	Gypsy	Mammalia	0	NA	NA	NA	NA	NA
MamGypLTR1d	Gypsy	Mammalia	0.212845	-0.110298	0.332303	-0.331922	0.739948	NA
MamGypLTR2b	Gypsy	Mammalia	0	NA	NA	NA	NA	NA
MamGypLTR2c	Gypsy	Mammalia	0	NA	NA	NA	NA	NA
MamGypLTR2	Gypsy	Mammalia	0	NA	NA	NA	NA	NA
MamGypLTR3	Gypsy	Mammalia	0	NA	NA	NA	NA	NA
MamRep137	Mariner/Tc1	Mammalia	0	NA	NA	NA	NA	NA
MamRep1527	Transposable Element	Eutheria	0	NA	NA	NA	NA	NA
MamRep1894	hAT	Mammalia	0	NA	NA	NA	NA	NA
MamRep38	hAT	Mammalia	0	NA	NA	NA	NA	NA
MamRep4096	hAT	Mammalia	0	NA	NA	NA	NA	NA
MamRep434	Mariner/Tc1	Mammalia	0	NA	NA	NA	NA	NA
MamRep488	hAT	Mammalia	0	NA	NA	NA	NA	NA
MamRep564	Transposable Element	Mammalia	0	NA	NA	NA	NA	NA
MamRep605	Transposable Element	Mammalia	0	NA	NA	NA	NA	NA
MamSINE1	tRNA	Mammalia	0	NA	NA	NA	NA	NA
MurSAT1	Satellite	Muridae	0	NA	NA	NA	NA	NA
NICER19A_I	ERV1	Rattus	0	NA	NA	NA	NA	NA
NICER19B-int	ERV1	Rattus	0.201137	0.0648404	0.332303	0.195125	0.845295	NA
NICER1B_Rn_LTR	ERV1	Rattus norvegicus	0	NA	NA	NA	NA	NA
NICER1C_Rn_I	ERV1	Rattus norvegicus	0	NA	NA	NA	NA	NA
NICER1C_Rn_LTR	ERV1	Rattus norvegicus	0	NA	NA	NA	NA	NA
NICER1D_Rn_LTR	ERV1	Rattus norvegicus	0	NA	NA	NA	NA	NA
NICER1E_Rn_LTR	ERV1	Rattus norvegicus	0	NA	NA	NA	NA	NA
NICER2_Rn	ERV1	Rattus	0	NA	NA	NA	NA	NA
NICER2v_Rn_I	ERV1	Rattus norvegicus	0	NA	NA	NA	NA	NA
NICER3A_Rn	ERV1	Rattus	0	NA	NA	NA	NA	NA
NICER_RN	ERV1	Rattus norvegicus	0	NA	NA	NA	NA	NA
ORR1B_Str	ERV2	Ictidomys tridecemlineatus	0	NA	NA	NA	NA	NA
ORR1C2	ERV3	Mus musculus	0	NA	NA	NA	NA	NA
ORR1C_Str	ERV2	Ictidomys tridecemlineatus	0	NA	NA	NA	NA	NA
ORR1D2_LTR	ERV3	Rodentia	0	NA	NA	NA	NA	NA
ORR1D	ERV3	Rodentia	0.2513	0.143498	0.333761	0.429943	0.667237	NA
ORR1E	ERV3	Rodentia	0	NA	NA	NA	NA	NA
ORR1F_Str	ERV2	Ictidomys tridecemlineatus	0	NA	NA	NA	NA	NA
ORR1F	ERV3	Murinae	0	NA	NA	NA	NA	NA
ORR1G	ERV3	Murinae	0	NA	NA	NA	NA	NA
ORR1_Str	ERV2	Ictidomys tridecemlineatus	0	NA	NA	NA	NA	NA
ORSL-2a	hAT	Mammalia	0	NA	NA	NA	NA	NA
ORSL-2b	hAT	Mammalia	0	NA	NA	NA	NA	NA
ORSL	hAT	Eutheria	0.265976	-0.110298	0.332303	-0.331922	0.739948	NA
Ped-1	SINE3/5S	Pedetes capensis	0	NA	NA	NA	NA	NA
Ped-2	SINE2/tRNA	Pedetes capensis	0	NA	NA	NA	NA	NA
R91ES8_RN	Satellite	Rattus norvegicus	0	NA	NA	NA	NA	NA
RAL_Rn_I	ERV1	Rattus norvegicus	0	NA	NA	NA	NA	NA
RAL_Rn	ERV1	Rattus norvegicus	0	NA	NA	NA	NA	NA
RCHARR1	hAT	Muridae	0	NA	NA	NA	NA	NA
RDRE1_RN	SINE1/7SL	Rattus norvegicus	0.201137	0.0648404	0.332303	0.195125	0.845295	NA
RICKSHA	MuDR	Eutheria	0	NA	NA	NA	NA	NA
RLTR01_Rn	ERV1	Rattus norvegicus	0	NA	NA	NA	NA	NA
RLTR10B_Rat	ERV2	Rattus norvegicus	0	NA	NA	NA	NA	NA
RLTR10_Rat	ERV2	Rattus	0.212845	-0.110298	0.332303	-0.331922	0.739948	NA
RLTR11D	ERV2	Murinae	0.2513	0.143498	0.333761	0.429943	0.667237	NA
RLTR12B	ERV2	Mus musculus	0.212845	-0.110298	0.332303	-0.331922	0.739948	NA
RLTR12C	ERV2	Mus musculus	0	NA	NA	NA	NA	NA
RLTR12E	ERV2	Mus musculus	0.2513	0.143498	0.333761	0.429943	0.667237	NA
RLTR12F	ERV2	Mus musculus	0	NA	NA	NA	NA	NA
RLTR12G	ERV2	Mus musculus	0.12565	0.0648404	0.332303	0.195125	0.845295	NA
RLTR12H	ERV2	Mus musculus	0.223888	-0.110298	0.332303	-0.331922	0.739948	NA
RLTR12	LTR Retrotransposon	Mus musculus	0	NA	NA	NA	NA	NA
RLTR14_RN	ERV1	Murinae	0.12565	0.0648404	0.332303	0.195125	0.845295	NA
RLTR18_MM	ERV2	Mus musculus	0	NA	NA	NA	NA	NA
RLTR18	ERV2	Muridae	0	NA	NA	NA	NA	NA
RLTR19D	ERV3	Mus musculus	0.2513	0.143498	0.333761	0.429943	0.667237	NA
RLTR1_Rat1	ERV1	Rattus	0	NA	NA	NA	NA	NA
RLTR1_Rat2	ERV1	Rattus	0	NA	NA	NA	NA	NA
RLTR1_Rn	ERV1	Rattus norvegicus	0	NA	NA	NA	NA	NA
RLTR20B5_MM	ERV2	Mus musculus	0.201137	0.0648404	0.332303	0.195125	0.845295	NA
RLTR21_MM	LTR Retrotransposon	Mus musculus	0	NA	NA	NA	NA	NA
RLTR26B_MM	ERV2	Mus musculus	0.265976	-0.110298	0.332303	-0.331922	0.739948	NA
RLTR26B_Rn	ERV2	Rattus norvegicus	0	NA	NA	NA	NA	NA
RLTR26C_MM	ERV2	Mus musculus	0.2513	0.143498	0.333761	0.429943	0.667237	NA
RLTR26D_MM	ERV2	Mus musculus	0	NA	NA	NA	NA	NA
RLTR26_MM	ERV2	Muridae	0	NA	NA	NA	NA	NA
RLTR26_Rn	ERV2	Rattus norvegicus	0	NA	NA	NA	NA	NA
RLTR30C_MM	ERV1	Mus musculus	0.2513	0.143498	0.333761	0.429943	0.667237	NA
RLTR30D_MM	ERV1	Mus musculus	0	NA	NA	NA	NA	NA
RLTR31M3D2_Rn	ERV2	Rattus norvegicus	0	NA	NA	NA	NA	NA
RLTR31M3D_Rn	ERV2	Rattus norvegicus	0	NA	NA	NA	NA	NA
RLTR31_Rn2	ERV2	Rattus	0	NA	NA	NA	NA	NA
RLTR31_Rn3	ERV2	Rattus	0	NA	NA	NA	NA	NA
RLTR32B_Rn	ERV2	Rattus norvegicus	0	NA	NA	NA	NA	NA
RLTR32C_Rn	ERV2	Rattus norvegicus	0	NA	NA	NA	NA	NA
RLTR34B_MM	ERV2	Mus musculus	0	NA	NA	NA	NA	NA
RLTR3IAP_MA	LTR Retrotransposon	Mesocricetus auratus	0	NA	NA	NA	NA	NA
RLTR40_MM	LTR Retrotransposon	Mus musculus	0	NA	NA	NA	NA	NA
RLTR40_Rn	ERV1	Rattus norvegicus	0	NA	NA	NA	NA	NA
RLTR41B_Rn	ERV1	Rattus norvegicus	0	NA	NA	NA	NA	NA
RLTR41_Rn	ERV1	Rattus norvegicus	0	NA	NA	NA	NA	NA
RLTR42	ERV2	Muridae	0	NA	NA	NA	NA	NA
RLTR43A	ERV2	Muridae	0	NA	NA	NA	NA	NA
RLTR43B	ERV2	Muridae	0	NA	NA	NA	NA	NA
RLTR43_Rat	ERV2	Rattus	0	NA	NA	NA	NA	NA
RLTR48_Rn	ERV1	Rattus norvegicus	0	NA	NA	NA	NA	NA
RLTR50A	ERV2	Mus musculus	0	NA	NA	NA	NA	NA
RLTR51B_Mm	ERV3	Mus musculus	0	NA	NA	NA	NA	NA
RLTR51_Rn	ERV3	Rattus norvegicus	0.265976	-0.110298	0.332303	-0.331922	0.739948	NA
RLTR52_Rn	ERV1	Rattus norvegicus	0	NA	NA	NA	NA	NA
RLTR53B_Mm	ERV3	Mus musculus	0	NA	NA	NA	NA	NA
RLTR7_RN	ERV2	Rattus norvegicus	0	NA	NA	NA	NA	NA
RLTRMRS_PS	LTR Retrotransposon	Phodopus sungorus	0	NA	NA	NA	NA	NA
RLTRSRC_MA	LTR Retrotransposon	Mesocricetus auratus	0	NA	NA	NA	NA	NA
RMER15-int	ERV3	Muridae	0	NA	NA	NA	NA	NA
RMER16B3	ERV2	Muridae	0	NA	NA	NA	NA	NA
RMER16B	ERV2	Muridae	0.201137	0.0648404	0.332303	0.195125	0.845295	NA
RMER17A_Rn-LTR	ERV2	Rattus norvegicus	0	NA	NA	NA	NA	NA
RMER1	RMER1	Murinae	0	NA	NA	NA	NA	NA
RMER20B	ERV2	Muridae	0.338495	-0.0154439	0.356902	-0.0432721	0.965485	NA
RMER20C_Mm	ERV2	Muridae	0	NA	NA	NA	NA	NA
RMER20	Transposable Element	Mus musculus	0	NA	NA	NA	NA	NA
RMER3-int	ERV2	Rattus	0	NA	NA	NA	NA	NA
RMER30	hAT	Muridae	0	NA	NA	NA	NA	NA
RMER3B2_LTR	ERV2	Rattus norvegicus	0.265976	-0.110298	0.332303	-0.331922	0.739948	NA
RMER3B_LTR	ERV2	Rattus	0	NA	NA	NA	NA	NA
RMER3C	ERV2	Rattus	0	NA	NA	NA	NA	NA
RMER3D1A_LTR	ERV2	Rattus norvegicus	0	NA	NA	NA	NA	NA
RMER3D1_LTR	ERV2	Muridae	0.201137	0.0648404	0.332303	0.195125	0.845295	NA
RMER3D2_LTR	ERV2	Muridae	0	NA	NA	NA	NA	NA
RMER3D3_LTR	ERV2	Muridae	0	NA	NA	NA	NA	NA
RMER3D4_LTR	ERV2	Muridae	0	NA	NA	NA	NA	NA
RMER3	ERV2	Rattus norvegicus	0	NA	NA	NA	NA	NA
RMER5	ERV1	Rodentia	0	NA	NA	NA	NA	NA
RNALUIII	SINE1/7SL	Rattus norvegicus	0	NA	NA	NA	NA	NA
RNERVK23	ERV2	Muridae	0	NA	NA	NA	NA	NA
RNERVK8c	ERV2	Rattus	0	NA	NA	NA	NA	NA
RNERVK8d_I	ERV2	Rattus	0	NA	NA	NA	NA	NA
RNERVK9	ERV2	Rattus	0	NA	NA	NA	NA	NA
RNIAP1aLTR	ERV2	Rattus	0	NA	NA	NA	NA	NA
RNIAP1a	ERV2	Rattus	0	NA	NA	NA	NA	NA
RNIAP1bLTR	ERV2	Rattus	0	NA	NA	NA	NA	NA
RNIAP1b	ERV2	Rattus	0	NA	NA	NA	NA	NA
RNLTR10A2	ERV1	Rattus norvegicus	0	NA	NA	NA	NA	NA
RNLTR11a	ERV2	Rattus	0	NA	NA	NA	NA	NA
RNLTR11b	ERV2	Rattus	0	NA	NA	NA	NA	NA
RNLTR11c_LTR	ERV2	Rattus	0	NA	NA	NA	NA	NA
RNLTR13	ERV2	Rattus	0	NA	NA	NA	NA	NA
RNLTR14-int	ERV2	Rattus	0.12565	0.0648404	0.332303	0.195125	0.845295	NA
RNLTR16B	ERV1	Rattus norvegicus	0	NA	NA	NA	NA	NA
RNLTR16C2	ERV1	Rattus norvegicus	0	NA	NA	NA	NA	NA
RNLTR16C	ERV1	Rattus norvegicus	0	NA	NA	NA	NA	NA
RNLTR16	ERV1	Rattus	0	NA	NA	NA	NA	NA
RNLTR17	ERV1	Rattus	0	NA	NA	NA	NA	NA
RNLTR18	ERV2	Rattus	0	NA	NA	NA	NA	NA
RNLTR19A2	ERV1	Rattus norvegicus	0	NA	NA	NA	NA	NA
RNLTR19A	ERV1	Rattus	0	NA	NA	NA	NA	NA
RNLTR19BX	ERV1	Rattus norvegicus	0	NA	NA	NA	NA	NA
RNLTR19B	ERV1	Rattus	0	NA	NA	NA	NA	NA
RNLTR19	ERV1	Rattus	0	NA	NA	NA	NA	NA
RNLTR20	ERV1	Rattus	0	NA	NA	NA	NA	NA
RNLTR21B	ERV1	Rattus norvegicus	0	NA	NA	NA	NA	NA
RNLTR21	ERV1	Rattus	0	NA	NA	NA	NA	NA
RNLTR23	ERV2	Muridae	0	NA	NA	NA	NA	NA
RNLTR2a	ERV2	Rattus	0	NA	NA	NA	NA	NA
RNLTR2b	ERV2	Rattus	0	NA	NA	NA	NA	NA
RNLTR2e	ERV2	Rattus norvegicus	0	NA	NA	NA	NA	NA
RNLTR3c	ERV2	Rattus	0	NA	NA	NA	NA	NA
RNLTR3d	ERV2	Rattus norvegicus	0	NA	NA	NA	NA	NA
RNLTR4a	ERV2	Rattus	0	NA	NA	NA	NA	NA
RNLTR4b	ERV2	Rattus	0	NA	NA	NA	NA	NA
RNLTR4c	ERV2	Rattus	0	NA	NA	NA	NA	NA
RNLTR4d	ERV2	Rattus norvegicus	0	NA	NA	NA	NA	NA
RNLTR5A	ERV2	Rattus	0	NA	NA	NA	NA	NA
RNLTR5B	ERV2	Rattus	0	NA	NA	NA	NA	NA
RNLTR5C	ERV2	Rattus	0	NA	NA	NA	NA	NA
RNLTR5D	ERV2	Rattus	0	NA	NA	NA	NA	NA
RNLTR5	ERV2	Rattus	0	NA	NA	NA	NA	NA
RNLTR7_I	ERV1	Rattus	0.2513	0.143498	0.333761	0.429943	0.667237	NA
RNLTR7a2	ERV1	Rattus norvegicus	0	NA	NA	NA	NA	NA
RNLTR7a	ERV1	Rattus	0	NA	NA	NA	NA	NA
RNLTR7b	ERV1	Rattus	0	NA	NA	NA	NA	NA
RNLTR8A	ERV2	Rattus	0	NA	NA	NA	NA	NA
RNLTR8B	ERV2	Rattus	0	NA	NA	NA	NA	NA
RNLTR8C2_I	ERV2	Rattus norvegicus	0	NA	NA	NA	NA	NA
RNLTR8C2	ERV2	Rattus norvegicus	0	NA	NA	NA	NA	NA
RNLTR8C	ERV2	Rattus	0	NA	NA	NA	NA	NA
RNLTR8D	ERV2	Rattus	0	NA	NA	NA	NA	NA
RNLTR8E	ERV2	Rattus norvegicus	0	NA	NA	NA	NA	NA
RNLTR8F	ERV2	Rattus norvegicus	0	NA	NA	NA	NA	NA
RNLTR9_LTR	ERV2	Rattus	0	NA	NA	NA	NA	NA
RNLTRE	ERV2	Rattus norvegicus	0	NA	NA	NA	NA	NA
RNNICER2-int	ERV1	Rattus	0	NA	NA	NA	NA	NA
RNNICER3_I	ERV1	Rattus	0	NA	NA	NA	NA	NA
Ricksha_a	MuDR	Eutheria	0	NA	NA	NA	NA	NA
RodERV21	ERV1	Rodentia	0	NA	NA	NA	NA	NA
SAT1_Dor	SAT	Dipodomys ordii	0	NA	NA	NA	NA	NA
SATI_RN	SAT	Rattus norvegicus	0	NA	NA	NA	NA	NA
SLTR29_Str	ERV1	Ictidomys tridecemlineatus	0	NA	NA	NA	NA	NA
SP-D-Geo	SINE1/7SL	Dipodomys	0	NA	NA	NA	NA	NA
SRV_RN-LTR	ERV2	Rattus	0	NA	NA	NA	NA	NA
SRV_RN_I	ERV2	Rattus	0.12565	0.0648404	0.332303	0.195125	0.845295	NA
STR1	SINE1/7SL	Ictidomys tridecemlineatus	0	NA	NA	NA	NA	NA
STR47	STR47	Microtus levis	0	NA	NA	NA	NA	NA
STRID2	SINE2/tRNA	Ictidomys tridecemlineatus	0.12565	0.0648404	0.332303	0.195125	0.845295	NA
STRID3	SINE2/tRNA	Ictidomys tridecemlineatus	0.265976	-0.110298	0.332303	-0.331922	0.739948	NA
STRID4	SINE2/tRNA	Ictidomys tridecemlineatus	0	NA	NA	NA	NA	NA
STRIDE1	SINE1/7SL	Ictidomys tridecemlineatus	0	NA	NA	NA	NA	NA
STRIDE2	SINE1/7SL	Ictidomys tridecemlineatus	0	NA	NA	NA	NA	NA
TAR1	Satellite	Eutheria	0	NA	NA	NA	NA	NA
THER1	SINE2/tRNA	Mammalia	0	NA	NA	NA	NA	NA
THER2	SINE2/tRNA	Mammalia	0	NA	NA	NA	NA	NA
TIGGER5_A	Mariner/Tc1	Eutheria	0	NA	NA	NA	NA	NA
TIGGER5_B	Mariner/Tc1	Eutheria	0	NA	NA	NA	NA	NA
Tigger10	Mariner/Tc1	Mammalia	0	NA	NA	NA	NA	NA
Tigger12A	Mariner/Tc1	Mammalia	0	NA	NA	NA	NA	NA
Tigger12	Mariner/Tc1	Mammalia	0	NA	NA	NA	NA	NA
Tigger13a	Mariner/Tc1	Mammalia	0	NA	NA	NA	NA	NA
Tigger14a	Mariner/Tc1	Mammalia	0	NA	NA	NA	NA	NA
Tigger15a	Mariner/Tc1	Mammalia	0	NA	NA	NA	NA	NA
Tigger16a	Mariner/Tc1	Mammalia	0	NA	NA	NA	NA	NA
Tigger16b	Mariner/Tc1	Mammalia	0	NA	NA	NA	NA	NA
Tigger2b	Mariner/Tc1	Rodentia	0	NA	NA	NA	NA	NA
Tigger9b	Mariner/Tc1	Eutheria	0	NA	NA	NA	NA	NA
UCON100	DNA transposon	Mammalia	0	NA	NA	NA	NA	NA
UCON101	Repetitive element	Mammalia	0	NA	NA	NA	NA	NA
UCON102	Repetitive element	Mammalia	0	NA	NA	NA	NA	NA
UCON103	Repetitive element	Mammalia	0	NA	NA	NA	NA	NA
UCON104	Mariner/Tc1	Mammalia	0	NA	NA	NA	NA	NA
UCON105	Repetitive element	Mammalia	0	NA	NA	NA	NA	NA
UCON106	Repetitive element	Mammalia	0	NA	NA	NA	NA	NA
UCON107	hAT	Mammalia	0	NA	NA	NA	NA	NA
UCON132a	hAT	Mammalia	0	NA	NA	NA	NA	NA
UCON132b	hAT	Mammalia	0	NA	NA	NA	NA	NA
UCON32	Repetitive element	Mammalia	0	NA	NA	NA	NA	NA
UCON33	Repetitive element	Mammalia	0	NA	NA	NA	NA	NA
UCON34	Repetitive element	Mammalia	0	NA	NA	NA	NA	NA
UCON35	Repetitive element	Mammalia	0	NA	NA	NA	NA	NA
UCON36	Repetitive element	Mammalia	0	NA	NA	NA	NA	NA
UCON37	Repetitive element	Mammalia	0	NA	NA	NA	NA	NA
UCON38	Repetitive element	Mammalia	0	NA	NA	NA	NA	NA
UCON39	DNA transposon	Mammalia	0	NA	NA	NA	NA	NA
UCON40	Repetitive element	Mammalia	0	NA	NA	NA	NA	NA
UCON41	Repetitive element	Mammalia	0	NA	NA	NA	NA	NA
UCON42	Mariner/Tc1	Mammalia	0	NA	NA	NA	NA	NA
UCON43	Repetitive element	Mammalia	0	NA	NA	NA	NA	NA
UCON44	Repetitive element	Mammalia	0	NA	NA	NA	NA	NA
UCON45	Repetitive element	Mammalia	0	NA	NA	NA	NA	NA
UCON46	Repetitive element	Mammalia	0	NA	NA	NA	NA	NA
UCON47	Repetitive element	Mammalia	0	NA	NA	NA	NA	NA
UCON48	Repetitive element	Eutheria	0	NA	NA	NA	NA	NA
UCON49	L2	Mammalia	0	NA	NA	NA	NA	NA
UCON50	hAT	Mammalia	0	NA	NA	NA	NA	NA
UCON51	Repetitive element	Mammalia	0	NA	NA	NA	NA	NA
UCON52	hAT	Mammalia	0	NA	NA	NA	NA	NA
UCON53	Repetitive element	Mammalia	0	NA	NA	NA	NA	NA
UCON54	Repetitive element	Mammalia	0	NA	NA	NA	NA	NA
UCON55	SINE2/tRNA	Mammalia	0	NA	NA	NA	NA	NA
UCON56	Repetitive element	Mammalia	0	NA	NA	NA	NA	NA
UCON57	Repetitive element	Mammalia	0	NA	NA	NA	NA	NA
UCON58	Repetitive element	Mammalia	0	NA	NA	NA	NA	NA
UCON59	Repetitive element	Mammalia	0	NA	NA	NA	NA	NA
UCON60	Repetitive element	Mammalia	0	NA	NA	NA	NA	NA
UCON61	Repetitive element	Mammalia	0	NA	NA	NA	NA	NA
UCON62	Repetitive element	Mammalia	0	NA	NA	NA	NA	NA
UCON63	Repetitive element	Mammalia	0	NA	NA	NA	NA	NA
UCON64	Repetitive element	Mammalia	0	NA	NA	NA	NA	NA
UCON65	Repetitive element	Mammalia	0	NA	NA	NA	NA	NA
UCON66	Repetitive element	Mammalia	0	NA	NA	NA	NA	NA
UCON67	Repetitive element	Mammalia	0	NA	NA	NA	NA	NA
UCON68	Repetitive element	Mammalia	0	NA	NA	NA	NA	NA
UCON69	Repetitive element	Mammalia	0	NA	NA	NA	NA	NA
UCON70	Repetitive element	Mammalia	0	NA	NA	NA	NA	NA
UCON71	Repetitive element	Mammalia	0	NA	NA	NA	NA	NA
UCON72	Repetitive element	Mammalia	0	NA	NA	NA	NA	NA
UCON73	Repetitive element	Mammalia	0	NA	NA	NA	NA	NA
UCON74	hAT	Mammalia	0	NA	NA	NA	NA	NA
UCON75	Repetitive element	Mammalia	0	NA	NA	NA	NA	NA
UCON76	Repetitive element	Mammalia	0	NA	NA	NA	NA	NA
UCON77	Repetitive element	Mammalia	0	NA	NA	NA	NA	NA
UCON78	DNA transposon	Mammalia	0	NA	NA	NA	NA	NA
UCON79	hAT	Mammalia	0	NA	NA	NA	NA	NA
UCON80	Repetitive element	Mammalia	0	NA	NA	NA	NA	NA
UCON81	hAT	Mammalia	0	NA	NA	NA	NA	NA
UCON82	Repetitive element	Mammalia	0	NA	NA	NA	NA	NA
UCON83	Repetitive element	Mammalia	0	NA	NA	NA	NA	NA
UCON84	Repetitive element	Mammalia	0	NA	NA	NA	NA	NA
UCON85	Repetitive element	Mammalia	0	NA	NA	NA	NA	NA
UCON86	L2	Mammalia	0	NA	NA	NA	NA	NA
UCON87	Repetitive element	Mammalia	0	NA	NA	NA	NA	NA
UCON88	Repetitive element	Mammalia	0	NA	NA	NA	NA	NA
UCON89	Repetitive element	Mammalia	0	NA	NA	NA	NA	NA
UCON90	Repetitive element	Mammalia	0	NA	NA	NA	NA	NA
UCON91	Repetitive element	Mammalia	0	NA	NA	NA	NA	NA
UCON92	Repetitive element	Mammalia	0	NA	NA	NA	NA	NA
UCON93	Repetitive element	Mammalia	0	NA	NA	NA	NA	NA
UCON94	Repetitive element	Mammalia	0	NA	NA	NA	NA	NA
UCON95	hAT	Mammalia	0	NA	NA	NA	NA	NA
UCON96	Repetitive element	Mammalia	0	NA	NA	NA	NA	NA
UCON97	Repetitive element	Mammalia	0	NA	NA	NA	NA	NA
UCON98	Repetitive element	Mammalia	0	NA	NA	NA	NA	NA
UCON99	DNA transposon	Mammalia	0	NA	NA	NA	NA	NA
X10a_DNA	Mariner/Tc1	Mammalia	0	NA	NA	NA	NA	NA
X10b_DNA	Mariner/Tc1	Mammalia	0	NA	NA	NA	NA	NA
X11_LINE	RTE	Mammalia	0	NA	NA	NA	NA	NA
X12_DNA	Mariner/Tc1	Mammalia	0	NA	NA	NA	NA	NA
X12_LINE	Vingi	Mammalia	0	NA	NA	NA	NA	NA
X13_DNA	Mariner/Tc1	Mammalia	0	NA	NA	NA	NA	NA
X13_LINE	Non-LTR Retrotransposon	Mammalia	0	NA	NA	NA	NA	NA
X15_DNA	hAT	Mammalia	0	NA	NA	NA	NA	NA
X15_LINE	L2	Mammalia	0	NA	NA	NA	NA	NA
X17_DNA	Repetitive element	Mammalia	0	NA	NA	NA	NA	NA
X17_LINE	CR1	Mammalia	0	NA	NA	NA	NA	NA
X18_DNA	DNA transposon	Mammalia	0	NA	NA	NA	NA	NA
X18_LINE	CR1	Mammalia	0	NA	NA	NA	NA	NA
X19_LINE	CR1	Mammalia	0	NA	NA	NA	NA	NA
X1_DNA	Mariner/Tc1	Eutheria	0	NA	NA	NA	NA	NA
X1_LR	LTR Retrotransposon	Mammalia	0	NA	NA	NA	NA	NA
X20_DNA	DNA transposon	Mammalia	0	NA	NA	NA	NA	NA
X20_LINE	CR1	Mammalia	0	NA	NA	NA	NA	NA
X21_DNA	hAT	Mammalia	0	NA	NA	NA	NA	NA
X21_LINE	CR1	Mammalia	0	NA	NA	NA	NA	NA
X22_DNA	DNA transposon	Mammalia	0	NA	NA	NA	NA	NA
X23_DNA	DNA transposon	Mammalia	0	NA	NA	NA	NA	NA
X24_DNA	DNA transposon	Mammalia	0	NA	NA	NA	NA	NA
X24_LINE	L2	Mammalia	0	NA	NA	NA	NA	NA
X25_DNA	DNA transposon	Mammalia	0	NA	NA	NA	NA	NA
X26_DNA	Mariner/Tc1	Mammalia	0	NA	NA	NA	NA	NA
X27_DNA	DNA transposon	Mammalia	0	NA	NA	NA	NA	NA
X28_DNA	DNA transposon	Mammalia	0	NA	NA	NA	NA	NA
X29a_DNA	DNA transposon	Mammalia	0	NA	NA	NA	NA	NA
X29b_DNA	DNA transposon	Mammalia	0	NA	NA	NA	NA	NA
X2_LR	LTR Retrotransposon	Mammalia	0	NA	NA	NA	NA	NA
X2a_DNA	DNA transposon	Mammalia	0	NA	NA	NA	NA	NA
X2b_DNA	DNA transposon	Mammalia	0	NA	NA	NA	NA	NA
X30_DNA	DNA transposon	Mammalia	0	NA	NA	NA	NA	NA
X31_DNA	DNA transposon	Mammalia	0	NA	NA	NA	NA	NA
X32_DNA	Mariner/Tc1	Mammalia	0	NA	NA	NA	NA	NA
X33a_DNA	Mariner/Tc1	Mammalia	0	NA	NA	NA	NA	NA
X34_DNA	DNA transposon	Mammalia	0	NA	NA	NA	NA	NA
X3_LINE	Non-LTR Retrotransposon	Mammalia	0	NA	NA	NA	NA	NA
X3_LR	LTR Retrotransposon	Mammalia	0	NA	NA	NA	NA	NA
X4_LR	LTR Retrotransposon	Eutheria	0	NA	NA	NA	NA	NA
X4a_DNA	DNA transposon	Mammalia	0	NA	NA	NA	NA	NA
X4b_DNA	DNA transposon	Mammalia	0	NA	NA	NA	NA	NA
X5a_DNA	DNA transposon	Mammalia	0	NA	NA	NA	NA	NA
X5b_DNA	DNA transposon	Mammalia	0	NA	NA	NA	NA	NA
X6a_DNA	DNA transposon	Mammalia	0	NA	NA	NA	NA	NA
X6b_DNA	DNA transposon	Mammalia	0	NA	NA	NA	NA	NA
X7_DNA	hAT	Mammalia	0	NA	NA	NA	NA	NA
X9a_DNA	DNA transposon	Mammalia	0	NA	NA	NA	NA	NA
X9b_DNA	DNA transposon	Mammalia	0	NA	NA	NA	NA	NA
X9c_DNA	DNA transposon	Mammalia	0	NA	NA	NA	NA	NA
YREP	Y chromosome	Mus musculus	0	NA	NA	NA	NA	NA
ZOMBI_B	Mariner/Tc1	Eutheria	0	NA	NA	NA	NA	NA
ZOMBI_C	Mariner/Tc1	Eutheria	0	NA	NA	NA	NA	NA
ZOMBI	Mariner/Tc1	Eutheria	0.12565	0.0648404	0.332303	0.195125	0.845295	NA
ZP3AR_MM	Satellite	Mus musculus	0.12565	0.0648404	0.332303	0.195125	0.845295	NA
Zaphod3	hAT	Eutheria	0	NA	NA	NA	NA	NA
twinID-Spe	SINE2/tRNA	Spermophilus	0.201137	0.0648404	0.332303	0.195125	0.845295	NA
