# Supplementary material for: The HUSH complex cooperates with TRIM28 to repress young retrotransposons and new genes
Source: Genome Res. 2018 Jun;28(6):836–45. doi: 10.1101/gr.228171.117 (PMC5991525; doi:10.1101/gr.228171.117)
Supplement: Supplemental Material [file supp_gr.228171.117_Supplemental_Table_S7.xls]

## Sheet: reads_per_repeat.txt
# RPKM (per repeat) = number of reads per repeat / ( number of mapped reads (in millions) * repeat length (kp) )
Repeat	Repeat Class	Repeat Length	Input-2_S4 reads	Input-2_S4 RPKM	FAM208A-1_S2 reads	FAM208A-1_S2 RPKM	Input-1_S1 reads	Input-1_S1 RPKM	FAM208A-2_S3 reads	FAM208A-2_S3 RPKM
4.5SRNA|Transposable Element|Rodentia	Transposable Element	94	131	33.68	101	52.25	205	42.09	106	49.08
5S_CPo|Nonautonomous|Cavia porcellus	Nonautonomous	138	95	16.64	158	55.68	235	32.87	214	67.5
91ES8_RN|Satellite|Rattus	Satellite	196	0	0	0	0	0	0	0	0
ALINE|Non-LTR Retrotransposon|Mammalia	Non-LTR Retrotransposon	617	0	0	0	0	0	0	0	0
ALSAT_RN|SAT|Rattus norvegicus	SAT	183	2	0.26	4	1.06	4	0.42	3	0.71
B1|SINE1/7SL|Mus musculus	SINE1/7SL	135	70318	12587.4	37303	13438.2	98691	14108.8	43013	13868.7
B1-dID|SINE1/7SL|Rodentia	SINE1/7SL	221	56	6.12	72	15.84	75	6.55	64	12.61
B1F|SINE1/7SL|Mus musculus	SINE1/7SL	151	9	1.44	10	3.22	8	1.02	10	2.88
B1F1|SINE1/7SL|Muridae	SINE1/7SL	149	21	3.41	17	5.55	35	4.53	20	5.84
B1F1A|SINE1/7SL|Cavia porcellus	SINE1/7SL	149	0	0	1	0.33	2	0.26	1	0.29
B1F2|SINE1/7SL|Muridae	SINE1/7SL	149	155	25.14	90	29.38	221	28.63	106	30.97
B1_Mm|SINE1/7SL|Mus	SINE1/7SL	147	180090	29605.8	99411	32888.8	243940	32026.6	112713	33375.3
B1_Mur1|SINE1/7SL|Muridae	SINE1/7SL	149	209	33.9	116	37.86	394	51.03	129	37.69
B1_Mur2|SINE1/7SL|Muridae	SINE1/7SL	149	422	68.44	250	81.6	664	86.01	280	81.8
B1_Mur3|SINE1/7SL|Muridae	SINE1/7SL	149	2136	346.43	1375	448.8	3448	446.61	1544	451.06
B1_Mur4|SINE1/7SL|Muridae	SINE1/7SL	150	22490	3623.29	12742	4131.22	33805	4349.46	14379	4172.59
B1_Mus1|SINE1/7SL|Mus	SINE1/7SL	148	149157	24354.9	85298	28029.1	207051	26999.8	98208	28883.8
B1_Mus2|SINE1/7SL|Mus	SINE1/7SL	147	94704	15568.8	50133	16585.9	130986	17197	57986	17170.2
B1_Rn|SINE1/7SL|Rattus	SINE1/7SL	148	23986	3916.52	13758	4520.9	35986	4692.64	15811	4650.14
B2|SINE2/tRNA|Mus musculus	SINE2/tRNA	209	34944	4040.46	20920	4867.96	56863	5250.84	23445	4882.84
B2L_S|SINE2/tRNA|Dipodidae	SINE2/tRNA	254	21	2	5	0.96	7	0.53	8	1.37
B2_Mm1a|SINE2/tRNA|Mus	SINE2/tRNA	193	90449	11325.3	52783	13300.5	133610	13360.6	58552	13205.5
B2_Mm1t|SINE2/tRNA|Mus	SINE2/tRNA	193	63672	7972.52	36217	9126.13	95002	9499.94	40911	9226.81
B2_Mm2|SINE2/tRNA|Mus	SINE2/tRNA	195	43169	5349.85	32090	8003.26	71369	7063.5	36031	8042.86
B2_Rat1|SINE2/tRNA|Rattus	SINE2/tRNA	188	30623	3936.35	22187	5739.48	50956	5230.98	24654	5708.19
B2_Rat2|SINE2/tRNA|Rattus	SINE2/tRNA	188	92235	11856.1	59332	15348.4	147599	15152	67335	15590.2
B2_Rat3|SINE2/tRNA|Rattus	SINE2/tRNA	188	20894	2685.77	16270	4208.83	34567	3548.53	18213	4216.89
B2_Rat4|SINE2/tRNA|Rattus	SINE2/tRNA	188	28352	3644.43	21910	5667.82	45514	4672.32	24598	5695.22
B2_Rn|SINE2/tRNA|Rattus	SINE2/tRNA	189	2544	325.28	1548	398.33	4021	410.6	1699	391.29
B2_Rn1|SINE2/tRNA|Rattus	SINE2/tRNA	189	861	110.09	432	111.16	1569	160.22	497	114.46
B2_Rn2|SINE2/tRNA|Rattus	SINE2/tRNA	188	8489	1091.2	6354	1643.69	14142	1451.77	6919	1601.97
B2_RnY|SINE2/tRNA|Rattus	SINE2/tRNA	191	107	13.54	60	15.28	174	17.58	80	18.23
B3|SINE2/tRNA|Rodentia	SINE2/tRNA	226	35	3.74	51	10.97	107	9.14	65	12.52
B3A|SINE2/tRNA|Rodentia	SINE2/tRNA	211	2	0.23	6	1.38	16	1.46	8	1.65
B4|SINE2/tRNA|Rodentia	SINE2/tRNA	292	11	0.91	4	0.67	16	1.06	9	1.34
B4A|SINE2/tRNA|Rodentia	SINE2/tRNA	292	11	0.91	6	1	14	0.93	7	1.04
BC1|SINE2/tRNA|Rattus norvegicus	SINE2/tRNA	76	0	0	0	0	0	0	0	0
BC1_Cp|SINE2/tRNA|Mus musculus	SINE2/tRNA	91	0	0	0	0	0	0	0	0
BC1_Cpo|SINE2/tRNA|Cavia porcellus	SINE2/tRNA	124	0	0	0	0	0	0	0	0
BC1_Dor|SINE2/tRNA|Dipodomys ordii	SINE2/tRNA	111	0	0	0	0	0	0	0	0
BC1_Ma|SINE2/tRNA|Mesocricetus	SINE2/tRNA	142	42	7.15	104	35.62	43	5.84	121	37.09
BC1_Mm|SINE2/tRNA|Mus	SINE2/tRNA	152	201	31.96	305	97.59	271	34.41	341	97.65
BC1_Rn|SINE2/tRNA|Rattus	SINE2/tRNA	152	138	21.94	150	47.99	170	21.58	130	37.23
BGLII|ERV2|Mus musculus	ERV2	326	79	5.86	334	49.83	196	11.6	353	47.13
BGLII_A|ERV2|Muridae	ERV2	445	56	3.04	254	27.76	77	3.34	244	23.87
BGLII_B|ERV2|Muridae	ERV2	441	108	5.92	701	77.31	239	10.46	691	68.2
BGLII_B2|ERV2|Murinae	ERV2	513	61	2.87	239	22.66	83	3.12	251	21.3
BGLII_C|ERV2|Mus musculus	ERV2	463	3	0.16	20	2.1	2	0.08	17	1.6
BGLII_LTR|ERV2|Mus	ERV2	421	2554	146.6	8761	1012.05	5438	249.29	9725	1005.49
BGLII_Mur|ERV2|Murinae	ERV2	448	24	1.29	149	16.17	33	1.42	195	18.95
BGLII_Mus|ERV2|Mus musculus	ERV2	415	547	31.85	1986	232.74	1126	52.36	2199	230.65
BGLII_Rat_LTR|ERV2|Rattus	ERV2	420	10	0.58	84	9.73	42	1.93	74	7.67
BLACKJACK|hAT|Eutheria	hAT	2969	0	0	0	0	0	0	0	0
C573|Repeat region|Mus musculus	Repeat region	522	253	11.71	1914	178.32	304	11.24	2030	169.28
CAVID|SINE2/tRNA|Cavia porcellus	SINE2/tRNA	104	0	0	0	0	0	0	0	0
CAVID1B|SINE2/tRNA|Cavia porcellus	SINE2/tRNA	96	0	0	0	0	0	0	0	0
CAVID1C|SINE2/tRNA|Cavia porcellus	SINE2/tRNA	94	1	0.26	0	0	0	0	0	0
CAVID2|SINE2/tRNA|Cavia porcellus	SINE2/tRNA	102	19	4.5	11	5.24	14	2.65	16	6.83
CAVID2A|SINE2/tRNA|Cavia porcellus	SINE2/tRNA	84	0	0	0	0	0	0	0	0
CAVID2B|SINE2/tRNA|Cavia porcellus	SINE2/tRNA	88	0	0	0	0	0	0	0	0
CAVID2B1|SINE2/tRNA|Cavia porcellus	SINE2/tRNA	90	1	0.27	1	0.54	0	0	0	0
CAVID2B2|SINE2/tRNA|Cavia porcellus	SINE2/tRNA	87	0	0	0	0	0	0	0	0
CAVID2C|SINE2/tRNA|Cavia porcellus	SINE2/tRNA	84	0	0	0	0	0	0	0	0
CAVID2C2|SINE2/tRNA|Cavia porcellus	SINE2/tRNA	84	0	0	0	0	0	0	0	0
CAVID2D|SINE2/tRNA|Cavia porcellus	SINE2/tRNA	87	0	0	0	0	0	0	0	0
CAVID2E|SINE2/tRNA|Cavia porcellus	SINE2/tRNA	79	0	0	0	0	0	0	0	0
CENSAT|SAT|Mus caroli	SAT	60	0	0	0	0	0	0	0	0
CHARLIE1|hAT|Eutheria	hAT	2761	0	0	3	0.05	0	0	3	0.05
CHARLIE1A|hAT|Eutheria	hAT	1450	0	0	0	0	0	0	2	0.06
CHARLIE1B|hAT|Eutheria	hAT	518	0	0	0	0	0	0	0	0
CHARLIE2|hAT|Eutheria	hAT	2760	0	0	1	0.02	0	0	1	0.02
CR1_Mam|CR1|Mammalia	CR1	2204	0	0	0	0	0	0	0	0
CYRA11_MM|Repeat region|Mus musculus	Repeat region	617	180	7.05	1662	131	216	6.76	1864	131.5
Charlie11|hAT|Eutheria	hAT	2196	0	0	0	0	0	0	0	0
Charlie13a|hAT|Mammalia	hAT	1514	0	0	0	0	0	0	0	0
Charlie13b|hAT|Mammalia	hAT	512	0	0	1	0.09	0	0	3	0.26
Charlie15a|hAT|Eutheria	hAT	224	0	0	0	0	0	0	0	0
Charlie16a|hAT|Mammalia	hAT	342	0	0	0	0	0	0	0	0
Charlie17a|hAT|Mammalia	hAT	219	0	0	0	0	0	0	0	0
Charlie18a|hAT|Mammalia	hAT	342	0	0	0	0	0	0	0	0
Charlie19a|hAT|Mammalia	hAT	386	0	0	0	0	0	0	0	0
Charlie21a|hAT|Eutheria	hAT	1213	0	0	0	0	0	0	0	0
Charlie22a|hAT|Mammalia	hAT	491	0	0	0	0	1	0.04	1	0.09
Charlie24|hAT|Mammalia	hAT	2450	0	0	0	0	0	0	0	0
Charlie25|hAT|Mammalia	hAT	2524	2	0.02	0	0	1	0.01	0	0
Charlie26a|hAT|Mammalia	hAT	325	0	0	0	0	0	0	0	0
Charlie27|hAT|Eutheria	hAT	1237	0	0	0	0	0	0	0	0
Charlie28|hAT|Eutheria	hAT	948	0	0	0	0	0	0	0	0
DERV2a_I|ERV2|Dipodomys ordii	ERV2	5989	0	0	0	0	0	0	0	0
DERV2a_LTR|ERV2|Dipodomys ordii	ERV2	335	0	0	0	0	0	0	0	0
DERV2b_LTR|ERV2|Dipodomys ordii	ERV2	357	0	0	0	0	0	0	0	0
DIP|SINE2/tRNA|Allactaga	SINE2/tRNA	203	10	1.19	3	0.72	10	0.95	6	1.29
DIP0|SINE2/tRNA|Dipodidae	SINE2/tRNA	222	255	27.76	176	38.56	283	24.6	204	40
DIPODE1|SINE2/tRNA|Dipodomys ordii	SINE2/tRNA	210	0	0	0	0	0	0	0	0
DIPODE2|SINE2/tRNA|Dipodomys ordii	SINE2/tRNA	201	0	0	0	0	0	0	0	0
DIPODE3|SINE1/7SL|Dipodomys ordii	SINE1/7SL	233	0	0	0	0	0	0	0	0
DNA1_Mam|DNA transposon|Eutheria	DNA transposon	407	0	0	0	0	0	0	0	0
DRB_RN|DRB_RN|Rattus norvegicus	DRB_RN	108	0	0	0	0	0	0	0	0
ERV1-1_STr-I|ERV1|Ictidomys tridecemlineatus	ERV1	7026	0	0	0	0	0	0	0	0
ERV1-1_STr-LTR|ERV1|Ictidomys tridecemlineatus	ERV1	397	0	0	0	0	0	0	0	0
ERV1A-CPo_I|ERV1|Cavia porcellus	ERV1	7527	3	0.01	22	0.14	5	0.01	25	0.14
ERV1A-CPo_LTR|ERV1|Cavia porcellus	ERV1	659	0	0	0	0	0	0	0	0
ERV1A1-CPo_LTR|ERV1|Cavia porcellus	ERV1	446	0	0	0	0	0	0	0	0
ERV1NA-CPo_I|ERV1|Cavia porcellus	ERV1	4804	0	0	0	0	0	0	0	0
ERV1NA-CPo_LTR|ERV1|Cavia porcellus	ERV1	507	0	0	0	0	0	0	0	0
ERV2-1_CGr-I|ERV2|Cricetulus griseus	ERV2	6899	0	0	0	0	0	0	0	0
ERV2-1_CGr-LTR|ERV2|Cricetulus griseus	ERV2	242	0	0	0	0	0	0	0	0
ERV2-1_STr-I|ERV2|Ictidomys tridecemlineatus	ERV2	6067	540	2.15	637	5.11	668	2.12	686	4.92
ERV2-1_STr-LTR|ERV2|Ictidomys tridecemlineatus	ERV2	338	0	0	0	0	0	0	0	0
ERV2-2B_STr-LTR|ERV2|Ictidomys tridecemlineatus	ERV2	503	0	0	0	0	0	0	0	0
ERV2-2C_STr-LTR|ERV2|Ictidomys tridecemlineatus	ERV2	434	0	0	0	0	0	0	0	0
ERV2-2_CGr-I|ERV2|Cricetulus griseus	ERV2	6391	0	0	0	0	0	0	0	0
ERV2-2_CGr-LTR|ERV2|Cricetulus griseus	ERV2	512	0	0	0	0	0	0	0	0
ERV2-2_STr-I|ERV2|Ictidomys tridecemlineatus	ERV2	6419	0	0	0	0	0	0	0	0
ERV2-2_STr-LTR|ERV2|Ictidomys tridecemlineatus	ERV2	479	0	0	0	0	0	0	0	0
ERV2-3B_STr-LTR|ERV2|Ictidomys tridecemlineatus	ERV2	328	0	0	0	0	0	0	0	0
ERV2-3C1a_CPo-LTR|ERV2|Cavia porcellus	ERV2	417	0	0	0	0	0	0	0	0
ERV2-3C_STr-LTR|ERV2|Ictidomys tridecemlineatus	ERV2	411	0	0	0	0	0	0	0	0
ERV2-3_CGr-I|ERV2|Cricetulus griseus	ERV2	7525	0	0	1	0.01	0	0	4	0.02
ERV2-3_CGr-LTR|ERV2|Cricetulus griseus	ERV2	257	0	0	0	0	0	0	0	0
ERV2-3_CPo-I|ERV2|Cavia porcellus	ERV2	5755	0	0	0	0	0	0	0	0
ERV2-3_CPo-LTR|ERV2|Cavia porcellus	ERV2	422	0	0	0	0	0	0	0	0
ERV2-3_STr-I|ERV2|Ictidomys tridecemlineatus	ERV2	7294	0	0	0	0	0	0	0	0
ERV2-3_STr-LTR|ERV2|Ictidomys tridecemlineatus	ERV2	475	0	0	0	0	0	0	0	0
ERV2-3b_CPo-I|ERV2|Cavia porcellus	ERV2	7000	0	0	0	0	0	0	0	0
ERV2-3b_CPo-LTR|ERV2|Cavia porcellus	ERV2	494	0	0	0	0	0	0	0	0
ERV2-3c1_CPo-LTR|ERV2|Cavia porcellus	ERV2	430	0	0	0	0	0	0	0	0
ERV2-3c_CPo-I|ERV2|Cavia porcellus	ERV2	3025	0	0	0	0	0	0	0	0
ERV2-3c_CPo-LTR|ERV2|Cavia porcellus	ERV2	632	0	0	0	0	0	0	0	0
ERV2-3d_CPo-I|ERV2|Cavia porcellus	ERV2	1321	0	0	0	0	0	0	0	0
ERV2-3d_CPo-LTR|ERV2|Cavia porcellus	ERV2	405	0	0	0	0	0	0	0	0
ERV2-4_CGr-I|ERV2|Cricetulus griseus	ERV2	6791	0	0	0	0	0	0	0	0
ERV2-4_CGr-LTR|ERV2|Cricetulus griseus	ERV2	255	0	0	0	0	0	0	0	0
ERV2-4_CPo-I|ERV2|Cavia porcellus	ERV2	6525	0	0	0	0	0	0	0	0
ERV2-4_CPo-LTR|ERV2|Cavia porcellus	ERV2	304	0	0	0	0	0	0	0	0
ERV2-4_STr-I|ERV2|Ictidomys tridecemlineatus	ERV2	7757	0	0	0	0	0	0	0	0
ERV2-4_STr-LTR|ERV2|Ictidomys tridecemlineatus	ERV2	324	0	0	0	0	0	0	0	0
ERV2-4b_CPo-LTR|ERV2|Cavia porcellus	ERV2	325	0	0	0	0	0	0	0	0
ERV2-5_CPo-I|ERV2|Cavia porcellus	ERV2	6345	0	0	0	0	0	0	0	0
ERV2-5_CPo-LTR|ERV2|Cavia porcellus	ERV2	446	0	0	0	0	0	0	0	0
ERV2-Dor_I|ERV2|Dipodomys ordii	ERV2	3113	34	0.26	31	0.48	33	0.2	53	0.74
ERV2-Dor_LTR|ERV2|Dipodomys ordii	ERV2	483	1	0.05	1	0.1	0	0	2	0.18
ERV2A-CPo_I|ERV2|Cavia porcellus	ERV2	5092	0	0	0	0	0	0	0	0
ERV2A-CPo_LTR|ERV2|Cavia porcellus	ERV2	388	0	0	0	0	0	0	0	0
ERV2A2-CPo_LTR|ERV2|Cavia porcellus	ERV2	420	0	0	0	0	0	0	0	0
ERV2A3-CPo_LTR|ERV2|Cavia porcellus	ERV2	390	0	0	0	0	0	0	0	0
ERV2B-CPo_I|ERV2|Cavia porcellus	ERV2	3256	0	0	0	0	0	0	0	0
ERV2B-CPo_LTR|ERV2|Cavia porcellus	ERV2	330	0	0	0	0	0	0	0	0
ERV2B-Dor_LTR|ERV2|Dipodomys ordii	ERV2	312	0	0	0	0	0	0	0	0
ERV2B1-CPo_LTR|ERV2|Cavia porcellus	ERV2	327	0	0	0	0	0	0	0	0
ERV2B2-CPo_LTR|ERV2|Cavia porcellus	ERV2	326	0	0	0	0	0	0	0	0
ERV2N-1B_STr-LTR|ERV2|Ictidomys tridecemlineatus	ERV2	333	0	0	0	0	0	0	0	0
ERV2N-1_STr-I|ERV2|Ictidomys tridecemlineatus	ERV2	1264	0	0	0	0	0	0	0	0
ERV2N-1_STr-LTR|ERV2|Ictidomys tridecemlineatus	ERV2	262	0	0	0	0	0	0	0	0
ERV3-1_CPo-I|ERV3|Cavia porcellus	ERV3	1497	0	0	0	0	0	0	0	0
ERVB1_1-I_RN|Endogenous Retrovirus|Rattus norvegicus	Endogenous Retrovirus	6602	15	0.05	40	0.29	15	0.04	42	0.28
ERVB1_1-LTR_RN|LTR Retrotransposon|Rattus norvegicus	LTR Retrotransposon	376	0	0	0	0	0	0	0	0
ERVB1_2-I_RN|Endogenous Retrovirus|Rattus norvegicus	Endogenous Retrovirus	5679	0	0	0	0	0	0	0	0
ERVB1_2-LTR_RN|LTR Retrotransposon|Rattus norvegicus	LTR Retrotransposon	311	0	0	0	0	0	0	0	0
ERVB1_3-I_RN|Endogenous Retrovirus|Rattus norvegicus	Endogenous Retrovirus	6335	0	0	0	0	0	0	0	0
ERVB1_3-LTR_RN|LTR Retrotransposon|Rattus norvegicus	LTR Retrotransposon	278	0	0	0	0	0	0	0	0
ERVB2_1-I_MM|Endogenous Retrovirus|Mus musculus	Endogenous Retrovirus	6979	643	2.23	1204	8.39	819	2.26	1397	8.71
ERVB2_1A-I_MM|ERV2|Mus musculus	ERV2	7062	353	1.21	2411	16.6	306	0.84	2597	16.01
ERVB2_2-I_RN|Endogenous Retrovirus|Rattus norvegicus	Endogenous Retrovirus	7097	0	0	0	0	0	0	0	0
ERVB2_2-LTR_RN|LTR Retrotransposon|Rattus norvegicus	LTR Retrotransposon	1234	0	0	0	0	0	0	0	0
ERVB3_1-I_MM|Endogenous Retrovirus|Mus musculus	Endogenous Retrovirus	5416	123	0.55	661	5.94	82	0.29	789	6.34
ERVB3_1-LTR_MM|LTR Retrotransposon|Mus musculus	LTR Retrotransposon	519	57	2.65	228	21.36	94	3.5	235	19.71
ERVB4_1-I_MM|ERV2|Mus musculus	ERV2	8316	246	0.71	2302	13.46	302	0.7	2522	13.2
ERVB4_1-LTR_MM|ERV2|Mus musculus	ERV2	521	85	3.94	559	52.18	185	6.85	602	50.3
ERVB4_1B-I_MM|ERV2|Mus musculus	ERV2	4288	1726	9.73	9952	112.87	2703	12.17	10680	108.41
ERVB4_1B-LTR_MM|ERV2|Mus musculus	ERV2	522	593	27.45	4069	379.1	2422	89.55	4708	392.59
ERVB4_1C-LTR_Mm|ERV2|Mus	ERV2	515	184	8.63	1318	124.46	319	11.95	1537	129.91
ERVB4_2-I_MM|ERV2|Mus musculus	ERV2	8374	1938	5.59	14272	82.89	3228	7.44	15976	83.04
ERVB4_2-LTR_MM|ERV2|Mus musculus	ERV2	553	593	25.91	2937	258.29	1243	43.38	3320	261.33
ERVB4_2B-LTR_MM|ERV2|Mus musculus	ERV2	509	965	45.82	4504	430.34	2645	100.29	5221	446.48
ERVB4_3-I_MM|ERV2|Mus musculus	ERV2	8574	348	0.98	3286	18.64	353	0.79	3672	18.64
ERVB4_3-LTR_MM|ERV2|Mus musculus	ERV2	510	73	3.46	581	55.4	91	3.44	640	54.62
ERVB4_5-I_RN|ERV2|Rattus norvegicus	ERV2	8172	3	0.01	1	0.01	0	0	0	0
ERVB4_5-LTR_RN|ERV2|Rattus norvegicus	ERV2	482	0	0	0	0	0	0	0	0
ERVB4_6-I_RN|ERV2|Rattus norvegicus	ERV2	7231	0	0	1	0.01	0	0	0	0
ERVB4_6-LTR_RN|LTR Retrotransposon|Rattus norvegicus	LTR Retrotransposon	369	0	0	0	0	0	0	0	0
ERVB5_1-I_MM|ERV2|Mus	ERV2	8336	253	0.73	1832	10.69	327	0.76	2098	10.96
ERVB5_1-LTR_MM|ERV2|Mus musculus	ERV2	389	3	0.19	33	4.13	4	0.2	40	4.48
ERVB5_2-I_MM|ERV2|Mus musculus	ERV2	8075	1066	3.19	2203	13.27	1593	3.81	2349	12.66
ERVB5_2-LTR_MM|ERV2|Mus musculus	ERV2	450	150	8.06	1157	125.04	211	9.05	1228	118.78
ERVB5_3-I_RN|ERV2|Rattus norvegicus	ERV2	8551	0	0	1	0.01	0	0	1	0.01
ERVB5_3-LTR_RN|ERV2|Rattus norvegicus	ERV2	516	0	0	0	0	0	0	1	0.08
ERVB5_4-I_RN|ERV2|Rattus	ERV2	8053	0	0	0	0	0	0	0	0
ERVB5_4-LTR_RN|ERV2|Rattus norvegicus	ERV2	287	0	0	0	0	0	0	0	0
ERVB5_5-I_RN|ERV2|Rattus norvegicus	ERV2	8103	0	0	0	0	0	0	0	0
ERVB5_5-LTR_RN|ERV2|Rattus norvegicus	ERV2	502	0	0	0	0	0	0	0	0
ERVB6_1-I_RN|Endogenous Retrovirus|Rattus norvegicus	Endogenous Retrovirus	7389	0	0	0	0	0	0	0	0
ERVB6_1-LTR_RN|LTR Retrotransposon|Rattus norvegicus	LTR Retrotransposon	434	0	0	0	0	0	0	0	0
ERVB7_1-I_MM|Endogenous Retrovirus|Mus musculus	Endogenous Retrovirus	6813	4717	16.73	29140	208.01	8216	23.27	32524	207.79
ERVB7_1-LTR_MM|LTR Retrotransposon|Mus musculus	LTR Retrotransposon	319	1015	76.89	3959	603.57	3995	241.7	4602	627.95
ERVB7_2-LTR_MM|ERV2|Mus musculus	ERV2	372	176	11.43	822	107.46	514	26.67	987	115.49
ERVB7_2B-LTR_MM|ERV2|Mus musculus	ERV2	358	192	12.96	926	125.79	545	29.38	986	119.88
ERVB7_3-LTR_MM|ERV2|Mus musculus	ERV2	408	175	10.37	881	105.01	472	22.33	1111	118.53
ERVB7_4-LTR_MM|ERV2|Mus musculus	ERV2	429	75	4.22	272	30.83	172	7.74	341	34.6
ERVL-B4|ERV3|Eutheria	ERV3	5714	3	0.01	18	0.15	6	0.02	19	0.14
ERVL-E|ERV3|Eutheria	ERV3	5667	1	0	4	0.03	2	0.01	7	0.05
ETNERV|ERV2|Mus musculus	ERV2	3314	1332	9.71	8085	118.65	2384	13.88	9008	118.32
ETnERV2|ERV2|Mus	ERV2	7406	2741	8.94	14812	97.27	4336	11.3	16215	95.3
ETnERV3|ERV2|Mus	ERV2	5808	1587	6.6	9046	75.75	2263	7.52	9606	71.99
EUTREP1|DNA transposon|Eutheria	DNA transposon	760	0	0	0	0	0	0	0	0
EUTREP10|Endogenous Retrovirus|Eutheria	Endogenous Retrovirus	708	0	0	0	0	0	0	0	0
EUTREP11|EUTREP11|Eutheria	EUTREP11	408	0	0	0	0	0	0	0	0
EUTREP12|EUTREP12|Eutheria	EUTREP12	269	0	0	0	0	0	0	0	0
EUTREP13|Endogenous Retrovirus|Eutheria	Endogenous Retrovirus	646	0	0	0	0	0	0	0	0
EUTREP14|EUTREP14|Eutheria	EUTREP14	262	0	0	0	0	0	0	0	0
EUTREP15|EUTREP15|Eutheria	EUTREP15	373	0	0	0	0	0	0	0	0
EUTREP16|EUTREP16|Eutheria	EUTREP16	139	0	0	0	0	0	0	0	0
EUTREP2|EUTREP2|Eutheria	EUTREP2	267	0	0	0	0	0	0	0	0
EUTREP3|hAT|Eutheria	hAT	807	0	0	0	0	0	0	0	0
EUTREP4|EUTREP4|Eutheria	EUTREP4	126	0	0	0	0	0	0	0	0
EUTREP5|EUTREP5|Eutheria	EUTREP5	197	0	0	0	0	0	0	0	0
EUTREP6|EUTREP6|Eutheria	EUTREP6	152	0	0	0	0	0	0	0	0
EUTREP7|EUTREP7|Eutheria	EUTREP7	383	0	0	0	0	0	0	0	0
EUTREP8|EUTREP8|Eutheria	EUTREP8	175	0	0	0	0	0	0	0	0
EutTc1-N1|Mariner/Tc1|Eutheria	Mariner/Tc1	492	0	0	0	0	0	0	0	0
EuthAT-1|hAT|Eutheria	hAT	898	0	0	0	0	0	0	0	0
EuthAT-2|hAT|Eutheria	hAT	1956	0	0	0	0	0	0	0	0
EuthAT-2B|hAT|Eutheria	hAT	930	0	0	0	0	0	0	0	0
EuthAT-N1|hAT|Eutheria	hAT	316	0	0	0	0	0	0	3	0.41
Eutr1|Eutr1|Eutheria	Eutr1	201	0	0	0	0	0	0	0	0
Eutr10|Eutr10|Eutheria	Eutr10	753	0	0	0	0	0	0	0	0
Eutr11|Eutr11|Eutheria	Eutr11	559	0	0	0	0	0	0	0	0
Eutr12|Eutr12|Eutheria	Eutr12	180	0	0	0	0	0	0	0	0
Eutr13|Eutr13|Eutheria	Eutr13	184	0	0	0	0	0	0	0	0
Eutr14|Eutr14|Eutheria	Eutr14	223	0	0	0	0	0	0	0	0
Eutr15|Eutr15|Eutheria	Eutr15	267	0	0	0	0	0	0	0	0
Eutr16|Eutr16|Eutheria	Eutr16	550	0	0	0	0	0	0	0	0
Eutr17|Eutr17|Eutheria	Eutr17	343	0	0	0	0	0	0	0	0
Eutr18|Eutr18|Eutheria	Eutr18	153	0	0	0	0	0	0	0	0
Eutr2|Eutr2|Eutheria	Eutr2	364	0	0	0	0	0	0	0	0
Eutr3|Eutr3|Eutheria	Eutr3	237	0	0	0	0	0	0	0	0
Eutr4|Eutr4|Eutheria	Eutr4	548	0	0	0	0	0	0	0	0
Eutr5|Eutr5|Eutheria	Eutr5	343	0	0	0	0	0	0	0	0
Eutr6|Eutr6|Eutheria	Eutr6	366	0	0	0	0	0	0	0	0
Eutr7|hAT|Eutheria	hAT	277	11	0.96	6	1.05	9	0.63	6	0.94
Eutr8|hAT|Eutheria	hAT	255	0	0	0	0	0	0	0	0
Eutr9|Eutr9|Eutheria	Eutr9	79	0	0	0	0	0	0	0	0
GOLEM|Mariner/Tc1|Eutheria	Mariner/Tc1	3029	0	0	0	0	0	0	4	0.06
GOLEM_B|Mariner/Tc1|Eutheria	Mariner/Tc1	1205	0	0	0	0	4	0.06	0	0
GSAT_MM|SAT|Mus musculus	SAT	471	25252698	1.29566e+06	9037832	933201	27416139	1.12339e+06	10164456	939360
HAL1|L1|Eutheria	L1	2510	0	0	0	0	0	0	1	0.02
HAL1-1A_Cpo|L1|Cavia porcellus	L1	3227	1	0.01	0	0	0	0	1	0.01
HAL1-1B_Cpo|L1|Cavia porcellus	L1	3218	1	0.01	0	0	0	0	0	0
HAL1-1C_Cpo|L1|Cavia porcellus	L1	3147	0	0	0	0	1	0.01	1	0.01
HAL1-1D_Cpo|L1|Cavia porcellus	L1	3141	0	0	0	0	0	0	1	0.01
HAL1-1E_Cpo|L1|Cavia porcellus	L1	3141	164	1.26	221	3.42	192	1.18	226	3.13
HAL1-1F_Cpo|L1|Cavia porcellus	L1	3142	0	0	0	0	0	0	0	0
HAL1-1G_Cpo|L1|Cavia porcellus	L1	3151	20	0.15	19	0.29	14	0.09	11	0.15
HAL1-1H_Cpo|L1|Cavia porcellus	L1	3154	7455	57.12	6945	107.09	8734	53.44	7686	106.07
HAL1-2A_Cpo|L1|Cavia porcellus	L1	3451	44	0.31	53	0.75	47	0.26	73	0.92
HAL1-2B_Cpo|L1|Cavia porcellus	L1	3466	0	0	0	0	0	0	0	0
HAL1-2C_Cpo|L1|Cavia porcellus	L1	3473	1	0.01	0	0	0	0	0	0
HAL1-3A_Cpo|L1|Cavia porcellus	L1	3553	3	0.02	1	0.01	0	0	0	0
HAL1-3B_Cpo|L1|Cavia porcellus	L1	4196	0	0	0	0	1	0	1	0.01
HAL1-3C_Cpo|L1|Cavia porcellus	L1	3734	5	0.03	2	0.03	5	0.03	3	0.03
HAL1-3D_Cpo|L1|Cavia porcellus	L1	3626	68	0.45	75	1.01	59	0.31	81	0.97
HAL1-4A_Cpo|L1|Cavia porcellus	L1	3073	0	0	0	0	0	0	0	0
HAL1-4B_Cpo|L1|Cavia porcellus	L1	3013	2	0.02	3	0.05	2	0.01	2	0.03
HAL1-4C_Cpo|L1|Cavia porcellus	L1	3041	3	0.02	5	0.08	9	0.06	5	0.07
HAL1-4_Cpo|L1|Cavia porcellus	L1	3004	0	0	0	0	0	0	0	0
HERVFH21I|Endogenous Retrovirus|Eutheria	Endogenous Retrovirus	6529	112	0.41	68	0.51	115	0.34	66	0.44
HERVH|ERV1|Eutheria	ERV1	7713	3	0.01	5	0.03	1	0	14	0.08
HERVK22I|ERV2|Eutheria	ERV2	6823	0	0	3	0.02	2	0.01	4	0.03
HERVL68|Endogenous Retrovirus|Eutheria	Endogenous Retrovirus	3037	0	0	0	0	0	0	0	0
HERVR|ERV1|Papio hamadryas	ERV1	7392	3	0.01	9	0.06	2	0.01	15	0.09
HERVS71|ERV1|Eutheria	ERV1	8978	7	0.02	12	0.07	7	0.02	9	0.04
Helitron1Nb_Mam|Helitron|Eutheria	Helitron	1116	0	0	0	0	0	0	0	0
Helitron3Na_Mam|Helitron|Mammalia	Helitron	486	0	0	0	0	0	0	0	0
IAP-d|ERV2|Mus	ERV2	6542	1267	4.68	11214	83.36	3003	8.86	12414	82.6
IAP1-MM_I|ERV2|Mus musculus	ERV2	3853	1134	7.11	8896	112.29	2081	10.42	9851	111.29
IAP1-MM_LTR|ERV2|Mus musculus	ERV2	292	360	29.79	2109	351.26	1229	81.23	2311	344.5
IAP1B_CGr-LTR|ERV2|Cricetulus griseus	ERV2	335	0	0	0	0	0	0	0	0
IAP1C_CGr-LTR|ERV2|Cricetulus griseus	ERV2	334	0	0	0	0	0	0	0	0
IAP1_CGr-LTR|ERV2|Cricetulus griseus	ERV2	335	0	0	0	0	0	0	0	0
IAP5-Mm_I|ERV2|Mus	ERV2	7747	1221	3.81	8058	50.59	2570	6.4	9000	50.57
IAP5-Mm_LTR|ERV2|Mus	ERV2	345	433	30.33	2222	313.23	1099	61.48	2460	310.37
IAPA_MM|ERV2|Mus musculus	ERV2	334	1494	108.1	3466	504.68	4097	236.74	3860	503.05
IAPEY2_LTR|ERV2|Mus musculus	ERV2	356	1520	103.18	6619	904.22	5768	312.69	7406	905.53
IAPEY3C_LTR|ERV2|Mus musculus	ERV2	304	910	72.34	3833	613.19	2452	155.67	4428	634.02
IAPEY3_I|ERV2|Mus musculus	ERV2	7680	4946	15.56	32794	207.67	10486	26.35	36960	209.48
IAPEY3_LTR|ERV2|Mus musculus	ERV2	332	539	39.23	2733	400.34	1852	107.66	3037	398.18
IAPEY4_I|ERV2|Mus musculus	ERV2	7673	2110	6.65	14816	93.91	3724	9.37	16445	93.29
IAPEY4_LTR|ERV2|Mus musculus	ERV2	326	268	19.87	1000	149.18	522	30.9	1068	142.6
IAPEY5_I|ERV2|Mus musculus	ERV2	3574	2299	15.54	13106	178.34	7541	40.72	14760	179.76
IAPEY5_LTR|ERV2|Mus musculus	ERV2	293	197	16.25	1099	182.42	608	40.05	1332	197.88
IAPEYI|ERV2|Mus musculus	ERV2	7513	4471	14.38	37259	241.18	10023	25.75	41134	238.32
IAPEY_LTR|ERV2|Mus	ERV2	385	1294	81.22	5304	670	4981	249.69	5942	671.8
IAPEZI|ERV2|Mus musculus	ERV2	6388	72745	275.2	221688	1687.75	193282	583.94	246915	1682.48
IAPLTR1_Mm|ERV2|Mus musculus	ERV2	367	7645	503.4	12325	1633.25	21033	1106.06	14029	1663.91
IAPLTR1a_I_MM|ERV2|Mus musculus	ERV2	6481	88410	329.66	269717	2023.94	237102	706.05	302460	2031.4
IAPLTR1a_MM|ERV2|Mus musculus	ERV2	337	9639	691.2	17185	2480	26052	1491.96	19201	2480.06
IAPLTR2_Mm|ERV2|Mus	ERV2	475	4656	236.88	9474	970	13929	565.94	10719	982.27
IAPLTR2a2_Mm|ERV2|Mus	ERV2	444	7055	383.99	14956	1638.19	15688	681.91	16761	1643.18
IAPLTR2b|ERV2|Mus	ERV2	327	3646	269.45	7933	1179.84	10898	643.2	8898	1184.44
IAPLTR3|ERV2|Mus musculus	ERV2	326	239	17.72	1333	198.86	752	44.52	1544	206.16
IAPLTR3_I|ERV2|Mus musculus	ERV2	6821	1535	5.44	12521	89.27	3518	9.95	13953	89.04
IAPLTR4|ERV2|Mus musculus	ERV2	314	125	9.62	610	94.48	282	17.33	649	89.97
IAPLTR4_I|ERV2|Mus musculus	ERV2	7017	5379	18.52	27035	187.37	14108	38.8	29261	181.51
IAPLTR4_LTR|ERV2|Mus	ERV2	312	153	11.85	690	107.55	435	26.91	754	105.19
ID-B1_Cpo|SINE2/tRNA|Cavia porcellus	SINE2/tRNA	231	14	1.46	3	0.63	12	1	2	0.38
ID-Spe|SINE2/tRNA|Spermophilus	SINE2/tRNA	132	0	0	1	0.37	0	0	0	0
ID4_|SINE2/tRNA|Muridae	SINE2/tRNA	83	0	0	0	0	0	0	0	0
IDL-Geo_Cca|SINE2/tRNA|Chaetodipus californicus	SINE2/tRNA	188	0	0	0	0	0	0	0	0
IDL-Geo_Tbo|SINE2/tRNA|Thomomys bottae	SINE2/tRNA	185	0	0	0	0	0	0	0	0
ID_B1|SINE2/tRNA|Muridae	SINE2/tRNA	224	5	0.54	11	2.39	15	1.29	15	2.91
ID_Rn1|SINE2/tRNA|Rattus	SINE2/tRNA	96	0	0	0	0	0	0	1	0.45
ID_Rn2|SINE2/tRNA|Rattus	SINE2/tRNA	96	1	0.25	1	0.51	0	0	6	2.72
IMPB_01|Satellite|Mus musculus	Satellite	2548	20677	196.11	20646	394.07	44797	339.31	23725	405.3
IMPB_02|Simple Repeat|Rattus norvegicus	Simple Repeat	2171	18	0.2	51	1.14	136	1.21	59	1.18
ISAT_RN|I|Rattus norvegicus	I	395	0	0	0	0	0	0	0	0
Kanga1|Mariner/Tc1|Mammalia	Mariner/Tc1	1745	0	0	0	0	0	0	0	0
Kanga11a|Mariner/Tc1|Mammalia	Mariner/Tc1	970	0	0	0	0	0	0	0	0
L1-1A_Cpo|L1|Cavia porcellus	L1	7096	0	0	0	0	1	0	0	0
L1-1B_Cpo|L1|Cavia porcellus	L1	7238	0	0	1	0.01	0	0	1	0.01
L1-1C_Cpo|L1|Cavia porcellus	L1	7765	33	0.1	35	0.22	48	0.12	34	0.19
L1-1D_Cpo|L1|Cavia porcellus	L1	7274	23	0.08	25	0.17	14	0.04	30	0.18
L1-1E_Cpo|L1|Cavia porcellus	L1	7173	0	0	0	0	0	0	0	0
L1-1F_Cpo|L1|Cavia porcellus	L1	6755	0	0	1	0.01	0	0	0	0
L1-1G_Cpo|L1|Cavia porcellus	L1	6727	0	0	0	0	0	0	0	0
L1-1H_Cpo|L1|Cavia porcellus	L1	6145	0	0	0	0	0	0	0	0
L1-1_CGr|L1|Cricetulus griseus	L1	5497	63	0.28	85	0.75	138	0.48	100	0.79
L1-1_Cpo|L1|Cavia porcellus	L1	6898	1	0	3	0.02	1	0	0	0
L1-1_Dor|L1|Dipodomys ordii	L1	6599	0	0	0	0	0	0	1	0.01
L1-1_Str|L1|Ictidomys tridecemlineatus	L1	6657	0	0	3	0.02	3	0.01	4	0.03
L1-2A_Cpo|L1|Cavia porcellus	L1	6278	0	0	0	0	0	0	0	0
L1-2B_Cpo|L1|Cavia porcellus	L1	6256	0	0	0	0	1	0	0	0
L1-2_CGr|L1|Cricetulus griseus	L1	6319	419	1.6	495	3.81	788	2.41	543	3.74
L1-2_Cpo|L1|Cavia porcellus	L1	6160	0	0	1	0.01	0	0	0	0
L1-2_Dor|L1|Dipodomys ordii	L1	5792	150	0.63	68	0.57	112	0.37	79	0.59
L1-2_STr|L1|Ictidomys tridecemlineatus	L1	5734	0	0	5	0.04	3	0.01	3	0.02
L1-3A_Cpo|L1|Cavia porcellus	L1	3235	0	0	0	0	0	0	0	0
L1-3_Cpo|L1|Cavia porcellus	L1	6652	3	0.01	0	0	3	0.01	1	0.01
L1-4A_Cpo|L1|Cavia porcellus	L1	6392	0	0	0	0	0	0	0	0
L1-4_Cpo|L1|Cavia porcellus	L1	6572	0	0	1	0.01	0	0	0	0
L1B_MM|L1|Mus musculus	L1	6327	176944	675.84	127515	980.16	284766	868.63	142116	977.72
L1B_RN|L1|Rattus norvegicus	L1	6274	18157	69.94	14972	116.06	31065	95.56	16544	114.78
L1Lx_I|L1|Mus musculus	L1	6125	156107	615.91	131382	1043.19	250874	790.49	145857	1036.55
L1Lx_II|L1|Mus musculus	L1	6088	63808	253.28	56305	449.78	105788	335.36	62203	444.74
L1Lx_III|L1|Mus musculus	L1	6336	100184	382.11	97436	747.89	167525	510.28	107464	738.27
L1Lx_IV|L1|Mus musculus	L1	6109	114294	452.12	105208	837.55	181341	572.89	115579	823.53
L1M3A_5|L1|Eutheria	L1	2728	0	0	0	0	0	0	0	0
L1M3DE_5|L1|Eutheria	L1	2137	0	0	0	0	0	0	0	0
L1M3D_5|L1|Eutheria	L1	1375	0	0	0	0	0	0	0	0
L1M6_5end|L1|Mammalia	L1	2515	0	0	0	0	0	0	0	0
L1M7_5end|L1|Mammalia	L1	2237	0	0	0	0	0	0	0	0
L1MA10|L1|Eutheria	L1	1069	0	0	1	0.05	0	0	2	0.08
L1MB6_5|L1|Eutheria	L1	1711	0	0	0	0	0	0	0	0
L1MB7|L1|Eutheria	L1	922	1	0.03	4	0.21	1	0.02	8	0.38
L1MC3|L1|Eutheria	L1	2487	0	0	0	0	0	0	3	0.05
L1MC4B|L1|Eutheria	L1	1522	0	0	0	0	0	0	0	0
L1MC4_5end|L1|Eutheria	L1	2555	0	0	0	0	0	0	0	0
L1MC5|L1|Eutheria	L1	2174	0	0	0	0	0	0	0	0
L1MDA_5|L1|Eutheria	L1	3320	0	0	0	0	0	0	0	0
L1ME3C_3end|L1|Eutheria	L1	870	0	0	0	0	0	0	0	0
L1ME3D_3end|L1|Eutheria	L1	989	0	0	0	0	0	0	0	0
L1ME3E_3end|L1|Eutheria	L1	989	0	0	0	0	0	0	0	0
L1ME3F_3end|L1|Eutheria	L1	990	0	0	0	0	0	0	0	0
L1ME5_3end|L1|Mammalia	L1	941	0	0	0	0	0	0	0	0
L1MEC_5|L1|Eutheria	L1	2527	0	0	0	0	0	0	0	0
L1MEe_5end|L1|Eutheria	L1	1164	0	0	0	0	0	0	0	0
L1MEf_5end|L1|Mammalia	L1	2217	0	0	1	0.02	0	0	0	0
L1MEg_5end|L1|Mammalia	L1	2101	0	0	1	0.02	0	0	0	0
L1MM_F|L1|Mus musculus	L1	1050	596	13.72	1696	78.55	2226	40.91	1913	79.3
L1MdA_I|L1|Mus musculus	L1	6564	500439	1842.41	299999	2222.71	761399	2238.66	334569	2218.63
L1MdA_II|L1|Mus musculus	L1	6325	546435	2087.77	331914	2552.09	847275	2585.29	371054	2553.55
L1MdA_III|L1|Mus musculus	L1	6877	558705	1963.31	338189	2391.62	868846	2438.31	378504	2395.74
L1MdA_IV|L1|Mus musculus	L1	6237	451365	1748.87	260303	2029.71	705277	2182.37	289551	2020.77
L1MdA_V|L1|Mus musculus	L1	6206	307883	1198.89	185575	1454.25	467006	1452.3	207748	1457.11
L1MdA_VI|L1|Mus musculus	L1	6413	528858	1992.88	322279	2444.01	810403	2438.85	359284	2438.63
L1MdA_VII|L1|Mus musculus	L1	6368	473778	1797.94	290286	2216.94	720193	2182.69	322527	2204.61
L1MdF_I|L1|Mus musculus	L1	6382	586681	2221.52	363766	2772.02	891363	2695.52	406393	2771.78
L1MdF_II|L1|Mus musculus	L1	6330	439303	1677.12	267807	2057.55	662438	2019.7	298825	2054.86
L1MdF_III|L1|Mus musculus	L1	6482	708734	2642.28	428241	3213	1073145	3195.17	476788	3201.73
L1MdF_IV|L1|Mus musculus	L1	6412	559205	2107.57	345617	2621.4	851252	2562.18	385839	2619.28
L1MdF_V|L1|Mus musculus	L1	6487	545377	2031.69	332137	2490.03	824648	2453.41	370028	2482.9
L1MdFanc_I|L1|Mus musculus	L1	6477	376242	1403.78	267025	2004.98	559969	1668.54	297467	1999.1
L1MdFanc_II|L1|Mus musculus	L1	6417	284023	1069.61	199266	1510.19	436163	1311.78	220554	1496.07
L1MdGf_I|L1|Mus musculus	L1	7085	417790	1425.03	236337	1622.27	613792	1671.96	263225	1617.17
L1MdGf_II|L1|Mus musculus	L1	6342	439152	1673.37	258128	1979.43	667803	2032.2	287764	1975.05
L1MdMus_I|L1|Mus musculus	L1	6543	265105	979.14	189542	1408.84	400242	1180.57	209954	1396.74
L1MdMus_II|L1|Mus musculus	L1	6403	135485	511.34	97134	737.77	215654	650.01	107604	731.5
L1MdN_I|L1|Mus musculus	L1	6514	274761	1019.32	161498	1205.73	414500	1228.07	178903	1195.47
L1MdTf_I|L1|Mus musculus	L1	7398	557123	1819.87	302600	1989.24	801303	2090.39	337693	1986.9
L1MdTf_II|L1|Mus musculus	L1	7115	547419	1859.3	297480	2033.36	791647	2147.35	330808	2023.81
L1MdTf_III|L1|Mus musculus	L1	6670	685328	2483	393757	2871.01	1034219	2992.48	439920	2870.89
L1MdV_I|L1|Mus musculus	L1	6418	320124	1205.38	208245	1578	496740	1493.74	231766	1571.88
L1MdV_II|L1|Mus musculus	L1	6385	128667	486.98	104058	792.59	202248	611.32	114586	781.16
L1MdV_III|L1|Mus musculus	L1	6153	111381	437.45	109484	865.36	173970	545.67	118899	841.12
L1Md_F_5end|L1|Mus	L1	1139	15163	321.71	17502	747.3	32254	546.52	19687	752.36
L1Md_Gf_5end|L1|Mus	L1	1142	42491	899.16	21992	936.55	57634	974	25335	965.66
L1NH_RN|L1|Rattus norvegicus	L1	198	0	0	0	0	0	0	0	0
L1P_MA2|L1|Eutheria	L1	7678	18	0.06	17	0.11	37	0.09	22	0.12
L1R2_RN|L1|Rattus norvegicus	L1	725	1225	40.83	972	65.2	2256	60.05	1017	61.06
L1VL1_5|L1|Mus musculus	L1	1037	463	10.79	906	42.49	926	17.23	925	38.83
L1VL1_5end|L1|Mus	L1	1128	4769	102.17	8941	385.49	8268	141.46	9814	378.71
L1VL2_5|L1|Mus musculus	L1	600	157	6.32	648	52.52	664	21.36	688	49.91
L1VL2_5end|L1|Mus	L1	1045	6375	147.42	10795	502.39	12803	236.45	11484	478.35
L1VL4_5end|L1|Muridae	L1	989	5336	130.38	8168	401.65	9355	182.55	8786	386.69
L1VL4a_5end|L1|Rattus	L1	988	1686	41.24	1854	91.26	2686	52.47	1965	86.57
L1_CC|L1|Cavia cutleri	L1	679	0	0	0	0	0	0	0	0
L1_CP|L1|Conilurus penicillatus	L1	204	41	4.86	46	10.97	76	7.19	58	12.38
L1_MM|L1|Mus musculus	L1	6398	423851	1600.93	250053	1900.73	639136	1927.94	280760	1910.12
L1_Mur1_5end|L1|Muridae	L1	1342	1235	22.24	3494	126.62	2298	33.05	3655	118.55
L1_Mur1_orf2|L1|Muridae	L1	4684	56962	293.88	87182	905.19	94330	388.67	95026	883.07
L1_Mur2_3end|L1|Muridae	L1	1154	709	14.85	3270	137.81	1956	32.71	3759	141.79
L1_Mur2_5end|L1|Muridae	L1	970	235	5.85	920	46.13	371	7.38	1068	47.93
L1_Mur2_orf2|L1|Muridae	L1	4675	15805	81.7	29601	307.93	27695	114.33	32653	304.03
L1_Mur3_5end|L1|Muridae	L1	1328	73	1.33	303	11.1	64	0.93	324	10.62
L1_Mur3_orf2|L1|Muridae	L1	4678	3387	17.5	7744	80.51	5795	23.91	8547	79.53
L1_Mus1_3end|L1|Mus	L1	981	94172	2319.84	74136	3675.29	147062	2893.19	83064	3685.64
L1_Mus2_3end|L1|Mus	L1	980	73261	1806.55	58798	2917.88	114106	2247.13	65586	2913.09
L1_RN|L1|Rattus norvegicus	L1	6778	4361	15.55	3613	25.92	7514	21.4	3817	24.51
L1_Rat3_3end|L1|Rattus	L1	1048	320	7.38	225	10.44	694	12.78	297	12.34
L1_Rat4_3end|L1|Rattus	L1	1064	1937	43.99	1394	63.72	3845	69.74	1491	61
L1_Rn2_3end|L1|Rattus	L1	1050	498	11.46	355	16.44	994	18.27	403	16.71
L1_Rod_5end|L1|Muridae	L1	920	4	0.11	30	1.59	1	0.02	31	1.47
L1_Rod_orf2|L1|Muridae	L1	4645	27	0.14	170	1.78	34	0.14	184	1.72
L2|CR1|Eutheria	CR1	3419	0	0	0	0	0	0	2	0.03
L2B|CR1|Eutheria	CR1	419	0	0	0	0	0	0	0	0
L2C|L2|Eutheria	L2	473	0	0	0	0	0	0	0	0
L2D|L2|Eutheria	L2	307	0	0	0	0	0	0	0	0
L3b_3end|CR1|Mammalia	CR1	482	0	0	0	0	0	0	0	0
L4|RTEX|Mammalia	RTEX	1960	0	0	0	0	0	0	0	0
L5|RTEX|Mammalia	RTEX	2265	0	0	0	0	0	0	0	0
LTR10A|ERV1|Eutheria	ERV1	609	0	0	0	0	0	0	0	0
LTR10B2_Str|ERV2|Ictidomys tridecemlineatus	ERV2	443	0	0	0	0	0	0	0	0
LTR10B3_Str|ERV2|Ictidomys tridecemlineatus	ERV2	449	0	0	0	0	0	0	0	0
LTR10B_Str|ERV2|Ictidomys tridecemlineatus	ERV2	456	0	0	0	0	0	0	0	0
LTR10_Cpo|ERV1|Cavia porcellus	ERV1	419	0	0	0	0	0	0	0	0
LTR10_RN|ERV2|Murinae	ERV2	446	24	1.3	95	10.36	29	1.25	107	10.44
LTR10_Str|ERV2|Ictidomys tridecemlineatus	ERV2	453	0	0	0	0	0	0	0	0
LTR11_Cpo|ERV3|Cavia porcellus	ERV3	452	0	0	1	0.11	0	0	0	0
LTR12B_Cpo|ERV3|Cavia porcellus	ERV3	472	0	0	0	0	0	0	0	0
LTR12C_Cpo|ERV3|Cavia porcellus	ERV3	581	0	0	0	0	0	0	0	0
LTR12D_Cpo|ERV3|Cavia porcellus	ERV3	1075	0	0	0	0	0	0	0	0
LTR12_Cpo|ERV3|Cavia porcellus	ERV3	1053	0	0	1	0.05	0	0	0	0
LTR13B_Dor|ERV2|Dipodomys ordii	ERV2	1020	0	0	0	0	0	0	0	0
LTR13_Cpo|ERV3|Cavia porcellus	ERV3	497	0	0	0	0	0	0	0	0
LTR13_Dor|ERV2|Dipodomys ordii	ERV2	1536	0	0	0	0	0	0	0	0
LTR16A|ERV3|Eutheria	ERV3	450	0	0	0	0	0	0	0	0
LTR16B|ERV3|Eutheria	ERV3	463	0	0	0	0	0	0	0	0
LTR16B1|ERV3|Eutheria	ERV3	480	0	0	0	0	1	0.04	1	0.09
LTR16B2|ERV3|Eutheria	ERV3	462	0	0	0	0	2	0.08	0	0
LTR16D1|ERV3|Eutheria	ERV3	675	0	0	0	0	0	0	0	0
LTR16D2|ERV3|Eutheria	ERV3	572	0	0	0	0	0	0	0	0
LTR16E1|ERV3|Eutheria	ERV3	538	0	0	0	0	0	0	0	0
LTR16E2|ERV3|Eutheria	ERV3	568	0	0	0	0	0	0	0	0
LTR18_Dor|ERV2|Dipodomys ordii	ERV2	333	0	0	0	0	0	0	0	0
LTR1B_Str|ERV1|Ictidomys tridecemlineatus	ERV1	503	0	0	0	0	0	0	0	0
LTR1C1_Str|ERV1|Ictidomys tridecemlineatus	ERV1	516	0	0	0	0	0	0	0	0
LTR1C1a_Str|ERV1|Ictidomys tridecemlineatus	ERV1	530	0	0	0	0	0	0	0	0
LTR1C_Str|ERV1|Ictidomys tridecemlineatus	ERV1	559	0	0	0	0	0	0	0	0
LTR1_CPo|ERV1|Cavia porcellus	ERV1	411	0	0	0	0	0	0	0	0
LTR1_Rn|ERV2|Rattus norvegicus	ERV2	938	0	0	0	0	0	0	0	0
LTR1_Str|ERV1|Ictidomys tridecemlineatus	ERV1	524	0	0	0	0	0	0	0	0
LTR21B1_Str|ERV1|Ictidomys tridecemlineatus	ERV1	750	0	0	0	0	0	0	0	0
LTR21B1a_Str|ERV1|Ictidomys tridecemlineatus	ERV1	608	0	0	0	0	0	0	0	0
LTR21B2_Str|ERV1|Ictidomys tridecemlineatus	ERV1	550	0	0	0	0	0	0	0	0
LTR21B2a1_Str|ERV1|Ictidomys tridecemlineatus	ERV1	369	0	0	0	0	0	0	0	0
LTR21B2a_Str|ERV1|Ictidomys tridecemlineatus	ERV1	375	0	0	0	0	0	0	0	0
LTR21B2b2_Str|ERV1|Ictidomys tridecemlineatus	ERV1	534	0	0	0	0	0	0	0	0
LTR21B2b_Str|ERV1|Ictidomys tridecemlineatus	ERV1	547	0	0	0	0	0	0	0	0
LTR21B3_Str|ERV1|Ictidomys tridecemlineatus	ERV1	515	0	0	0	0	0	0	0	0
LTR21B4_Str|ERV1|Ictidomys tridecemlineatus	ERV1	687	0	0	0	0	0	0	0	0
LTR21B_Dor|ERV1|Dipodomys ordii	ERV1	586	0	0	0	0	0	0	0	0
LTR21B_Str|ERV1|Ictidomys tridecemlineatus	ERV1	656	0	0	0	0	0	0	0	0
LTR21C_Dor|ERV1|Dipodomys ordii	ERV1	558	0	0	0	0	0	0	0	0
LTR21_Dor|ERV1|Dipodomys ordii	ERV1	592	0	0	0	0	0	0	0	0
LTR21_Str|ERV1|Ictidomys tridecemlineatus	ERV1	614	0	0	0	0	0	0	0	0
LTR22_Dor|ERV2|Dipodomys ordii	ERV2	1302	0	0	0	0	0	0	0	0
LTR24B_Dor|ERV1|Dipodomys ordii	ERV1	547	0	0	0	0	0	0	0	0
LTR24_Dor|ERV1|Dipodomys ordii	ERV1	325	0	0	0	0	0	0	0	0
LTR25_Dor|ERV1|Dipodomys ordii	ERV1	591	0	0	0	0	0	0	0	0
LTR26_Str|ERV2|Ictidomys tridecemlineatus	ERV2	314	0	0	0	0	0	0	0	0
LTR27_Str|ERV2|Ictidomys tridecemlineatus	ERV2	871	0	0	0	0	0	0	0	0
LTR28_Str|ERV1|Ictidomys tridecemlineatus	ERV1	499	0	0	0	0	0	0	0	0
LTR29_Str|ERV2|Ictidomys tridecemlineatus	ERV2	443	0	0	0	0	0	0	0	0
LTR2B2_Cpo|ERV2|Cavia porcellus	ERV2	350	0	0	0	0	0	0	0	0
LTR2B_CGr|ERV2|Cricetulus griseus	ERV2	381	0	0	0	0	0	0	0	0
LTR2B_Cpo|ERV2|Cavia porcellus	ERV2	348	0	0	0	0	0	0	0	0
LTR2C_Cpo|ERV2|Cavia porcellus	ERV2	346	0	0	0	0	0	0	0	0
LTR2_CGr|ERV2|Cricetulus griseus	ERV2	402	0	0	0	0	0	0	0	0
LTR2_Rn|ERV2|Rattus norvegicus	ERV2	1106	0	0	0	0	0	0	0	0
LTR2_Str|ERV2|Ictidomys tridecemlineatus	ERV2	1439	0	0	0	0	0	0	0	0
LTR31_Str|ERV3|Ictidomys tridecemlineatus	ERV3	589	0	0	0	0	0	0	0	0
LTR32_Str|ERV3|Ictidomys tridecemlineatus	ERV3	621	0	0	0	0	0	0	0	0
LTR33|ERV3|Eutheria	ERV3	521	0	0	0	0	0	0	0	0
LTR33B|ERV3|Mammalia	ERV3	503	0	0	0	0	0	0	0	0
LTR33C|ERV3|Eutheria	ERV3	629	0	0	0	0	0	0	0	0
LTR33_Str|ERV3|Ictidomys tridecemlineatus	ERV3	400	0	0	0	0	0	0	0	0
LTR34A2_Str|ERV2|Ictidomys tridecemlineatus	ERV2	353	0	0	0	0	0	0	0	0
LTR34A_Str|ERV2|Ictidomys tridecemlineatus	ERV2	441	0	0	0	0	0	0	0	0
LTR34B2_Str|ERV2|Ictidomys tridecemlineatus	ERV2	403	0	0	0	0	0	0	0	0
LTR34B_Str|ERV2|Ictidomys tridecemlineatus	ERV2	405	0	0	0	0	0	0	0	0
LTR34C_Str|ERV2|Ictidomys tridecemlineatus	ERV2	378	0	0	0	0	0	0	0	0
LTR34D2_Str|ERV2|Ictidomys tridecemlineatus	ERV2	360	0	0	0	0	0	0	0	0
LTR34D_Str|ERV2|Ictidomys tridecemlineatus	ERV2	399	0	0	0	0	0	0	0	0
LTR34E2_Str|ERV2|Ictidomys tridecemlineatus	ERV2	334	0	0	0	0	0	0	0	0
LTR34E2b_Str|ERV2|Ictidomys tridecemlineatus	ERV2	327	0	0	0	0	0	0	0	0
LTR34E3_Str|ERV2|Ictidomys tridecemlineatus	ERV2	267	0	0	0	0	0	0	0	0
LTR34E4_Str|ERV2|Ictidomys tridecemlineatus	ERV2	329	0	0	0	0	0	0	0	0
LTR34E5_Str|ERV2|Ictidomys tridecemlineatus	ERV2	343	0	0	0	0	0	0	0	0
LTR34E6_Str|ERV2|Ictidomys tridecemlineatus	ERV2	365	0	0	0	0	0	0	0	0
LTR34E_Str|ERV2|Ictidomys tridecemlineatus	ERV2	358	0	0	0	0	0	0	0	0
LTR34F2_Str|ERV2|Ictidomys tridecemlineatus	ERV2	339	0	0	0	0	0	0	0	0
LTR34F_Str|ERV2|Ictidomys tridecemlineatus	ERV2	478	0	0	0	0	0	0	0	0
LTR35_Str|ERV1|Ictidomys tridecemlineatus	ERV1	674	0	0	0	0	0	0	0	0
LTR3B_Dor|ERV3|Dipodomys ordii	ERV3	508	0	0	0	0	0	0	0	0
LTR3_Cpo|ERV3|Cavia porcellus	ERV3	405	0	0	0	0	0	0	0	0
LTR3_Dor|ERV3|Dipodomys ordii	ERV3	601	0	0	0	0	0	0	0	0
LTR3_Rn|ERV1|Rattus norvegicus	ERV1	514	18	0.85	100	9.46	17	0.64	127	10.75
LTR3_Str|ERV2|Ictidomys tridecemlineatus	ERV2	341	0	0	0	0	0	0	0	0
LTR40A1|ERV3|Eutheria	ERV3	584	0	0	0	0	0	0	0	0
LTR4B1_Str|ERV2|Ictidomys tridecemlineatus	ERV2	290	0	0	0	0	0	0	0	0
LTR4B2_Str|ERV2|Ictidomys tridecemlineatus	ERV2	277	0	0	0	0	0	0	0	0
LTR4B_Cpo|ERV1|Cavia porcellus	ERV1	537	0	0	0	0	0	0	0	0
LTR4B_Str|ERV2|Ictidomys tridecemlineatus	ERV2	290	0	0	0	0	0	0	0	0
LTR4C_Cpo|ERV1|Cavia porcellus	ERV1	531	0	0	0	0	0	0	0	0
LTR4_CGr|ERV2|Cricetulus griseus	ERV2	465	0	0	0	0	0	0	0	0
LTR4_Cpo|ERV1|Cavia porcellus	ERV1	993	0	0	0	0	0	0	0	0
LTR4_Dor|ERV2|Dipodomys ordii	ERV2	492	0	0	0	0	1	0.04	0	0
LTR4_Str|ERV2|Ictidomys tridecemlineatus	ERV2	349	7	0.48	8	1.11	26	1.44	11	1.37
LTR54|ERV1|Eutheria	ERV1	510	0	0	0	0	0	0	0	0
LTR5B_Cpo|ERV3|Cavia porcellus	ERV3	386	0	0	0	0	0	0	0	0
LTR5B_Dor|ERV1|Dipodomys ordii	ERV1	625	0	0	0	0	0	0	0	0
LTR5_Dor|ERV1|Dipodomys ordii	ERV1	631	0	0	0	0	0	0	0	0
LTR5_Str|ERV1|Ictidomys tridecemlineatus	ERV1	752	0	0	0	0	0	0	0	0
LTR67B|ERV3|Eutheria	ERV3	620	0	0	0	0	0	0	0	0
LTR68|ERV1|Eutheria	ERV1	740	0	0	0	0	0	0	0	0
LTR6B2_Cpo|ERV3|Cavia porcellus	ERV3	366	0	0	0	0	0	0	0	0
LTR6B2a_Cpo|ERV3|Cavia porcellus	ERV3	363	0	0	0	0	0	0	0	0
LTR6B_Cpo|ERV3|Cavia porcellus	ERV3	356	0	0	0	0	0	0	0	0
LTR6B_Dor|ERV2|Dipodomys ordii	ERV2	341	0	0	0	0	0	0	0	0
LTR6C2_Cpo|ERV3|Cavia porcellus	ERV3	368	0	0	0	0	0	0	0	0
LTR6C_Cpo|ERV3|Cavia porcellus	ERV3	368	0	0	0	0	0	0	0	0
LTR6D_Cpo|ERV3|Cavia porcellus	ERV3	373	0	0	0	0	0	0	0	0
LTR6E_Cpo|ERV3|Cavia porcellus	ERV3	403	0	0	0	0	0	0	0	0
LTR6F2_Cpo|ERV3|Cavia porcellus	ERV3	387	0	0	0	0	0	0	0	0
LTR6F_Cpo|ERV3|Cavia porcellus	ERV3	451	1	0.05	0	0	1	0.04	1	0.1
LTR6G_Cpo|ERV3|Cavia porcellus	ERV3	413	0	0	0	0	0	0	0	0
LTR6H_Cpo|ERV3|Cavia porcellus	ERV3	394	0	0	0	0	0	0	0	0
LTR6I_Cpo|ERV3|Cavia porcellus	ERV3	399	0	0	0	0	0	0	0	0
LTR6_CGr|ERV2|Cricetulus griseus	ERV2	313	0	0	0	0	0	0	0	0
LTR6_Cpo|ERV3|Cavia porcellus	ERV3	345	0	0	0	0	0	0	0	0
LTR6_Dor|ERV2|Dipodomys ordii	ERV2	366	0	0	0	0	0	0	0	0
LTR6_Str|ERV2|Ictidomys tridecemlineatus	ERV2	338	0	0	0	0	0	0	0	0
LTR72_RN|ERV1|Murinae	ERV1	478	0	0	0	0	0	0	0	0
LTR75_1|ERV1|Eutheria	ERV1	546	0	0	0	0	0	0	0	0
LTR78|ERV1|Mammalia	ERV1	1304	0	0	0	0	0	0	0	0
LTR79|ERV3|Mammalia	ERV3	527	0	0	0	0	0	0	0	0
LTR7B_Cpo|ERV2|Cavia porcellus	ERV2	417	0	0	0	0	0	0	0	0
LTR7B_Str|ERV1|Ictidomys tridecemlineatus	ERV1	526	0	0	0	0	0	0	0	0
LTR7C_Cpo|ERV2|Cavia porcellus	ERV2	424	0	0	0	0	0	0	0	0
LTR7_Cpo|ERV2|Cavia porcellus	ERV2	403	0	0	0	0	0	0	0	0
LTR7_Dor|ERV2|Dipodomys ordii	ERV2	389	0	0	0	0	0	0	0	0
LTR7_Str|ERV1|Ictidomys tridecemlineatus	ERV1	453	0	0	0	0	0	0	0	0
LTR80A|ERV3|Eutheria	ERV3	583	0	0	0	0	0	0	0	0
LTR80B|ERV3|Eutheria	ERV3	584	0	0	0	0	0	0	0	0
LTR81A|ERV1|Mammalia	ERV1	1350	0	0	0	0	0	0	0	0
LTR81B|ERV1|Mammalia	ERV1	1393	0	0	0	0	0	0	0	0
LTR81C|ERV1|Mammalia	ERV1	1153	1	0.02	1	0.04	4	0.07	1	0.04
LTR82A|ERV3|Eutheria	ERV3	872	0	0	0	0	0	0	0	0
LTR82B|ERV3|Mammalia	ERV3	830	0	0	0	0	0	0	0	0
LTR83|ERV3|Eutheria	ERV3	780	0	0	0	0	0	0	2	0.11
LTR84a|ERV3|Eutheria	ERV3	757	0	0	0	0	0	0	0	0
LTR84b|ERV3|Eutheria	ERV3	761	0	0	0	0	0	0	0	0
LTR85a|Gypsy|Mammalia	Gypsy	702	0	0	0	0	0	0	0	0
LTR85b|Gypsy|Mammalia	Gypsy	784	0	0	0	0	0	0	0	0
LTR85c|Gypsy|Mammalia	Gypsy	823	0	0	0	0	0	0	0	0
LTR86A1|ERV3|Mammalia	ERV3	513	0	0	0	0	0	0	0	0
LTR86A2|ERV3|Mammalia	ERV3	508	0	0	0	0	1	0.04	0	0
LTR86B1|ERV3|Mammalia	ERV3	493	0	0	0	0	0	0	0	0
LTR86B2|ERV3|Mammalia	ERV3	487	0	0	0	0	0	0	0	0
LTR86C|ERV3|Mammalia	ERV3	621	0	0	0	0	0	0	0	0
LTR87|ERV3|Eutheria	ERV3	624	0	0	0	0	0	0	0	0
LTR88a|Gypsy|Mammalia	Gypsy	816	0	0	0	0	0	0	0	0
LTR88b|Gypsy|Mammalia	Gypsy	837	0	0	0	0	0	0	0	0
LTR88c|Gypsy|Mammalia	Gypsy	862	0	0	0	0	0	0	0	0
LTR89|ERV3|Mammalia	ERV3	879	0	0	0	0	0	0	0	0
LTR8B_Cpo|ERV1|Cavia porcellus	ERV1	637	0	0	0	0	0	0	0	0
LTR8B_Dor|ERV1|Dipodomys ordii	ERV1	705	0	0	0	0	0	0	0	0
LTR8B_Str|ERV1|Ictidomys tridecemlineatus	ERV1	546	0	0	0	0	0	0	0	0
LTR8C_CPo|ERV1|Cavia porcellus	ERV1	622	0	0	0	0	0	0	0	0
LTR8C_Dor|ERV1|Dipodomys ordii	ERV1	684	0	0	0	0	0	0	0	0
LTR8C_Str|ERV1|Ictidomys tridecemlineatus	ERV1	584	0	0	0	0	0	0	0	0
LTR8_Cpo|ERV1|Cavia porcellus	ERV1	630	0	0	0	0	0	0	0	0
LTR8_Dor|ERV1|Dipodomys ordii	ERV1	687	0	0	0	0	0	0	0	0
LTR8_Str|ERV1|Ictidomys tridecemlineatus	ERV1	490	0	0	0	0	0	0	0	0
LTR90A|LTR Retrotransposon|Mammalia	LTR Retrotransposon	976	0	0	0	0	0	0	0	0
LTR90B|LTR Retrotransposon|Mammalia	LTR Retrotransposon	796	0	0	0	0	0	0	0	0
LTR9B2_Str|ERV1|Ictidomys tridecemlineatus	ERV1	592	0	0	0	0	0	0	0	0
LTR9B2a1_Str|ERV1|Ictidomys tridecemlineatus	ERV1	537	0	0	0	0	0	0	0	0
LTR9B2a2_Str|ERV1|Ictidomys tridecemlineatus	ERV1	573	0	0	0	0	0	0	0	0
LTR9B2a_Str|ERV1|Ictidomys tridecemlineatus	ERV1	591	0	0	0	0	0	0	0	0
LTR9B3_Str|ERV1|Ictidomys tridecemlineatus	ERV1	511	0	0	0	0	0	0	0	0
LTR9B3a_Str|ERV1|Ictidomys tridecemlineatus	ERV1	515	0	0	0	0	0	0	0	0
LTR9B_Str|ERV1|Ictidomys tridecemlineatus	ERV1	557	0	0	0	0	0	0	0	0
LTR9_RN|ERV3|Rattus norvegicus	ERV3	520	26	1.21	258	24.13	22	0.82	295	24.69
LTR9_Str|ERV1|Ictidomys tridecemlineatus	ERV1	518	0	0	0	0	0	0	0	0
LTRIAPEY|LTR Retrotransposon|Mus musculus	LTR Retrotransposon	383	252	15.9	1484	188.44	1089	54.87	1540	175.02
LTRIS|DNA transposon|Mus musculus	DNA transposon	509	578	27.44	2821	269.54	1292	48.99	3092	264.42
LTRIS2|ERV1|Mus musculus	ERV1	571	2300	97.34	8730	743.55	4552	153.85	9767	744.55
LTRIS3|ERV1|Mus musculus	ERV1	515	1428	67.01	5640	532.6	2656	99.53	6199	523.94
LTRIS4|ERV1|Mus musculus	ERV1	519	61	2.84	436	40.86	68	2.53	472	39.59
LTRIS4A|ERV1|Mus musculus	ERV1	474	122	6.22	776	79.62	148	6.03	932	85.59
LTRIS4B|ERV1|Mus musculus	ERV1	391	53	3.28	525	65.3	102	5.03	513	57.11
LTRIS5|ERV1|Mus musculus	ERV1	447	59	3.19	375	40.8	74	3.19	378	36.81
LTRIS6|ERV1|Mus musculus	ERV1	335	122	8.8	726	105.4	190	10.95	866	112.52
LTRIS_Mm|ERV1|Mus	ERV1	482	1062	53.25	5559	560.89	2799	112.07	6074	548.52
LTRIS_Mus|ERV1|Mus musculus	ERV1	587	1649	67.89	9101	754.02	3963	130.3	10218	757.7
LTRVL30|LTR Retrotransposon|Mus musculus	LTR Retrotransposon	397	11	0.67	42	5.15	8	0.39	45	4.93
LX|L1|Muridae	L1	1054	10293	236	12840	592.46	19887	364.14	14050	580.24
LX10|L1|Mus musculus	L1	1273	5	0.09	35	1.34	3	0.05	31	1.06
LX2|L1|Sciurognathi	L1	619	0	0	3	0.24	0	0	5	0.35
LX2B|L1|Mus musculus	L1	611	7589	300.16	21400	1703.35	21061	665.25	24047	1713.12
LX3|L1|Sciurognathi	L1	1013	18	0.43	74	3.55	58	1.11	101	4.34
LX4|L1|Mus musculus	L1	1466	1001	16.5	2541	84.3	2332	30.7	2927	86.91
LX5|L1|Mus musculus	L1	1467	807	13.29	1503	49.83	1669	21.96	1646	48.84
LX5b|L1|Mus musculus	L1	1461	1131	18.71	4052	134.88	2455	32.43	4427	131.89
LX5c|L1|Mus musculus	L1	1259	109	2.09	685	26.46	214	3.28	759	26.24
LX6|L1|Mus musculus	L1	1766	8	0.11	77	2.12	17	0.19	53	1.31
LX7|L1|Mus musculus	L1	2072	16	0.19	70	1.64	20	0.19	70	1.47
LX8|L1|Mus musculus	L1	1887	0	0	7	0.18	2	0.02	11	0.25
LX8B|L1|Mus musculus	L1	1282	4	0.08	19	0.72	4	0.06	21	0.71
LX9|L1|Mus musculus	L1	2058	78	0.92	497	11.74	78	0.73	558	11.8
Lx2A1_3end|L1|Muridae	L1	1422	5868	99.72	7605	260.09	12067	163.77	8156	249.66
Lx2A_3end|L1|Muridae	L1	1422	4719	80.2	5144	175.93	8943	121.37	5508	168.6
Lx2B2_3end|L1|Muridae	L1	1234	2041	39.97	7290	287.31	4796	75.01	7849	276.86
Lx2B_3end|L1|Muridae	L1	1414	3512	60.02	7958	273.71	7902	107.85	8773	270.06
Lx2_3end|L1|Muridae	L1	1411	17355	297.24	30019	1034.67	38085	520.92	33498	1033.38
Lx3B_3end|L1|Muridae	L1	1387	5937	103.44	17603	617.22	14804	205.99	19870	623.58
Lx3C_3end|L1|Muridae	L1	1390	4009	69.7	11815	413.38	9542	132.49	13075	409.44
Lx7_3end|L1|Rodentia	L1	2110	144	1.65	728	16.78	270	2.47	952	19.64
Lx_3end|L1|Muridae	L1	1068	31768	718.82	40219	1831.44	61406	1109.65	44837	1827.4
MARE1|Mariner/Tc1|Mammalia	Mariner/Tc1	945	0	0	1	0.05	0	0	0	0
MARE10|MARE10|Mammalia	MARE10	181	0	0	0	0	0	0	0	0
MARE11|MARE11|Mammalia	MARE11	197	0	0	0	0	0	0	0	0
MARE3|SINE|Mammalia	SINE	180	0	0	0	0	0	0	0	0
MARE4|MARE4|Mammalia	MARE4	117	0	0	0	0	0	0	0	0
MARE5|hAT|Mammalia	hAT	564	0	0	0	0	0	0	0	0
MARE6|Tx1|Mammalia	Tx1	715	0	0	4	0.27	0	0	1	0.06
MARE7|Integrated Virus|Mammalia	Integrated Virus	150	0	0	0	0	0	0	0	0
MARE8|MARE8|Mammalia	MARE8	156	0	0	0	0	0	0	0	0
MARE9|MARE9|Mammalia	MARE9	139	0	0	0	0	0	0	0	0
MEN|SINE2/tRNA|Menetes berdmorei	SINE2/tRNA	269	0	0	1	0.18	3	0.22	0	0
MER103|DNA transposon|Eutheria	DNA transposon	166	0	0	4	1.17	0	0	0	0
MER104|DNA transposon|Eutheria	DNA transposon	180	0	0	0	0	0	0	0	0
MER104A|DNA transposon|Eutheria	DNA transposon	744	0	0	0	0	0	0	0	0
MER104B|DNA transposon|Eutheria	DNA transposon	915	0	0	0	0	0	0	0	0
MER104C|DNA transposon|Eutheria	DNA transposon	729	0	0	0	0	0	0	0	0
MER115|hAT|Eutheria	hAT	693	0	0	0	0	0	0	0	0
MER121|hAT|Mammalia	hAT	399	4	0.24	25	3.05	3	0.15	18	1.96
MER124|Transposable Element|Mammalia	Transposable Element	397	0	0	0	0	0	0	0	0
MER135|Transposable Element|Mammalia	Transposable Element	228	0	0	0	0	0	0	1	0.19
MER2|Mariner/Tc1|Eutheria	Mariner/Tc1	344	0	0	0	0	0	0	4	0.51
MER21B|ERV3|Eutheria	ERV3	863	0	0	0	0	0	0	0	0
MER21C|ERV3|Eutheria	ERV3	935	0	0	0	0	0	0	0	0
MER21C_BT|ERV3|Eutheria	ERV3	958	0	0	0	0	0	0	0	0
MER2B|Mariner/Tc1|Eutheria	Mariner/Tc1	335	0	0	0	0	0	0	0	0
MER3|hAT|Eutheria	hAT	209	0	0	0	0	0	0	0	0
MER30|hAT|Vertebrata	hAT	230	0	0	0	0	0	0	0	0
MER31A|ERV1|Eutheria	ERV1	485	0	0	0	0	0	0	0	0
MER34-int|ERV1|Eutheria	ERV1	8207	0	0	0	0	0	0	0	0
MER34A|ERV1|Eutheria	ERV1	571	0	0	0	0	0	0	0	0
MER34A1|ERV1|Eutheria	ERV1	587	0	0	0	0	0	0	0	0
MER44D|Mariner/Tc1|Eutheria	Mariner/Tc1	705	0	0	1	0.07	0	0	5	0.31
MER46C|Mariner/Tc1|Eutheria	Mariner/Tc1	338	0	0	0	0	0	0	0	0
MER47B|Mariner/Tc1|Eutheria	Mariner/Tc1	418	0	0	0	0	0	0	0	0
MER47C|Mariner/Tc1|Eutheria	Mariner/Tc1	97	0	0	0	0	0	0	0	0
MER57B1|ERV1|Eutheria	ERV1	401	0	0	0	0	0	0	0	0
MER57C1|ERV1|Eutheria	ERV1	385	0	0	0	0	0	0	0	0
MER57C2|ERV1|Eutheria	ERV1	434	0	0	0	0	0	0	0	0
MER57D|ERV1|Eutheria	ERV1	411	0	0	0	0	0	0	0	0
MER57E1|ERV1|Eutheria	ERV1	373	0	0	0	0	0	0	0	0
MER57E2|ERV1|Eutheria	ERV1	402	0	0	0	0	0	0	0	0
MER57E3|ERV1|Eutheria	ERV1	487	0	0	0	0	0	0	0	0
MER58A|hAT|Eutheria	hAT	224	0	0	0	0	0	0	0	0
MER58B|hAT|Eutheria	hAT	341	0	0	3	0.43	0	0	1	0.13
MER58C|hAT|Eutheria	hAT	215	0	0	0	0	0	0	0	0
MER58D|hAT|Eutheria	hAT	386	0	0	0	0	0	0	0	0
MER5A|hAT|Eutheria	hAT	189	0	0	0	0	0	0	0	0
MER5C1|hAT|Eutheria	hAT	263	0	0	0	0	0	0	0	0
MER6|Mariner/Tc1|Eutheria	Mariner/Tc1	865	2	0.06	3	0.17	4	0.09	1	0.05
MER63C|hAT|Eutheria	hAT	930	0	0	0	0	0	0	0	0
MER65A|ERV1|Eutheria	ERV1	445	0	0	0	0	0	0	0	0
MER65I|Endogenous Retrovirus|Eutheria	Endogenous Retrovirus	4871	0	0	0	0	0	0	0	0
MER68A|ERV3|Eutheria	ERV3	563	0	0	2	0.17	0	0	3	0.23
MER68_I|ERV3|Eutheria	ERV3	2990	0	0	0	0	0	0	0	0
MER69A|hAT|Eutheria	hAT	177	0	0	0	0	0	0	0	0
MER69B|hAT|Eutheria	hAT	1226	0	0	0	0	0	0	0	0
MER6C|Mariner/Tc1|Eutheria	Mariner/Tc1	202	0	0	0	0	0	0	0	0
MER70_I|LTR Retrotransposon|Eutheria	LTR Retrotransposon	5023	0	0	0	0	0	0	0	0
MER74|Endogenous Retrovirus|Eutheria	Endogenous Retrovirus	624	0	0	0	0	0	0	0	0
MER74A|ERV3|Eutheria	ERV3	558	0	0	0	0	0	0	0	0
MER76-int|ERV3|Eutheria	ERV3	6189	0	0	0	0	0	0	0	0
MER80|hAT|Eutheria	hAT	508	0	0	0	0	0	0	0	0
MER82|DNA transposon|Eutheria	DNA transposon	653	0	0	0	0	0	0	0	0
MER90a_LTR|ERV1|Eutheria	ERV1	614	0	0	0	0	0	0	0	0
MER91B|hAT|Eutheria	hAT	184	0	0	0	0	0	0	0	0
MER92C|ERV1|Eutheria	ERV1	554	0	0	0	0	0	0	0	0
MER97d|hAT|Eutheria	hAT	1205	0	0	0	0	0	0	0	0
MERV1_I|ERV1|Mus musculus	ERV1	4961	521	2.54	4021	39.42	715	2.78	4776	41.9
MERV1_LTR|ERV1|Mus musculus	ERV1	503	157	7.54	1015	98.14	207	7.94	1094	94.67
MERVK26|ERV2|Muridae	ERV2	6919	303	1.06	2792	19.62	498	1.39	3074	19.34
MERVL|ERV3|Mus musculus	ERV3	5485	26280	115.79	135763	1203.75	69619	244.96	151010	1198.39
MERVL_2A|ERV3|Rodentia	ERV3	5761	253	1.06	1868	15.77	584	1.96	2062	15.58
MERVL_LTR|LTR Retrotransposon|Mus musculus	LTR Retrotransposon	493	12478	611.65	31811	3138.07	33907	1327.36	34805	3073.01
MERX|Mariner/Tc1|Eutheria	Mariner/Tc1	756	0	0	0	0	0	0	0	0
MIR|SINE2/tRNA|Mammalia	SINE2/tRNA	260	0	0	1	0.19	0	0	0	0
MIR3|SINE2/tRNA|Mammalia	SINE2/tRNA	224	0	0	0	0	0	0	0	0
MIRb|SINE2/tRNA|Mammalia	SINE2/tRNA	268	0	0	0	0	1	0.07	0	0
MIRc|SINE2/tRNA|Mammalia	SINE2/tRNA	268	0	0	1	0.18	0	0	0	0
MLT-int|ERV3|Eutheria	ERV3	1735	0	0	0	0	0	0	0	0
MLT1A0|ERV3|Eutheria	ERV3	374	0	0	0	0	0	0	0	0
MLT1A1|ERV3|Eutheria	ERV3	410	1	0.06	0	0	1	0.05	1	0.11
MLT1B|ERV3|Eutheria	ERV3	390	0	0	1	0.12	0	0	0	0
MLT1C|ERV3|Eutheria	ERV3	467	2	0.1	0	0	0	0	2	0.19
MLT1C2|ERV3|Eutheria	ERV3	461	0	0	0	0	0	0	0	0
MLT1D|ERV3|Eutheria	ERV3	505	0	0	1	0.1	0	0	2	0.17
MLT1E|ERV3|Eutheria	ERV3	593	0	0	0	0	0	0	0	0
MLT1E1|ERV3|Eutheria	ERV3	654	0	0	0	0	0	0	0	0
MLT1E1A|ERV3|Eutheria	ERV3	698	0	0	0	0	0	0	0	0
MLT1F|ERV3|Eutheria	ERV3	542	0	0	0	0	0	0	0	0
MLT1F1|ERV3|Eutheria	ERV3	567	0	0	0	0	0	0	0	0
MLT1F_I|ERV3|Eutheria	ERV3	1399	0	0	0	0	0	0	0	0
MLT1H_I|ERV3|Eutheria	ERV3	1472	0	0	0	0	0	0	0	0
MLT1J|ERV3|Eutheria	ERV3	516	0	0	0	0	0	0	0	0
MLT1J-int|ERV3|Eutheria	ERV3	1387	0	0	0	0	0	0	0	0
MLT1M|ERV3|Mammalia	ERV3	672	0	0	0	0	0	0	0	0
MLT1O|ERV3|Eutheria	ERV3	441	0	0	0	0	0	0	0	0
MLT1_I|ERV3|Eutheria	ERV3	1375	0	0	0	0	0	0	0	0
MLT2A2_Str|ERV3|Ictidomys tridecemlineatus	ERV3	545	0	0	0	0	0	0	0	0
MLT2B2|ERV3|Eutheria	ERV3	503	0	0	0	0	0	0	0	0
MLT2E|ERV3|Eutheria	ERV3	622	0	0	0	0	0	0	0	0
MLT2F|ERV3|Eutheria	ERV3	661	0	0	0	0	0	0	0	0
MLTR11A|ERV2|Murinae	ERV2	563	0	0	9	0.78	0	0	6	0.46
MLTR11B|ERV2|Murinae	ERV2	482	0	0	3	0.3	0	0	4	0.36
MLTR12|ERV1|Murinae	ERV1	494	2	0.1	6	0.59	0	0	5	0.44
MLTR13|ERV2|Murinae	ERV2	1282	17	0.32	101	3.83	8	0.12	95	3.23
MLTR14|ERV1|Murinae	ERV1	543	1	0.04	6	0.54	5	0.18	8	0.64
MLTR18A_MM|ERV2|Mus musculus	ERV2	611	3	0.12	44	3.5	3	0.09	43	3.06
MLTR18B_MM|ERV2|Mus musculus	ERV2	635	2	0.08	23	1.76	4	0.12	23	1.58
MLTR18C_MM|ERV2|Mus musculus	ERV2	700	10	0.35	83	5.77	10	0.28	86	5.35
MLTR18D_MM|ERV2|Mus musculus	ERV2	640	14	0.53	75	5.7	9	0.27	94	6.39
MLTR18_MM|ERV2|Mus musculus	ERV2	581	3	0.12	17	1.42	2	0.07	13	0.97
MLTR25A|ERV2|Mus musculus	ERV2	1106	288	6.29	1421	62.48	340	5.93	1489	58.6
MLTR25B|ERV2|Mus musculus	ERV2	999	132	3.19	714	34.76	173	3.34	810	35.29
MLTR25C|ERV2|Mus musculus	ERV2	1424	90	1.53	729	24.9	93	1.26	720	22.01
MLTR31A_MM|ERV2|Mus musculus	ERV2	583	154	6.38	788	65.73	276	9.14	868	64.81
MLTR31B_MM|ERV2|Mus musculus	ERV2	566	221	9.44	782	67.19	361	12.31	855	65.75
MLTR31C_MM|ERV2|Mus musculus	ERV2	617	81	3.17	311	24.51	161	5.04	361	25.47
MLTR31D_MM|ERV2|Mus musculus	ERV2	581	278	11.56	1272	106.47	511	16.97	1404	105.19
MLTR31E_MM|ERV2|Mus musculus	ERV2	566	117	5	434	37.29	234	7.98	482	37.07
MLTR31FA_MM|ERV2|Mus musculus	ERV2	576	171	7.17	673	56.82	330	11.06	749	56.6
MLTR31F_MM|ERV2|Mus musculus	ERV2	548	217	9.57	878	77.92	444	15.64	974	77.37
MLTR32C_MM|ERV2|Mus musculus	ERV2	616	2	0.08	16	1.26	1	0.03	10	0.71
MLTR73|ERV1|Murinae	ERV1	548	0	0	0	0	0	0	0	0
MMAR1|Mariner/Tc1|Muridae	Mariner/Tc1	1286	0	0	0	0	0	0	0	0
MMERGLN_I|ERV1|Mus	ERV1	7556	3239	10.36	23454	150.96	11789	30.11	26229	151.1
MMERGLN_LTR|ERV1|Mus	ERV1	430	1059	59.52	4574	517.32	2289	102.74	5231	529.52
MMERVK10C|ERV2|Mus musculus	ERV2	7581	11341	36.15	70779	454.06	23131	58.89	78560	451.07
MMERVK10D3_I|ERV2|Mus musculus	ERV2	6156	719	2.82	6060	47.87	1332	4.18	6674	47.19
MMERVK10D3_LTR|ERV2|Mus musculus	ERV2	357	158	10.7	972	132.41	485	26.22	1104	134.61
MMERVK9C_I|ERV2|Mus musculus	ERV2	4767	3045	15.44	14712	150.09	5321	21.54	16129	147.28
MMERVK9E_I|ERV2|Mus musculus	ERV2	6152	3062	12.03	19941	157.64	4307	13.51	22086	156.27
MMETN|Endogenous Retrovirus|Mus musculus	Endogenous Retrovirus	4904	9115	44.92	40087	397.54	16977	66.81	43705	387.93
MMSAT4|Satellite|Mus	Satellite	168	978	140.68	2505	725.15	2099	241.13	2761	715.36
MMTV-int|ERV2|Mus	ERV2	7253	246	0.82	2579	17.29	386	1.03	2783	16.7
MMVL30|Internal sequence of mouse VL30 retro-element|Mus musculus	Internal sequence of mouse VL30 retro-element	3698	2206	14.42	12527	164.74	7298	38.09	14039	165.25
MREP_MC|MCMREP|Mus caroli	MCMREP	644	94	3.53	605	45.69	56	1.68	704	47.58
MRLTR33|ERV3|Murinae	ERV3	594	14	0.57	146	11.95	20	0.65	169	12.38
MSTC|ERV3|Eutheria	ERV3	428	0	0	0	0	0	0	0	0
MST_I|ERV3|Eutheria	ERV3	1651	0	0	1	0.03	0	0	1	0.03
MT2A|ERV3|Rodentia	ERV3	533	18	0.82	94	8.58	30	1.09	109	8.9
MT2B|ERV3|Sciurognathi	ERV3	600	241	9.71	1123	91.02	645	20.75	1169	84.81
MT2B1|ERV3|Muridae	ERV3	521	21	0.97	112	10.45	55	2.04	128	10.69
MT2B2_LTR|ERV3|Muridae	ERV3	584	1257	52.01	5231	435.62	2950	97.49	5786	431.26
MT2C|ERV3|Sciurognathi	ERV3	372	3499	227.3	9285	1213.87	9844	510.71	10568	1236.57
MT2_Rat1|ERV3|Rattus	ERV3	491	34	1.67	85	8.42	84	3.3	118	10.46
MT2_Rat2|ERV3|Rattus	ERV3	487	1504	74.63	5064	505.7	4051	160.54	5535	494.72
MTA|ERV3|Rodentia	ERV3	397	36109	2198.01	46021	5637.64	91110	4429.15	51420	5637.81
MTAI|ERV3|Rodentia	ERV3	1098	30680	675.24	73848	3270.91	98569	1732.54	81496	3230.74
MTA_Mm_LTR|ERV3|Mus	ERV3	396	74115	4522.88	96002	11790.1	177074	8629.88	107402	11805.5
MTB|ERV3|Rodentia	ERV3	411	9791	575.69	13475	1594.48	25304	1188.21	14996	1588.19
MTB_Mm_LTR|ERV3|Mus	ERV3	407	16649	988.55	24807	2964.23	41015	1944.88	28043	2999.15
MTB_Rn_LTR|ERV3|Rattus	ERV3	404	25929	1550.99	31383	3777.85	64297	3071.53	34816	3751.16
MTC|ERV3|Rodentia	ERV3	421	2364	135.7	5284	610.4	7198	329.97	6079	628.52
MTC_I|ERV3|Muridae	ERV3	1258	601	11.55	1944	75.15	2073	31.8	2179	75.4
MTD|ERV3|Rodentia	ERV3	418	28	1.62	114	13.26	116	5.36	120	12.5
MTE|Endogenous Retrovirus|Sciurognathi	Endogenous Retrovirus	377	0	0	0	0	1	0.05	0	0
MTE-int|ERV3|Rodentia	ERV3	1580	0	0	0	0	0	0	0	0
MTE1_STr-I|ERV3|Ictidomys tridecemlineatus	ERV3	1457	0	0	0	0	0	0	0	0
MTE1_STr-LTR|ERV3|Ictidomys tridecemlineatus	ERV3	445	0	0	0	0	0	0	0	0
MTE2a_LTR|ERV3|Rodentia	ERV3	379	1	0.06	3	0.38	1	0.05	11	1.26
MTE2b_LTR|ERV3|Rodentia	ERV3	379	1	0.06	7	0.9	2	0.1	7	0.8
MTEa_LTR|ERV3|Rodentia	ERV3	379	0	0	5	0.64	4	0.2	5	0.57
MTEb_LTR|ERV3|Rodentia	ERV3	379	2	0.13	5	0.64	4	0.2	5	0.57
MURVY-int|ERV1|Mus	ERV1	7452	2425	7.86	23856	155.69	5638	14.6	26359	153.97
MURVY_LTR|ERV1|Mus musculus	ERV1	541	775	34.62	4928	443	2309	82.37	5418	435.92
MUSID2|SINE2/tRNA|Rodentia	SINE2/tRNA	79	0	0	4	2.46	1	0.24	0	0
MUSID3|SINE2/tRNA|Rodentia	SINE2/tRNA	79	0	0	0	0	0	0	1	0.55
MUSID4|SINE2/tRNA|Rodentia	SINE2/tRNA	79	0	0	0	0	0	0	0	0
MUSID5|SINE2/tRNA|Rodentia	SINE2/tRNA	83	0	0	1	0.59	0	0	0	0
MYS1_LTR|LTR Retrotransposon|Peromyscus leucopus	LTR Retrotransposon	343	0	0	0	0	0	0	0	0
MYS1_PL|direct repeat|Peromyscus leucopus	direct repeat	2158	0	0	4	0.09	1	0.01	3	0.06
MYSERV|ERV2|Mus musculus	ERV2	6550	15	0.06	116	0.86	25	0.07	159	1.06
MYSERV16_I|ERV2|Mus musculus	ERV2	2326	171	1.78	808	16.89	196	1.63	854	15.98
MYSERV6|ERV2|Muridae	ERV2	8959	221	0.6	1332	7.23	186	0.4	1474	7.16
MYSERV_Rn|ERV2|Rattus	ERV2	7607	136	0.43	996	6.37	101	0.26	1010	5.78
MamGypLTR1a|Gypsy|Mammalia	Gypsy	784	0	0	0	0	0	0	0	0
MamGypLTR1b|Gypsy|Mammalia	Gypsy	782	0	0	0	0	0	0	0	0
MamGypLTR1c|Gypsy|Mammalia	Gypsy	803	0	0	0	0	0	0	0	0
MamGypLTR1d|Gypsy|Mammalia	Gypsy	813	0	0	0	0	0	0	0	0
MamGypLTR2|Gypsy|Mammalia	Gypsy	1189	2	0.04	0	0	1	0.02	1	0.04
MamGypLTR2b|Gypsy|Mammalia	Gypsy	922	0	0	0	0	0	0	0	0
MamGypLTR2c|Gypsy|Mammalia	Gypsy	1068	0	0	0	0	0	0	0	0
MamGypLTR3|Gypsy|Mammalia	Gypsy	839	0	0	0	0	0	0	0	0
MamRep137|Mariner/Tc1|Mammalia	Mariner/Tc1	444	0	0	1	0.11	0	0	0	0
MamRep1527|Transposable Element|Eutheria	Transposable Element	969	8	0.2	6	0.3	23	0.46	3	0.13
MamRep1894|hAT|Mammalia	hAT	123	0	0	0	0	0	0	0	0
MamRep38|hAT|Mammalia	hAT	295	0	0	0	0	0	0	0	0
MamRep4096|hAT|Mammalia	hAT	426	0	0	0	0	0	0	0	0
MamRep434|Mariner/Tc1|Mammalia	Mariner/Tc1	426	0	0	0	0	0	0	0	0
MamRep488|hAT|Mammalia	hAT	219	0	0	0	0	0	0	0	0
MamRep564|Transposable Element|Mammalia	Transposable Element	357	0	0	1	0.14	0	0	0	0
MamRep605|Transposable Element|Mammalia	Transposable Element	876	0	0	0	0	0	0	0	0
MamSINE1|tRNA|Mammalia	tRNA	290	0	0	0	0	0	0	0	0
MuRRS4-int|ERV1|Mus	ERV1	5063	808	3.86	6104	58.63	1479	5.64	6881	59.16
MurERV4|ERV2|Muridae	ERV2	5260	112	0.51	823	7.61	77	0.28	986	8.16
MurERV4_19|ERV2|Muridae	ERV2	5780	228	0.95	1698	14.29	178	0.59	1880	14.16
MurSAT1|Satellite|Muridae	Satellite	120	0	0	0	0	0	0	0	0
MurSatRep1|Transposable Element|Muridae	Transposable Element	2137	279	3.16	868	19.75	265	2.39	970	19.76
MurSatRep2|Transposable Element|Rattus	Transposable Element	1518	2	0.03	17	0.54	0	0	22	0.63
MusHAL1|L1|Mus	L1	2712	66025	588.33	54769	982.15	90920	647.02	59889	961.23
MusHAL1_5end|L1|Mus	L1	784	4760	146.72	7456	462.51	8027	197.6	8165	453.32
NICER19A_I|ERV1|Rattus	ERV1	5727	0	0	0	0	0	0	0	0
NICER19B-int|ERV1|Rattus	ERV1	4877	20	0.1	17	0.17	22	0.09	16	0.14
NICER1B_Rn_LTR|ERV1|Rattus norvegicus	ERV1	630	0	0	0	0	0	0	0	0
NICER1C_Rn_I|ERV1|Rattus norvegicus	ERV1	4989	0	0	0	0	0	0	0	0
NICER1C_Rn_LTR|ERV1|Rattus norvegicus	ERV1	549	0	0	0	0	0	0	0	0
NICER1D_Rn_LTR|ERV1|Rattus norvegicus	ERV1	580	0	0	0	0	0	0	0	0
NICER1E_Rn_LTR|ERV1|Rattus norvegicus	ERV1	593	0	0	0	0	0	0	0	0
NICER2_Rn|ERV1|Rattus	ERV1	603	0	0	0	0	0	0	0	0
NICER2v_Rn_I|ERV1|Rattus norvegicus	ERV1	7690	0	0	0	0	0	0	1	0.01
NICER3A_Rn|ERV1|Rattus	ERV1	615	0	0	0	0	0	0	0	0
NICER_RN|ERV1|Rattus norvegicus	ERV1	555	0	0	0	0	0	0	0	0
ORR1A|ERV3|Rodentia	ERV3	327	3215	237.6	3650	542.85	7394	436.39	4035	537.11
ORR1A0|ERV3|Mus musculus	ERV3	346	29024	2027.15	32414	4556.05	57363	3199.64	36591	4603.27
ORR1A2_LTR|ERV3|Muridae	ERV3	327	15224	1125.09	17307	2573.98	31523	1860.48	19732	2626.59
ORR1A3_LTR|ERV3|Muridae	ERV3	326	6682	495.33	7529	1123.19	14597	864.15	8529	1138.8
ORR1A4_LTR|ERV3|Muridae	ERV3	329	5004	367.56	6650	983.01	11847	694.96	7524	995.45
ORR1AI|ERV3|Rodentia	ERV3	1784	12956	175.5	40665	1108.56	31592	341.76	44842	1094.1
ORR1A_Rn_LTR|ERV3|Rattus	ERV3	326	18226	1351.07	20570	3068.66	37190	2201.68	23452	3131.34
ORR1B|ERV3|Rodentia	ERV3	347	1344	93.6	2166	303.57	3170	176.31	2384	299.05
ORR1B1|ERV3|Mus musculus	ERV3	394	3821	234.36	6626	817.87	8838	432.92	7496	828.14
ORR1B1-int|ERV3|Muridae	ERV3	1509	317	5.08	1435	46.25	711	9.09	1525	43.99
ORR1B2|ERV3|Mus musculus	ERV3	367	1211	79.74	2292	303.72	2933	154.24	2597	308.02
ORR1BI|ERV3|Rodentia	ERV3	1479	38	0.62	96	3.16	70	0.91	109	3.21
ORR1B_Str|ERV2|Ictidomys tridecemlineatus	ERV2	436	0	0	0	0	0	0	0	0
ORR1C|ERV3|Rodentia	ERV3	383	40	2.52	94	11.94	93	4.69	97	11.02
ORR1C1|ERV3|Mus musculus	ERV3	407	171	10.15	348	41.58	405	19.2	426	45.56
ORR1C2|ERV3|Mus musculus	ERV3	406	14	0.83	24	2.87	33	1.57	36	3.86
ORR1C2_LTR|ERV3|Muridae	ERV3	384	317	19.95	854	108.16	689	34.63	976	110.63
ORR1C_Str|ERV2|Ictidomys tridecemlineatus	ERV2	429	0	0	0	0	0	0	0	0
ORR1D|ERV3|Rodentia	ERV3	367	77	5.07	219	29.02	216	11.36	240	28.47
ORR1D-int|ERV3|Rodentia	ERV3	1370	35	0.62	189	6.71	56	0.79	182	5.78
ORR1D1_LTR|ERV3|Rodentia	ERV3	374	226	14.6	639	83.09	486	25.08	644	74.95
ORR1D2_LTR|ERV3|Rodentia	ERV3	370	2	0.13	9	1.18	10	0.52	15	1.76
ORR1E|ERV3|Rodentia	ERV3	359	0	0	3	0.41	2	0.11	2	0.24
ORR1F|ERV3|Murinae	ERV3	391	0	0	0	0	0	0	0	0
ORR1F_Str|ERV2|Ictidomys tridecemlineatus	ERV2	386	0	0	0	0	0	0	0	0
ORR1G|ERV3|Murinae	ERV3	348	0	0	0	0	0	0	0	0
ORR1_Str|ERV2|Ictidomys tridecemlineatus	ERV2	454	0	0	0	0	0	0	0	0
ORSL|hAT|Eutheria	hAT	275	0	0	0	0	0	0	0	0
ORSL-2a|hAT|Mammalia	hAT	342	0	0	0	0	0	0	0	0
ORSL-2b|hAT|Mammalia	hAT	508	0	0	2	0.19	0	0	3	0.26
P7SL_Cpo|Pseudogene|Cavia porcellus	Pseudogene	329	1679	123.33	1951	288.4	2068	121.31	2151	284.59
PB1|SINE1/7SL|Rodentia	SINE1/7SL	127	4	0.76	0	0	3	0.46	3	1.03
PB1D10|SINE1/7SL|Rodentia	SINE1/7SL	117	3	0.62	5	2.08	6	0.99	5	1.86
PB1D7|SINE1/7SL|Rodentia	SINE1/7SL	120	1	0.2	1	0.41	4	0.64	1	0.36
PB1D9|SINE1/7SL|Rodentia	SINE1/7SL	120	499	100.49	296	119.96	766	123.19	336	121.88
Ped-1|SINE3/5S|Pedetes capensis	SINE3/5S	243	0	0	1	0.2	0	0	0	0
Ped-2|SINE2/tRNA|Pedetes capensis	SINE2/tRNA	197	0	0	0	0	0	0	0	0
R91ES8_RN|Satellite|Rattus norvegicus	Satellite	203	0	0	0	0	0	0	0	0
RAL_Rn|ERV1|Rattus norvegicus	ERV1	788	0	0	0	0	0	0	0	0
RAL_Rn_I|ERV1|Rattus norvegicus	ERV1	6137	0	0	0	0	0	0	0	0
RCHARR1|hAT|Muridae	hAT	974	11	0.27	48	2.4	7	0.14	60	2.68
RDRE1_RN|SINE1/7SL|Rattus norvegicus	SINE1/7SL	94	0	0	0	0	0	0	0	0
RICKSHA|MuDR|Eutheria	MuDR	2030	0	0	0	0	0	0	0	0
RLTR01_Rn|ERV1|Rattus norvegicus	ERV1	586	0	0	0	0	0	0	0	0
RLTR10|ERV2|Mus	ERV2	390	8803	545.47	23297	2905.14	24759	1225.22	25763	2875.41
RLTR10A|ERV2|Mus	ERV2	411	1024	60.21	4310	510	4332	203.42	4859	514.6
RLTR10B2|ERV2|Mus musculus	ERV2	380	3687	234.47	10583	1354.43	10239	520.02	11630	1332.19
RLTR10B_Rat|ERV2|Rattus norvegicus	ERV2	331	0	0	0	0	0	0	0	0
RLTR10D|ERV2|Mus	ERV2	359	290	19.52	1707	231.24	856	46.02	1940	235.22
RLTR10D2|ERV2|Mus musculus	ERV2	357	171	11.58	1010	137.59	964	52.11	1198	146.07
RLTR10E|ERV2|Mus musculus	ERV2	314	169	13.01	594	92	373	22.93	670	92.88
RLTR10F|ERV2|Mus musculus	ERV2	312	723	56	2923	455.62	1738	107.51	3180	443.65
RLTR10_Rat|ERV2|Rattus	ERV2	361	3	0.2	21	2.83	11	0.59	13	1.57
RLTR11A|ERV2|Mus musculus	ERV2	529	71	3.24	556	51.12	118	4.3	551	45.34
RLTR11A2|ERV2|Muridae	ERV2	527	100	4.59	681	62.84	178	6.52	668	55.17
RLTR11B|ERV2|Mus musculus	ERV2	454	68	3.62	464	49.7	111	4.72	501	48.03
RLTR11C_MM|ERV2|Mus musculus	ERV2	572	7	0.3	56	4.76	12	0.4	80	6.09
RLTR11D|ERV2|Murinae	ERV2	501	14	0.68	157	15.24	35	1.35	170	14.77
RLTR12|LTR Retrotransposon|Mus musculus	LTR Retrotransposon	354	0	0	0	0	0	0	3	0.37
RLTR12A|ERV2|Mus musculus	ERV2	584	71	2.94	533	44.39	104	3.44	592	44.12
RLTR12B|ERV2|Mus musculus	ERV2	550	12	0.53	114	10.08	17	0.6	109	8.63
RLTR12B2|ERV2|Mus musculus	ERV2	550	5	0.22	73	6.45	8	0.28	100	7.91
RLTR12BD_Mm|ERV2|Mus	ERV2	431	28	1.57	203	22.91	36	1.61	196	19.79
RLTR12C|ERV2|Mus musculus	ERV2	511	1	0.05	3	0.29	2	0.08	4	0.34
RLTR12D|ERV2|Mus musculus	ERV2	467	11	0.57	52	5.42	7	0.29	50	4.66
RLTR12E|ERV2|Mus musculus	ERV2	585	9	0.37	82	6.82	11	0.36	84	6.25
RLTR12F|ERV2|Mus musculus	ERV2	625	2	0.08	9	0.7	2	0.06	15	1.04
RLTR12G|ERV2|Mus musculus	ERV2	540	12	0.54	71	6.39	19	0.68	110	8.87
RLTR12H|ERV2|Mus musculus	ERV2	609	10	0.4	65	5.19	20	0.63	105	7.5
RLTR13A|ERV2|Mus musculus	ERV2	857	583	16.44	3511	199.24	1079	24.3	3702	188.03
RLTR13A1|ERV2|Mus musculus	ERV2	873	446	12.35	2229	124.17	937	20.71	2338	116.57
RLTR13A2|ERV2|Mus musculus	ERV2	966	863	21.59	4545	228.82	1439	28.75	5049	227.51
RLTR13A3|ERV2|Mus musculus	ERV2	976	618	15.3	3875	193.09	1185	23.43	4307	192.09
RLTR13B|Endogenous Retrovirus|Mus musculus	Endogenous Retrovirus	907	362	9.65	1982	106.27	675	14.36	2179	104.57
RLTR13B1|ERV2|Mus musculus	ERV2	893	4485	121.37	10838	590.24	9286	200.69	12156	592.53
RLTR13B2|ERV2|Mus musculus	ERV2	822	2407	70.76	6144	363.51	4424	103.87	6781	359.08
RLTR13B3|ERV2|Mus musculus	ERV2	943	1167	29.91	3952	203.82	2322	47.52	4333	200.01
RLTR13B4|ERV2|Mus musculus	ERV2	799	1574	47.61	4924	299.71	3307	79.88	5553	302.52
RLTR13C1|ERV2|Mus musculus	ERV2	1010	579	13.85	2499	120.33	1054	20.14	2744	118.26
RLTR13C2|ERV2|Mus musculus	ERV2	815	3158	93.64	9120	544.21	6134	145.26	10069	537.77
RLTR13C3|ERV2|Mus musculus	ERV2	1010	683	16.34	2125	102.32	1337	25.55	2384	102.74
RLTR13D|Endogenous Retrovirus|Mus musculus	Endogenous Retrovirus	1004	612	14.73	2166	104.92	1319	25.35	2449	106.18
RLTR13D1|ERV2|Mus musculus	ERV2	828	636	18.56	3511	206.22	1003	23.38	3816	200.61
RLTR13D2|ERV2|Mus musculus	ERV2	1057	304	6.95	1674	77.02	457	8.34	1854	76.35
RLTR13D3|ERV2|Mus musculus	ERV2	1156	249	5.21	1532	64.45	397	6.63	1616	60.85
RLTR13D3A|ERV2|Mus musculus	ERV2	836	220	6.36	1313	76.38	338	7.8	1363	70.97
RLTR13D3A1|ERV2|Mus musculus	ERV2	951	670	17.03	3688	188.6	888	18.02	3996	182.9
RLTR13D4|ERV2|Mus musculus	ERV2	1055	927	21.23	2948	135.9	1597	29.21	3263	134.63
RLTR13D5|ERV2|Mus musculus	ERV2	1040	1796	41.73	6813	318.59	3487	64.71	7496	313.74
RLTR13D6|ERV2|Mus musculus	ERV2	916	772	20.37	2806	148.98	1221	25.73	3075	146.12
RLTR13E|ERV2|Mus musculus	ERV2	993	853	20.76	3780	185.13	1620	31.49	3941	172.75
RLTR13F|ERV2|Mus musculus	ERV2	918	432	11.37	2007	106.33	692	14.55	2293	108.73
RLTR13G|ERV2|Mus musculus	ERV2	883	483	13.22	2020	111.26	813	17.77	2351	115.89
RLTR14|ERV1|Mus musculus	ERV1	382	100	6.33	603	76.77	156	7.88	726	82.73
RLTR14_I|ERV1|Muridae	ERV1	5317	31	0.14	236	2.16	27	0.1	277	2.27
RLTR14_RN|ERV1|Murinae	ERV1	440	15	0.82	122	13.48	11	0.48	116	11.48
RLTR16|ERV2|Mus musculus	ERV2	444	28	1.52	102	11.17	62	2.69	105	10.29
RLTR16B_MM|ERV2|Mus musculus	ERV2	700	336	11.6	1477	102.62	680	18.75	1593	99.06
RLTR16C_MM|ERV2|Mus musculus	ERV2	627	5	0.19	15	1.16	11	0.34	28	1.94
RLTR16_Rn|ERV2|Rattus norvegicus	ERV2	680	23	0.82	126	9.01	35	0.99	129	8.26
RLTR17B_Mm|ERV2|Mus musculus	ERV2	802	60	1.81	261	15.83	51	1.23	234	12.7
RLTR17C_Mm|ERV2|Mus musculus	ERV2	804	21	0.63	157	9.5	13	0.31	188	10.18
RLTR17D_Mm|ERV2|Mus musculus	ERV2	873	57	1.58	414	23.06	59	1.3	389	19.4
RLTR17_MM|ERV2|Mus musculus	ERV2	1950	1687	20.91	8488	211.69	2741	27.13	9092	202.95
RLTR18|ERV2|Muridae	ERV2	616	15	0.59	88	6.95	12	0.38	78	5.51
RLTR18_I|ERV2|Muridae	ERV2	5361	3	0.01	77	0.7	7	0.03	72	0.58
RLTR18_MM|ERV2|Mus musculus	ERV2	470	1	0.05	26	2.69	9	0.37	37	3.43
RLTR19|ERV3|Rattus	ERV3	504	86	4.12	544	52.49	92	3.52	614	53.03
RLTR19-int|ERV3|Muridae	ERV3	5506	40	0.18	324	2.86	53	0.19	338	2.67
RLTR19A2|ERV3|Mus musculus	ERV3	507	3	0.14	33	3.17	1	0.04	36	3.09
RLTR19A_MM|ERV3|Mus musculus	ERV3	500	35	1.69	227	22.08	45	1.74	241	20.98
RLTR19B_MM|ERV3|Mus musculus	ERV3	718	101	3.4	556	37.66	98	2.63	580	35.16
RLTR19C_MM|ERV3|Mus musculus	ERV3	507	32	1.53	168	16.12	31	1.18	225	19.32
RLTR19D|ERV3|Mus musculus	ERV3	438	1	0.06	9	1	2	0.09	22	2.19
RLTR1A2_MM|ERV1|Mus musculus	ERV1	547	221	9.76	1212	107.76	318	11.22	1386	110.29
RLTR1B_MM|ERV1|Mus musculus	ERV1	513	1491	70.24	6153	583.31	3114	117.15	7169	608.29
RLTR1C_MM|ERV1|Mus musculus	ERV1	504	1170	56.1	6500	627.21	2124	81.33	7445	642.99
RLTR1D2_MM|ERV1|Mus musculus	ERV1	602	196	7.87	1425	115.12	346	11.09	1539	111.28
RLTR1D_MM|ERV1|Mus musculus	ERV1	622	166	6.45	1119	87.49	262	8.13	1261	88.25
RLTR1E_MM|ERV1|Mus musculus	ERV1	648	43	1.6	234	17.56	74	2.2	281	18.88
RLTR1F_Mm|ERV1|Mus musculus	ERV1	590	136	5.57	921	75.92	282	9.22	1160	85.58
RLTR1IAP_MM|LTR Retrotransposon|Mus musculus	LTR Retrotransposon	351	3427	235.95	6203	859.46	9228	507.39	7008	869.07
RLTR1_MM|LTR Retrotransposon|Mus musculus	LTR Retrotransposon	632	23	0.88	149	11.47	40	1.22	173	11.92
RLTR1_Rat1|ERV1|Rattus	ERV1	692	0	0	0	0	0	0	1	0.06
RLTR1_Rat2|ERV1|Rattus	ERV1	593	1	0.04	2	0.16	1	0.03	1	0.07
RLTR1_Rn|ERV1|Rattus norvegicus	ERV1	516	0	0	0	0	0	0	0	0
RLTR20A|ERV2|Muridae	ERV2	541	27	1.21	167	15.01	42	1.5	195	15.69
RLTR20A1_MM|ERV2|Mus musculus	ERV2	468	25	1.29	127	13.2	40	1.65	186	17.3
RLTR20A2B_MM|ERV2|Mus musculus	ERV2	573	17	0.72	146	12.39	54	1.82	148	11.24
RLTR20A2_MM|ERV2|Mus musculus	ERV2	507	50	2.38	213	20.43	72	2.74	256	21.98
RLTR20A3_MM|ERV2|Mus musculus	ERV2	548	126	5.56	212	18.81	200	7.04	226	17.95
RLTR20A4|ERV2|Murinae	ERV2	585	1396	57.67	569	47.3	1985	65.49	620	46.13
RLTR20B1_MM|ERV2|Mus musculus	ERV2	569	29	1.23	146	12.48	46	1.56	166	12.7
RLTR20B2_MM|ERV2|Mus musculus	ERV2	575	48	2.02	251	21.23	61	2.05	267	20.21
RLTR20B3|ERV2|Muridae	ERV2	577	27	1.13	194	16.35	54	1.81	181	13.65
RLTR20B3A_MM|ERV2|Mus musculus	ERV2	589	18	0.74	118	9.74	55	1.8	120	8.87
RLTR20B4_MM|ERV2|Mus musculus	ERV2	566	18	0.77	169	14.52	44	1.5	157	12.07
RLTR20B5_MM|ERV2|Mus musculus	ERV2	578	74	3.09	308	25.92	136	4.54	314	23.65
RLTR20C1_MM|ERV2|Mus musculus	ERV2	570	753	31.92	354	30.2	1106	37.45	376	28.71
RLTR20C2_MM|ERV2|Mus musculus	ERV2	497	543	26.4	431	42.17	834	32.39	454	39.76
RLTR20C_MM|ERV2|Mus musculus	ERV2	508	31	1.47	232	22.21	49	1.86	253	21.68
RLTR20D_MM|ERV2|Mus musculus	ERV2	570	37	1.57	215	18.34	96	3.25	259	19.78
RLTR21_MM|LTR Retrotransposon|Mus musculus	LTR Retrotransposon	375	0	0	10	1.3	0	0	13	1.51
RLTR23_MM|ERV2|Mus musculus	ERV2	606	868	34.61	290	23.27	1279	40.73	376	27.01
RLTR24B_MM|ERV1|Mus musculus	ERV1	435	8	0.44	47	5.25	5	0.22	57	5.7
RLTR24_MM|ERV1|Mus musculus	ERV1	617	46	1.8	265	20.89	54	1.69	256	18.06
RLTR25B|ERV2|Muridae	ERV2	1028	132	3.1	722	34.16	177	3.32	756	32.01
RLTR25_MM|LTR Retrotransposon|Mus musculus	LTR Retrotransposon	1834	370	4.88	1710	45.34	454	4.78	1904	45.19
RLTR26|ERV2|Muridae	ERV2	671	81	2.92	611	44.28	302	8.69	641	41.58
RLTR26B_MM|ERV2|Mus musculus	ERV2	716	18	0.61	121	8.22	26	0.7	139	8.45
RLTR26B_Rn|ERV2|Rattus norvegicus	ERV2	711	0	0	3	0.21	4	0.11	1	0.06
RLTR26C_MM|ERV2|Mus musculus	ERV2	674	9	0.32	87	6.28	20	0.57	87	5.62
RLTR26D_MM|ERV2|Mus musculus	ERV2	800	11	0.33	96	5.84	19	0.46	94	5.11
RLTR26_MM|ERV2|Muridae	ERV2	709	17	0.58	125	8.57	64	1.74	138	8.47
RLTR26_Rn|ERV2|Rattus norvegicus	ERV2	601	0	0	0	0	0	0	0	0
RLTR27_MM|LTR Retrotransposon|Mus musculus	LTR Retrotransposon	312	222	17.2	1507	234.9	1162	71.88	1716	239.4
RLTR28_MM|LTR Retrotransposon|Mus musculus	LTR Retrotransposon	453	20	1.07	93	9.98	34	1.45	133	12.78
RLTR29_MM|LTR Retrotransposon|Mus musculus	LTR Retrotransposon	697	46	1.59	372	25.96	72	1.99	434	27.1
RLTR2IAP_MM|LTR Retrotransposon|Mus musculus	LTR Retrotransposon	492	2432	119.45	6071	600.1	7450	292.24	7080	626.38
RLTR2aIAP_MM|LTR Retrotransposon|Mus musculus	LTR Retrotransposon	406	2921	173.86	6148	736.44	8909	423.49	6913	741.16
RLTR30|ERV1|Muridae	ERV1	379	9	0.57	40	5.13	8	0.41	40	4.59
RLTR30B_MM|ERV1|Mus musculus	ERV1	482	31	1.55	231	23.31	68	2.72	266	24.02
RLTR30C_MM|ERV1|Mus musculus	ERV1	500	15	0.72	140	13.62	27	1.04	154	13.41
RLTR30D2_MM|ERV1|Mus musculus	ERV1	664	38	1.38	288	21.09	39	1.13	357	23.4
RLTR30D_MM|ERV1|Mus musculus	ERV1	482	36	1.8	221	22.3	38	1.52	215	19.42
RLTR30D_RN|ERV1|Murinae	ERV1	453	6	0.32	23	2.47	8	0.34	39	3.75
RLTR30E_MM|ERV1|Mus musculus	ERV1	548	31	1.37	160	14.2	39	1.37	158	12.55
RLTR30_MM|ERV1|Mus musculus	ERV1	441	205	11.23	1245	137.3	480	21.01	1363	134.53
RLTR31B2|ERV2|Murinae	ERV2	391	9	0.56	79	9.83	10	0.49	91	10.13
RLTR31B_MM|ERV2|Mus musculus	ERV2	427	5811	328.87	4342	494.53	8726	394.4	5123	522.23
RLTR31C_MM|ERV2|Mus musculus	ERV2	478	59	2.98	349	35.51	87	3.51	348	31.69
RLTR31M|ERV2|Murinae	ERV2	585	87	3.59	448	37.24	100	3.3	519	38.62
RLTR31M3D2_Rn|ERV2|Rattus norvegicus	ERV2	634	0	0	0	0	0	0	0	0
RLTR31M3D_Rn|ERV2|Rattus norvegicus	ERV2	783	0	0	0	0	0	0	0	0
RLTR31_MM|ERV2|Mus musculus	ERV2	366	82	5.41	525	69.76	169	8.91	556	66.12
RLTR31_Mur|ERV2|Muridae	ERV2	553	21	0.92	123	10.82	27	0.94	171	13.46
RLTR31_Rn1|ERV2|Rattus	ERV2	561	79	3.4	411	35.63	100	3.44	377	29.25
RLTR31_Rn2|ERV2|Rattus	ERV2	684	1	0.04	5	0.36	1	0.03	1	0.06
RLTR31_Rn3|ERV2|Rattus	ERV2	591	3	0.12	13	1.07	3	0.1	15	1.1
RLTR32B_Rn|ERV2|Rattus norvegicus	ERV2	608	0	0	0	0	1	0.03	0	0
RLTR32C_Rn|ERV2|Rattus norvegicus	ERV2	634	0	0	1	0.08	0	0	0	0
RLTR32_Rn|ERV2|Rattus norvegicus	ERV2	670	1010	36.43	311	22.57	1336	38.48	354	23
RLTR33_MM|ERV3|Mus musculus	ERV3	820	257	7.57	1721	102.07	362	8.52	1976	104.89
RLTR34B_MM|ERV2|Mus musculus	ERV2	637	1	0.04	26	1.99	8	0.24	24	1.64
RLTR34C_MM|ERV2|Mus musculus	ERV2	611	14	0.55	97	7.72	20	0.63	89	6.34
RLTR34D_MM|ERV2|Mus musculus	ERV2	640	6	0.23	55	4.18	11	0.33	56	3.81
RLTR34_MM|ERV2|Mus musculus	ERV2	509	766	36.37	501	47.87	1176	44.59	602	51.48
RLTR35B_MM|ERV3|Mus musculus	ERV3	479	7	0.35	60	6.09	9	0.36	64	5.82
RLTR35_MM|ERV3|Mus musculus	ERV3	467	269	13.92	1431	149.02	448	18.51	1646	153.42
RLTR3IAP_MA|LTR Retrotransposon|Mesocricetus auratus	LTR Retrotransposon	376	1	0.06	14	1.81	6	0.31	9	1.04
RLTR40_MM|LTR Retrotransposon|Mus musculus	LTR Retrotransposon	850	16	0.45	105	6.01	21	0.48	73	3.74
RLTR40_Rn|ERV1|Rattus norvegicus	ERV1	484	1	0.05	7	0.7	4	0.16	1	0.09
RLTR41|ERV1|Mus	ERV1	446	67	3.63	380	41.44	133	5.76	465	45.38
RLTR41A2|ERV1|Mus musculus	ERV1	473	77	3.93	500	51.41	139	5.67	554	50.98
RLTR41B|ERV1|Mus musculus	ERV1	404	60	3.59	319	38.4	50	2.39	324	34.91
RLTR41B_Rn|ERV1|Rattus norvegicus	ERV1	423	0	0	0	0	0	0	0	0
RLTR41C|ERV1|Mus musculus	ERV1	545	41	1.82	287	25.61	41	1.45	307	24.52
RLTR41_Rn|ERV1|Rattus norvegicus	ERV1	498	0	0	0	0	0	0	0	0
RLTR42|ERV2|Muridae	ERV2	239	1	0.1	4	0.81	0	0	1	0.18
RLTR42_I|ERV2|Muridae	ERV2	5522	18	0.08	150	1.32	15	0.05	170	1.34
RLTR43A|ERV2|Muridae	ERV2	364	0	0	0	0	0	0	0	0
RLTR43B|ERV2|Muridae	ERV2	375	0	0	0	0	0	0	0	0
RLTR43C|ERV2|Mus musculus	ERV2	366	151	9.97	970	128.89	254	13.39	1091	129.75
RLTR43_Rat|ERV2|Rattus	ERV2	362	0	0	0	0	0	0	0	0
RLTR44A_LTR|ERV2|Mus	ERV2	405	60	3.58	299	35.9	277	13.2	341	36.65
RLTR44B_LTR|ERV2|Mus	ERV2	449	85	4.57	344	37.26	441	18.96	445	43.14
RLTR44C_LTR|ERV2|Mus	ERV2	502	223	10.74	988	95.72	757	29.1	1125	97.55
RLTR44D_LTR|ERV2|Mus	ERV2	486	89	4.43	429	42.93	498	19.78	492	44.07
RLTR44E_LTR|ERV2|Mus	ERV2	452	85	4.54	513	55.2	543	23.18	492	47.38
RLTR46A|ERV2|Mus musculus	ERV2	321	32	2.41	190	28.79	112	6.73	174	23.59
RLTR46A2|ERV2|Mus musculus	ERV2	329	18	1.32	63	9.31	18	1.06	94	12.44
RLTR46B|ERV2|Mus musculus	ERV2	384	85	5.35	454	57.5	109	5.48	499	56.56
RLTR47|ERV2|Mus musculus	ERV2	431	25	1.4	147	16.59	12	0.54	170	17.17
RLTR48A|ERV1|Mus musculus	ERV1	702	395	13.6	2650	183.59	525	14.43	2963	183.72
RLTR48B|ERV1|Mus musculus	ERV1	530	23	1.05	156	14.31	20	0.73	154	12.65
RLTR48C|ERV1|Mus musculus	ERV1	489	172	8.5	877	87.22	160	6.31	1001	89.1
RLTR48_Rn|ERV1|Rattus norvegicus	ERV1	466	0	0	0	0	0	0	0	0
RLTR49|ERV1|Mus musculus	ERV1	780	46	1.43	438	27.31	54	1.34	467	26.06
RLTR4I_MM|ERV1|Mus musculus	ERV1	7587	1711	5.45	10109	64.8	8276	21.05	11302	64.84
RLTR4_MM|ERV1|Mus musculus	ERV1	742	284	9.25	1518	99.49	735	19.12	1742	102.19
RLTR50A|ERV2|Mus musculus	ERV2	403	24	1.44	234	28.24	27	1.29	238	25.71
RLTR50B|ERV2|Mus musculus	ERV2	489	172	8.5	1554	154.55	493	19.46	1780	158.45
RLTR51A_Mm|ERV3|Mus musculus	ERV3	351	1150	79.18	1177	163.08	1597	87.81	1407	174.48
RLTR51B_Mm|ERV3|Mus musculus	ERV3	344	4	0.28	47	6.64	10	0.56	28	3.54
RLTR51_Rn|ERV3|Rattus norvegicus	ERV3	289	0	0	0	0	0	0	0	0
RLTR52_Rn|ERV1|Rattus norvegicus	ERV1	428	0	0	0	0	0	0	0	0
RLTR53B_Mm|ERV3|Mus musculus	ERV3	409	0	0	0	0	1	0.05	0	0
RLTR53_Mm|ERV3|Mus musculus	ERV3	423	16	0.91	132	15.18	45	2.05	157	16.16
RLTR5_MM|ERV1|Mus musculus	ERV1	628	400	15.39	3540	274.14	717	22.03	3786	262.42
RLTR6B_Mm|ERV1|Mus musculus	ERV1	569	1371	58.23	7697	657.87	3099	105.11	8742	668.76
RLTR6C_Mm|ERV1|Mus musculus	ERV1	463	121	6.32	833	87.5	265	11.05	1038	97.59
RLTR6I_MM|ERV1|Mus musculus	ERV1	7778	8005	24.87	54690	341.96	37266	92.47	62344	348.9
RLTR6_MM|ERV1|Mus musculus	ERV1	606	646	25.76	3099	248.7	1222	38.92	3429	246.3
RLTR7_RN|ERV2|Rattus norvegicus	ERV2	286	0	0	0	0	0	0	0	0
RLTR8|ERV2|Mus musculus	ERV2	360	102	6.85	777	104.97	144	7.72	894	108.09
RLTR9A|ERV2|Mus musculus	ERV2	363	51	3.4	263	35.24	114	6.06	275	32.98
RLTR9A2|ERV2|Mus musculus	ERV2	380	52	3.31	281	35.96	147	7.47	352	40.32
RLTR9A3|ERV2|Mus musculus	ERV2	305	111	8.79	614	97.9	189	11.96	658	93.91
RLTR9A3A|ERV2|Mus musculus	ERV2	361	8	0.54	22	2.96	11	0.59	39	4.7
RLTR9A3B|ERV2|Mus musculus	ERV2	390	35	2.17	197	24.57	53	2.62	198	22.1
RLTR9A4|ERV2|Mus musculus	ERV2	363	4	0.27	63	8.44	13	0.69	84	10.07
RLTR9B|ERV2|Mus musculus	ERV2	431	20	1.12	108	12.19	73	3.27	131	13.23
RLTR9B2|ERV2|Mus musculus	ERV2	446	69	3.74	335	36.53	311	13.46	347	33.87
RLTR9C|ERV2|Mus	ERV2	393	13	0.8	56	6.93	22	1.08	60	6.65
RLTR9D|ERV2|Mus musculus	ERV2	412	329	19.3	1301	153.57	979	45.86	1411	149.07
RLTR9D2|ERV2|Mus musculus	ERV2	389	160	9.94	729	91.14	505	25.05	863	96.57
RLTR9E|ERV2|Mus musculus	ERV2	415	492	28.65	2212	259.22	1421	66.08	2634	276.27
RLTR9F|ERV2|Mus musculus	ERV2	429	40	2.25	309	35.03	265	11.92	295	29.93
RLTRETN_MM|ERV2|Mus musculus	ERV2	322	1811	135.91	6706	1012.84	6091	365.07	7638	1032.51
RLTRMRS_PS|LTR Retrotransposon|Phodopus sungorus	LTR Retrotransposon	898	0	0	0	0	0	0	0	0
RLTRSRC_MA|LTR Retrotransposon|Mesocricetus auratus	LTR Retrotransposon	333	0	0	2	0.29	0	0	3	0.39
RMER1|RMER1|Murinae	RMER1	400	25	1.51	104	12.64	48	2.32	113	12.3
RMER10A|ERV3|Mus musculus	ERV3	442	38	2.08	208	22.89	113	4.93	232	22.85
RMER12|ERV2|Muridae	ERV2	1322	378	6.91	2013	74.05	541	7.9	2330	76.72
RMER12B|ERV2|Muridae	ERV2	1404	86	1.48	423	14.65	72	0.99	499	15.47
RMER12C|ERV2|Muridae	ERV2	1369	1580	27.89	2371	84.23	2236	31.52	2670	84.89
RMER13A|ERV2|Muridae	ERV2	860	102	2.87	663	37.49	231	5.18	679	34.37
RMER13A1|ERV2|Muridae	ERV2	809	37	1.11	324	19.48	82	1.96	337	18.13
RMER13A2|ERV2|Muridae	ERV2	779	49	1.52	284	17.73	74	1.83	362	20.23
RMER13B|ERV2|Muridae	ERV2	908	192	5.11	1160	62.13	406	8.63	1263	60.55
RMER15|ERV3|Mus musculus	ERV3	575	178	7.48	1035	87.54	513	17.22	1063	80.47
RMER15-int|ERV3|Muridae	ERV3	4999	2	0.01	4	0.04	1	0	12	0.1
RMER16|ERV2|Muridae	ERV2	533	181	8.21	964	87.96	270	9.78	1077	87.95
RMER16-int|ERV2|Muridae	ERV2	5406	1168	5.22	7512	67.58	1409	5.03	8122	65.4
RMER16A2|ERV2|Muridae	ERV2	486	24	1.19	129	12.91	23	0.91	163	14.6
RMER16A3|ERV2|Muridae	ERV2	457	12	0.63	97	10.32	26	1.1	111	10.57
RMER16B|ERV2|Muridae	ERV2	458	9	0.47	53	5.63	14	0.59	69	6.56
RMER16B2|ERV2|Muridae	ERV2	416	51	2.96	272	31.8	72	3.34	298	31.18
RMER16B3|ERV2|Muridae	ERV2	376	27	1.74	90	11.64	17	0.87	97	11.23
RMER16C|ERV2|Muridae	ERV2	456	34	1.8	214	22.82	36	1.52	244	23.29
RMER16_Mm|ERV2|Muridae	ERV2	552	326	14.27	1631	143.7	446	15.59	1723	135.87
RMER17A|ERV2|Mus musculus	ERV2	770	471	14.78	2130	134.53	1151	28.85	2352	132.96
RMER17A_Rn-I|ERV2|Rattus norvegicus	ERV2	3882	54	0.34	400	5.01	50	0.25	469	5.26
RMER17A_Rn-LTR|ERV2|Rattus norvegicus	ERV2	333	17	1.23	101	14.75	43	2.49	97	12.68
RMER17B|ERV2|Mus musculus	ERV2	928	668	17.4	2587	135.58	1610	33.48	2878	134.99
RMER17B2|ERV2|Mus musculus	ERV2	967	613	15.32	2415	121.46	1326	26.46	2581	116.18
RMER17B_Rn|ERV2|Rattus norvegicus	ERV2	366	14	0.92	43	5.71	19	1	50	5.95
RMER17C|ERV2|Mus musculus	ERV2	410	555	32.71	1760	208.77	958	45.09	1912	202.99
RMER17C2|ERV2|Muridae	ERV2	545	4021	178.3	2674	238.61	5209	184.46	3387	270.51
RMER17C_I|ERV2|Muridae	ERV2	3238	198	1.48	849	12.75	246	1.47	953	12.81
RMER17D2_MM|LTR Retrotransposon|Mus musculus	LTR Retrotransposon	757	873	27.87	3436	220.74	2404	61.29	3833	220.4
RMER17D_MM|LTR Retrotransposon|Mus musculus	LTR Retrotransposon	923	1238	32.41	3102	163.45	2209	46.19	3436	162.04
RMER19|Endogenous Retrovirus|Mus musculus	Endogenous Retrovirus	738	23	0.75	178	11.73	101	2.64	209	12.33
RMER19A_LTR|ERV2|Muridae	ERV2	737	472	15.48	2773	182.98	1227	32.13	3110	183.68
RMER19B|ERV2|Muridae	ERV2	902	497	13.32	2140	115.38	1126	24.09	2495	120.4
RMER19B2|ERV2|Muridae	ERV2	761	270	8.57	1531	97.84	510	12.93	1734	99.18
RMER19C|ERV2|Muridae	ERV2	611	50	1.98	228	18.15	84	2.65	291	20.73
RMER1A|RMER1A|Murinae	RMER1A	1037	61	1.42	405	18.99	245	4.56	440	18.47
RMER1B|RMER1B|Murinae	RMER1B	1062	182	4.14	903	41.35	553	10.05	1055	43.24
RMER2|ERV1|Mus musculus	ERV1	567	224	9.55	1314	112.71	304	10.35	1539	118.15
RMER20|Transposable Element|Mus musculus	Transposable Element	375	4	0.26	8	1.04	4	0.21	21	2.44
RMER20A|ERV2|Mus musculus	ERV2	556	21	0.91	119	10.41	21	0.73	131	10.26
RMER20B|ERV2|Muridae	ERV2	627	21	0.81	106	8.22	19	0.58	117	8.12
RMER20C_Mm|ERV2|Muridae	ERV2	564	7	0.3	71	6.12	18	0.62	93	7.18
RMER21B|ERV1|Mus musculus	ERV1	874	34	0.94	229	12.74	253	5.59	272	13.55
RMER2B_Rn|ERV1|Rattus norvegicus	ERV1	527	89	4.08	476	43.93	90	3.3	515	42.54
RMER2_Rn|ERV1|Rattus norvegicus	ERV1	547	128	5.65	804	71.48	156	5.5	911	72.49
RMER3|ERV2|Rattus norvegicus	ERV2	574	0	0	0	0	0	0	0	0
RMER3-int|ERV2|Rattus	ERV2	2684	1	0.01	0	0	0	0	1	0.02
RMER30|hAT|Muridae	hAT	202	0	0	0	0	0	0	0	0
RMER3B2_LTR|ERV2|Rattus norvegicus	ERV2	609	0	0	0	0	0	0	0	0
RMER3B_LTR|ERV2|Rattus	ERV2	582	0	0	0	0	0	0	0	0
RMER3C|ERV2|Rattus	ERV2	626	0	0	0	0	0	0	0	0
RMER3D-int|ERV2|Muridae	ERV2	2842	34	0.29	160	2.74	51	0.35	179	2.74
RMER3D1A_LTR|ERV2|Rattus norvegicus	ERV2	613	0	0	0	0	0	0	0	0
RMER3D1_LTR|ERV2|Muridae	ERV2	624	0	0	0	0	0	0	0	0
RMER3D2_LTR|ERV2|Muridae	ERV2	590	0	0	0	0	0	0	0	0
RMER3D3_LTR|ERV2|Muridae	ERV2	593	0	0	0	0	0	0	0	0
RMER3D4_LTR|ERV2|Muridae	ERV2	583	0	0	0	0	0	0	0	0
RMER4|LTR Retrotransposon|Murinae	LTR Retrotransposon	509	17	0.81	95	9.08	35	1.33	95	8.12
RMER4A_LTR|ERV2|Muridae	ERV2	466	93	4.82	566	59.07	182	7.54	593	55.39
RMER4B_LTR|ERV2|Muridae	ERV2	585	220	9.09	1225	101.84	401	13.23	1288	95.84
RMER5|ERV1|Rodentia	ERV1	534	14	0.63	68	6.19	14	0.51	90	7.34
RMER6-int|ERV2|Muridae	ERV2	3177	31	0.24	223	3.41	23	0.14	246	3.37
RMER6A|ERV2|Murinae	ERV2	756	1236	39.51	4667	300.23	2621	66.91	5107	294.04
RMER6B|ERV2|Murinae	ERV2	461	136	7.13	698	73.64	256	10.72	734	69.3
RMER6BA|ERV2|Murinae	ERV2	562	55	2.36	384	33.23	77	2.64	342	26.49
RMER6C|ERV2|Mus musculus	ERV2	671	1088	39.18	3901	282.74	2545	73.2	4332	281.02
RMER6D|ERV2|Mus musculus	ERV2	771	351	11	1356	85.53	755	18.9	1513	85.42
RNALUIII|SINE1/7SL|Rattus norvegicus	SINE1/7SL	81	0	0	0	0	0	0	0	0
RNERV19|ERV1|Rattus	ERV1	7735	61	0.19	106	0.67	91	0.23	130	0.73
RNERVK23|ERV2|Muridae	ERV2	8217	0	0	1	0.01	0	0	1	0.01
RNERVK8c|ERV2|Rattus	ERV2	5782	0	0	4	0.03	1	0	4	0.03
RNERVK8d_I|ERV2|Rattus	ERV2	3269	0	0	0	0	0	0	0	0
RNERVK9|ERV2|Rattus	ERV2	6009	0	0	6	0.05	4	0.01	5	0.04
RNIAP1a|ERV2|Rattus	ERV2	7190	0	0	0	0	0	0	0	0
RNIAP1aLTR|ERV2|Rattus	ERV2	369	1	0.07	0	0	2	0.1	4	0.47
RNIAP1b|ERV2|Rattus	ERV2	7553	3	0.01	43	0.28	6	0.02	43	0.25
RNIAP1bLTR|ERV2|Rattus	ERV2	336	0	0	0	0	0	0	0	0
RNLTR10|ERV1|Rattus	ERV1	569	5	0.21	34	2.91	4	0.14	37	2.83
RNLTR10A|ERV1|Rattus	ERV1	460	30	1.58	189	19.98	42	1.76	183	17.32
RNLTR10A2|ERV1|Rattus norvegicus	ERV1	509	0	0	0	0	0	0	0	0
RNLTR11-int|ERV2|Rattus	ERV2	6837	65	0.23	401	2.85	78	0.22	386	2.46
RNLTR11a|ERV2|Rattus	ERV2	353	0	0	0	0	0	0	0	0
RNLTR11b|ERV2|Rattus	ERV2	367	0	0	0	0	0	0	0	0
RNLTR11c_LTR|ERV2|Rattus	ERV2	370	0	0	0	0	0	0	0	0
RNLTR12|ERV1|Rattus	ERV1	556	2	0.09	11	0.96	6	0.21	14	1.1
RNLTR12-int|ERV1|Rattus	ERV1	5285	7815	35.73	1611	14.82	8935	32.63	1745	14.37
RNLTR13|ERV2|Rattus	ERV2	1269	0	0	0	0	0	0	0	0
RNLTR14-int|ERV2|Rattus	ERV2	6340	7	0.03	22	0.17	10	0.03	31	0.21
RNLTR15A2_LTR|ERV2|Rattus	ERV2	1495	565	9.13	1206	39.23	699	9.02	1366	39.77
RNLTR15A_LTR|ERV2|Rattus	ERV2	1625	513	7.63	1144	34.24	722	8.57	1290	34.55
RNLTR16|ERV1|Rattus	ERV1	472	0	0	0	0	0	0	0	0
RNLTR16B|ERV1|Rattus norvegicus	ERV1	478	0	0	0	0	0	0	0	0
RNLTR16C|ERV1|Rattus norvegicus	ERV1	466	0	0	0	0	0	0	0	0
RNLTR16C2|ERV1|Rattus norvegicus	ERV1	461	0	0	0	0	0	0	0	0
RNLTR17|ERV1|Rattus	ERV1	678	0	0	0	0	0	0	0	0
RNLTR17_I|ERV1|Rattus	ERV1	5822	3	0.01	15	0.13	2	0.01	8	0.06
RNLTR18|ERV2|Rattus	ERV2	345	0	0	0	0	0	0	0	0
RNLTR19|ERV1|Rattus	ERV1	503	0	0	0	0	0	0	0	0
RNLTR19A|ERV1|Rattus	ERV1	496	0	0	0	0	0	0	0	0
RNLTR19A2|ERV1|Rattus norvegicus	ERV1	513	0	0	0	0	0	0	0	0
RNLTR19B|ERV1|Rattus	ERV1	565	0	0	0	0	0	0	0	0
RNLTR19BX|ERV1|Rattus norvegicus	ERV1	604	0	0	0	0	0	0	0	0
RNLTR20|ERV1|Rattus	ERV1	658	0	0	0	0	0	0	0	0
RNLTR21|ERV1|Rattus	ERV1	476	0	0	0	0	0	0	0	0
RNLTR21B|ERV1|Rattus norvegicus	ERV1	709	0	0	0	0	0	0	0	0
RNLTR21_I|ERV1|Rattus	ERV1	5652	0	0	1	0.01	0	0	2	0.02
RNLTR23|ERV2|Muridae	ERV2	642	0	0	0	0	0	0	0	0
RNLTR2a|ERV2|Rattus	ERV2	469	0	0	0	0	0	0	0	0
RNLTR2b|ERV2|Rattus	ERV2	519	0	0	0	0	0	0	0	0
RNLTR2c|ERV2|Rattus norvegicus	ERV2	622	7	0.27	1	0.08	12	0.37	6	0.42
RNLTR2d|ERV2|Rattus norvegicus	ERV2	524	857	39.52	275	25.52	1276	47	319	26.5
RNLTR2e|ERV2|Rattus norvegicus	ERV2	475	0	0	0	0	0	0	0	0
RNLTR3c|ERV2|Rattus	ERV2	466	0	0	0	0	0	0	0	0
RNLTR3d|ERV2|Rattus norvegicus	ERV2	527	0	0	0	0	0	0	0	0
RNLTR4-int|ERV2|Rattus	ERV2	4784	39	0.2	265	2.69	99	0.4	329	2.99
RNLTR4a|ERV2|Rattus	ERV2	379	0	0	0	0	0	0	0	0
RNLTR4b|ERV2|Rattus	ERV2	375	0	0	0	0	0	0	0	0
RNLTR4c|ERV2|Rattus	ERV2	379	4	0.26	18	2.31	18	0.92	24	2.76
RNLTR4d|ERV2|Rattus norvegicus	ERV2	304	2	0.16	7	1.12	6	0.38	9	1.29
RNLTR4d_I|ERV2|Rattus norvegicus	ERV2	6071	126	0.5	850	6.81	256	0.81	905	6.49
RNLTR5|ERV2|Rattus	ERV2	461	0	0	0	0	0	0	0	0
RNLTR5-int|ERV2|Rattus	ERV2	4756	13	0.07	20	0.2	10	0.04	18	0.16
RNLTR5A|ERV2|Rattus	ERV2	491	0	0	0	0	0	0	0	0
RNLTR5B|ERV2|Rattus	ERV2	491	0	0	0	0	0	0	0	0
RNLTR5C|ERV2|Rattus	ERV2	513	0	0	0	0	0	0	0	0
RNLTR5D|ERV2|Rattus	ERV2	413	0	0	0	0	0	0	0	0
RNLTR7_I|ERV1|Rattus	ERV1	4679	8	0.04	21	0.22	3	0.01	23	0.21
RNLTR7a|ERV1|Rattus	ERV1	596	0	0	2	0.16	1	0.03	0	0
RNLTR7a2|ERV1|Rattus norvegicus	ERV1	526	0	0	1	0.09	3	0.11	0	0
RNLTR7b|ERV1|Rattus	ERV1	576	0	0	0	0	0	0	0	0
RNLTR8A|ERV2|Rattus	ERV2	524	1	0.05	0	0	1	0.04	0	0
RNLTR8B|ERV2|Rattus	ERV2	453	0	0	0	0	0	0	0	0
RNLTR8C|ERV2|Rattus	ERV2	436	0	0	0	0	0	0	0	0
RNLTR8C2|ERV2|Rattus norvegicus	ERV2	303	0	0	0	0	0	0	0	0
RNLTR8C2_I|ERV2|Rattus norvegicus	ERV2	6584	2	0.01	16	0.12	5	0.01	10	0.07
RNLTR8D|ERV2|Rattus	ERV2	355	0	0	0	0	0	0	0	0
RNLTR8E|ERV2|Rattus norvegicus	ERV2	354	0	0	0	0	0	0	0	0
RNLTR8F|ERV2|Rattus norvegicus	ERV2	291	0	0	0	0	0	0	0	0
RNLTR9_LTR|ERV2|Rattus	ERV2	335	0	0	0	0	0	0	0	0
RNLTRE|ERV2|Rattus norvegicus	ERV2	465	0	0	0	0	0	0	0	0
RNNICER2-int|ERV1|Rattus	ERV1	5033	0	0	6	0.06	1	0	1	0.01
RNNICER3_I|ERV1|Rattus	ERV1	7478	0	0	0	0	1	0	8	0.05
RNSAT1a|Satellite|Rattus	Satellite	168	39	5.61	98	28.37	50	5.74	118	30.57
RNSAT1b|Satellite|Rattus	Satellite	168	6	0.86	18	5.21	8	0.92	16	4.15
RNSAT1c|Satellite|Rattus	Satellite	168	7	1.01	25	7.24	10	1.15	25	6.48
RSINE1|SINE2/tRNA|Rodentia	SINE2/tRNA	177	19	2.59	10	2.75	23	2.51	8	1.97
RSINE2|SINE2/tRNA|Rodentia	SINE2/tRNA	334	786	56.87	329	47.91	1129	65.24	418	54.48
RSINE2A|SINE2/tRNA|Rodentia	SINE2/tRNA	303	26	2.07	9	1.44	35	2.23	14	2.01
RatERVL|ERV3|Rattus	ERV3	5569	4163	18.06	22899	199.97	10812	37.47	25479	199.15
RatSatRep2|Transposable Element|Rattus	Transposable Element	4820	546	2.74	407	4.11	755	3.02	498	4.5
Ricksha_a|MuDR|Eutheria	MuDR	1181	0	0	0	0	0	0	0	0
RodERV21|ERV1|Rodentia	ERV1	4991	4	0.02	36	0.35	6	0.02	27	0.24
SAT1_Dor|SAT|Dipodomys ordii	SAT	3368	0	0	0	0	0	0	0	0
SATI_RN|SAT|Rattus norvegicus	SAT	370	0	0	0	0	0	0	0	0
SATMIN|SAT|Mus musculus	SAT	362	2042152	136328	723258	97166.4	2227155	118737	772012	92829.1
SINEB1_MU|SINE1/7SL|Meriones unguiculatus	SINE1/7SL	133	1927	350.13	1140	416.85	2916	423.14	1260	412.37
SINEB2_MU|SINE2/tRNA|Meriones unguiculatus	SINE2/tRNA	97	2500	622.83	1846	925.53	4398	875.04	2102	943.26
SLTR29_Str|ERV1|Ictidomys tridecemlineatus	ERV1	591	0	0	0	0	0	0	0	0
SP-D-Geo|SINE1/7SL|Dipodomys	SINE1/7SL	237	0	0	0	0	0	0	0	0
SQR1_MM|SAT|Mus musculus	SAT	687	92	3.24	58	4.11	115	3.23	53	3.36
SQR2_MM|SAT|Mus musculus	SAT	632	325	12.43	102	7.85	328	10.02	107	7.37
SQR4_MM|SAT|Mus musculus	SAT	429	18374	1035.02	2013	228.2	21026	945.9	1923	195.11
SRV_MM-int|ERV2|Mus	ERV2	6139	118	0.46	920	7.29	119	0.37	965	6.84
SRV_RN-LTR|ERV2|Rattus	ERV2	444	0	0	0	0	0	0	0	0
SRV_RN_I|ERV2|Rattus	ERV2	7465	0	0	0	0	0	0	0	0
STR1|SINE1/7SL|Ictidomys tridecemlineatus	SINE1/7SL	89	0	0	0	0	0	0	0	0
STR47|STR47|Microtus levis	STR47	47	0	0	0	0	0	0	0	0
STRID1|SINE2/tRNA|Ictidomys tridecemlineatus	SINE2/tRNA	94	6	1.54	0	0	4	0.82	0	0
STRID2|SINE2/tRNA|Ictidomys tridecemlineatus	SINE2/tRNA	132	0	0	0	0	0	0	0	0
STRID3|SINE2/tRNA|Ictidomys tridecemlineatus	SINE2/tRNA	170	42	5.97	29	8.3	76	8.63	33	8.45
STRID4|SINE2/tRNA|Ictidomys tridecemlineatus	SINE2/tRNA	138	0	0	0	0	0	0	0	0
STRIDE1|SINE1/7SL|Ictidomys tridecemlineatus	SINE1/7SL	210	0	0	0	0	0	0	0	0
STRIDE2|SINE1/7SL|Ictidomys tridecemlineatus	SINE1/7SL	196	0	0	0	0	0	0	0	0
STRIDE_Cpo|SINE1/7SL|Cavia porcellus	SINE1/7SL	196	1	0.12	2	0.5	0	0	1	0.22
STRIDM|SINE2/tRNA|Ictidomys tridecemlineatus	SINE2/tRNA	298	3	0.24	2	0.33	2	0.13	2	0.29
TAR1|Satellite|Eutheria	Satellite	2111	1	0.01	0	0	1	0.01	0	0
THER1|SINE2/tRNA|Mammalia	SINE2/tRNA	263	0	0	0	0	0	0	0	0
THER2|SINE2/tRNA|Mammalia	SINE2/tRNA	169	0	0	0	0	0	0	0	0
TIGGER5_A|Mariner/Tc1|Eutheria	Mariner/Tc1	351	0	0	0	0	0	0	0	0
TIGGER5_B|Mariner/Tc1|Eutheria	Mariner/Tc1	446	0	0	0	0	0	0	0	0
Tigger10|Mariner/Tc1|Mammalia	Mariner/Tc1	1843	0	0	0	0	0	0	0	0
Tigger12|Mariner/Tc1|Mammalia	Mariner/Tc1	1959	0	0	0	0	0	0	0	0
Tigger12A|Mariner/Tc1|Mammalia	Mariner/Tc1	791	0	0	0	0	0	0	0	0
Tigger13a|Mariner/Tc1|Mammalia	Mariner/Tc1	771	0	0	0	0	0	0	0	0
Tigger14a|Mariner/Tc1|Mammalia	Mariner/Tc1	329	0	0	0	0	0	0	0	0
Tigger15a|Mariner/Tc1|Mammalia	Mariner/Tc1	715	0	0	0	0	0	0	0	0
Tigger16a|Mariner/Tc1|Mammalia	Mariner/Tc1	933	0	0	0	0	0	0	0	0
Tigger16b|Mariner/Tc1|Mammalia	Mariner/Tc1	337	0	0	0	0	0	0	0	0
Tigger2b|Mariner/Tc1|Rodentia	Mariner/Tc1	726	0	0	0	0	0	0	0	0
Tigger9b|Mariner/Tc1|Eutheria	Mariner/Tc1	624	0	0	0	0	0	0	0	0
UCON100|DNA transposon|Mammalia	DNA transposon	122	0	0	0	0	0	0	0	0
UCON101|Repetitive element|Mammalia	Repetitive element	120	0	0	0	0	0	0	0	0
UCON102|Repetitive element|Mammalia	Repetitive element	107	0	0	0	0	0	0	0	0
UCON103|Repetitive element|Mammalia	Repetitive element	152	0	0	0	0	0	0	0	0
UCON104|Mariner/Tc1|Mammalia	Mariner/Tc1	177	0	0	0	0	0	0	0	0
UCON105|Repetitive element|Mammalia	Repetitive element	159	0	0	0	0	0	0	0	0
UCON106|Repetitive element|Mammalia	Repetitive element	191	0	0	0	0	0	0	0	0
UCON107|hAT|Mammalia	hAT	205	2	0.24	0	0	0	0	0	0
UCON132a|hAT|Mammalia	hAT	153	0	0	0	0	0	0	0	0
UCON132b|hAT|Mammalia	hAT	148	0	0	0	0	0	0	0	0
UCON32|Repetitive element|Mammalia	Repetitive element	246	0	0	0	0	0	0	0	0
UCON33|Repetitive element|Mammalia	Repetitive element	275	0	0	0	0	0	0	0	0
UCON34|Repetitive element|Mammalia	Repetitive element	125	0	0	0	0	0	0	0	0
UCON35|Repetitive element|Mammalia	Repetitive element	131	0	0	0	0	0	0	0	0
UCON36|Repetitive element|Mammalia	Repetitive element	149	0	0	0	0	0	0	0	0
UCON37|Repetitive element|Mammalia	Repetitive element	143	0	0	0	0	0	0	0	0
UCON38|Repetitive element|Mammalia	Repetitive element	156	0	0	0	0	0	0	0	0
UCON39|DNA transposon|Mammalia	DNA transposon	182	0	0	0	0	0	0	0	0
UCON40|Repetitive element|Mammalia	Repetitive element	315	0	0	0	0	0	0	0	0
UCON41|Repetitive element|Mammalia	Repetitive element	139	0	0	0	0	0	0	0	0
UCON42|Mariner/Tc1|Mammalia	Mariner/Tc1	315	0	0	0	0	0	0	0	0
UCON43|Repetitive element|Mammalia	Repetitive element	172	0	0	0	0	0	0	0	0
UCON44|Repetitive element|Mammalia	Repetitive element	183	0	0	0	0	0	0	0	0
UCON45|Repetitive element|Mammalia	Repetitive element	167	0	0	0	0	0	0	0	0
UCON46|Repetitive element|Mammalia	Repetitive element	181	0	0	0	0	0	0	0	0
UCON47|Repetitive element|Mammalia	Repetitive element	165	0	0	0	0	0	0	0	0
UCON48|Repetitive element|Eutheria	Repetitive element	264	0	0	0	0	0	0	0	0
UCON49|L2|Mammalia	L2	141	0	0	0	0	0	0	0	0
UCON50|hAT|Mammalia	hAT	133	0	0	0	0	0	0	0	0
UCON51|Repetitive element|Mammalia	Repetitive element	99	0	0	0	0	0	0	0	0
UCON52|hAT|Mammalia	hAT	122	0	0	0	0	0	0	0	0
UCON53|Repetitive element|Mammalia	Repetitive element	234	0	0	0	0	0	0	0	0
UCON54|Repetitive element|Mammalia	Repetitive element	178	0	0	0	0	0	0	0	0
UCON55|SINE2/tRNA|Mammalia	SINE2/tRNA	170	0	0	0	0	0	0	0	0
UCON56|Repetitive element|Mammalia	Repetitive element	138	0	0	0	0	0	0	0	0
UCON57|Repetitive element|Mammalia	Repetitive element	88	0	0	0	0	0	0	0	0
UCON58|Repetitive element|Mammalia	Repetitive element	142	0	0	0	0	0	0	0	0
UCON59|Repetitive element|Mammalia	Repetitive element	111	0	0	0	0	0	0	0	0
UCON60|Repetitive element|Mammalia	Repetitive element	137	0	0	0	0	0	0	0	0
UCON61|Repetitive element|Mammalia	Repetitive element	137	0	0	0	0	0	0	1	0.32
UCON62|Repetitive element|Mammalia	Repetitive element	124	0	0	0	0	0	0	0	0
UCON63|Repetitive element|Mammalia	Repetitive element	165	0	0	0	0	0	0	0	0
UCON64|Repetitive element|Mammalia	Repetitive element	183	0	0	0	0	0	0	0	0
UCON65|Repetitive element|Mammalia	Repetitive element	177	0	0	0	0	0	0	0	0
UCON66|Repetitive element|Mammalia	Repetitive element	144	0	0	0	0	0	0	0	0
UCON67|Repetitive element|Mammalia	Repetitive element	112	0	0	0	0	0	0	0	0
UCON68|Repetitive element|Mammalia	Repetitive element	132	0	0	0	0	0	0	0	0
UCON69|Repetitive element|Mammalia	Repetitive element	107	0	0	0	0	0	0	0	0
UCON70|Repetitive element|Mammalia	Repetitive element	146	0	0	0	0	0	0	0	0
UCON71|Repetitive element|Mammalia	Repetitive element	126	0	0	0	0	0	0	0	0
UCON72|Repetitive element|Mammalia	Repetitive element	189	0	0	0	0	0	0	0	0
UCON73|Repetitive element|Mammalia	Repetitive element	105	0	0	0	0	0	0	0	0
UCON74|hAT|Mammalia	hAT	659	0	0	0	0	0	0	0	0
UCON75|Repetitive element|Mammalia	Repetitive element	206	0	0	0	0	0	0	0	0
UCON76|Repetitive element|Mammalia	Repetitive element	241	0	0	0	0	0	0	0	0
UCON77|Repetitive element|Mammalia	Repetitive element	117	0	0	0	0	0	0	0	0
UCON78|DNA transposon|Mammalia	DNA transposon	147	0	0	0	0	0	0	0	0
UCON79|hAT|Mammalia	hAT	171	0	0	0	0	0	0	0	0
UCON80|Repetitive element|Mammalia	Repetitive element	142	0	0	0	0	0	0	0	0
UCON81|hAT|Mammalia	hAT	84	0	0	0	0	0	0	0	0
UCON82|Repetitive element|Mammalia	Repetitive element	148	0	0	0	0	0	0	0	0
UCON83|Repetitive element|Mammalia	Repetitive element	102	0	0	0	0	0	0	0	0
UCON84|Repetitive element|Mammalia	Repetitive element	234	0	0	0	0	0	0	0	0
UCON85|Repetitive element|Mammalia	Repetitive element	80	0	0	0	0	0	0	0	0
UCON86|L2|Mammalia	L2	190	0	0	0	0	0	0	0	0
UCON87|Repetitive element|Mammalia	Repetitive element	121	0	0	0	0	0	0	0	0
UCON88|Repetitive element|Mammalia	Repetitive element	112	0	0	0	0	0	0	0	0
UCON89|Repetitive element|Mammalia	Repetitive element	167	0	0	0	0	0	0	0	0
UCON90|Repetitive element|Mammalia	Repetitive element	148	0	0	0	0	0	0	0	0
UCON91|Repetitive element|Mammalia	Repetitive element	146	0	0	0	0	0	0	0	0
UCON92|Repetitive element|Mammalia	Repetitive element	132	0	0	0	0	0	0	0	0
UCON93|Repetitive element|Mammalia	Repetitive element	156	0	0	0	0	0	0	0	0
UCON94|Repetitive element|Mammalia	Repetitive element	133	0	0	0	0	0	0	0	0
UCON95|hAT|Mammalia	hAT	144	0	0	0	0	0	0	0	0
UCON96|Repetitive element|Mammalia	Repetitive element	157	0	0	0	0	0	0	0	0
UCON97|Repetitive element|Mammalia	Repetitive element	137	0	0	0	0	0	0	0	0
UCON98|Repetitive element|Mammalia	Repetitive element	143	0	0	0	0	0	0	0	0
UCON99|DNA transposon|Mammalia	DNA transposon	100	0	0	0	0	0	0	0	0
URR1|hAT|Rodentia	hAT	236	740	75.77	2410	496.63	2036	166.5	2657	490.06
URR1B|DNA transposon|Muridae	DNA transposon	225	533	57.25	1770	382.58	1423	122.06	1929	373.18
X10a_DNA|Mariner/Tc1|Mammalia	Mariner/Tc1	78	0	0	0	0	0	0	0	0
X10b_DNA|Mariner/Tc1|Mammalia	Mariner/Tc1	176	0	0	0	0	0	0	0	0
X11_DNA|DNA transposon|Mammalia	DNA transposon	426	0	0	1	0.11	0	0	6	0.61
X11_LINE|RTE|Mammalia	RTE	275	0	0	0	0	0	0	0	0
X12_DNA|Mariner/Tc1|Mammalia	Mariner/Tc1	307	0	0	0	0	0	0	0	0
X12_LINE|Vingi|Mammalia	Vingi	194	0	0	0	0	0	0	0	0
X13_DNA|Mariner/Tc1|Mammalia	Mariner/Tc1	507	0	0	0	0	0	0	0	0
X13_LINE|Non-LTR Retrotransposon|Mammalia	Non-LTR Retrotransposon	191	0	0	0	0	0	0	0	0
X15_DNA|hAT|Mammalia	hAT	193	0	0	0	0	0	0	0	0
X15_LINE|L2|Mammalia	L2	223	0	0	0	0	0	0	0	0
X17_DNA|Repetitive element|Mammalia	Repetitive element	306	0	0	0	0	0	0	0	0
X17_LINE|CR1|Mammalia	CR1	296	0	0	0	0	0	0	0	0
X18_DNA|DNA transposon|Mammalia	DNA transposon	337	0	0	0	0	0	0	0	0
X18_LINE|CR1|Mammalia	CR1	227	0	0	1	0.21	0	0	0	0
X19_LINE|CR1|Mammalia	CR1	224	0	0	0	0	0	0	0	0
X1_DNA|Mariner/Tc1|Eutheria	Mariner/Tc1	606	0	0	2	0.16	0	0	1	0.07
X1_LR|LTR Retrotransposon|Mammalia	LTR Retrotransposon	162	0	0	0	0	0	0	0	0
X20_DNA|DNA transposon|Mammalia	DNA transposon	199	0	0	0	0	0	0	0	0
X20_LINE|CR1|Mammalia	CR1	253	0	0	0	0	0	0	0	0
X21_DNA|hAT|Mammalia	hAT	159	0	0	0	0	0	0	0	0
X21_LINE|CR1|Mammalia	CR1	185	0	0	4	1.05	1	0.1	3	0.71
X22_DNA|DNA transposon|Mammalia	DNA transposon	149	0	0	0	0	0	0	0	0
X23_DNA|DNA transposon|Mammalia	DNA transposon	218	0	0	0	0	0	0	0	0
X24_DNA|DNA transposon|Mammalia	DNA transposon	173	0	0	0	0	0	0	0	0
X24_LINE|L2|Mammalia	L2	269	0	0	0	0	0	0	0	0
X25_DNA|DNA transposon|Mammalia	DNA transposon	189	0	0	0	0	0	0	0	0
X26_DNA|Mariner/Tc1|Mammalia	Mariner/Tc1	551	0	0	0	0	0	0	0	0
X27_DNA|DNA transposon|Mammalia	DNA transposon	339	0	0	0	0	0	0	0	0
X28_DNA|DNA transposon|Mammalia	DNA transposon	388	0	0	0	0	0	0	0	0
X29a_DNA|DNA transposon|Mammalia	DNA transposon	360	0	0	3	0.41	0	0	4	0.48
X29b_DNA|DNA transposon|Mammalia	DNA transposon	386	0	0	5	0.63	0	0	1	0.11
X2_LR|LTR Retrotransposon|Mammalia	LTR Retrotransposon	179	0	0	1	0.27	0	0	0	0
X2a_DNA|DNA transposon|Mammalia	DNA transposon	155	0	0	0	0	0	0	0	0
X2b_DNA|DNA transposon|Mammalia	DNA transposon	189	0	0	0	0	0	0	0	0
X30_DNA|DNA transposon|Mammalia	DNA transposon	287	0	0	0	0	0	0	0	0
X31_DNA|DNA transposon|Mammalia	DNA transposon	313	0	0	0	0	0	0	0	0
X32_DNA|Mariner/Tc1|Mammalia	Mariner/Tc1	336	0	0	0	0	0	0	0	0
X33a_DNA|Mariner/Tc1|Mammalia	Mariner/Tc1	366	0	0	0	0	0	0	0	0
X34_DNA|DNA transposon|Mammalia	DNA transposon	166	0	0	0	0	0	0	0	0
X3_LINE|Non-LTR Retrotransposon|Mammalia	Non-LTR Retrotransposon	233	0	0	0	0	0	0	0	0
X3_LR|LTR Retrotransposon|Mammalia	LTR Retrotransposon	178	0	0	0	0	0	0	0	0
X4_LR|LTR Retrotransposon|Eutheria	LTR Retrotransposon	331	0	0	0	0	0	0	0	0
X4a_DNA|DNA transposon|Mammalia	DNA transposon	215	0	0	0	0	0	0	0	0
X4b_DNA|DNA transposon|Mammalia	DNA transposon	399	0	0	0	0	0	0	0	0
X5a_DNA|DNA transposon|Mammalia	DNA transposon	176	0	0	0	0	0	0	0	0
X5b_DNA|DNA transposon|Mammalia	DNA transposon	187	0	0	0	0	0	0	0	0
X6a_DNA|DNA transposon|Mammalia	DNA transposon	350	0	0	0	0	0	0	0	0
X6b_DNA|DNA transposon|Mammalia	DNA transposon	243	0	0	0	0	0	0	0	0
X7_DNA|hAT|Mammalia	hAT	328	0	0	0	0	0	0	0	0
X9a_DNA|DNA transposon|Mammalia	DNA transposon	326	0	0	0	0	0	0	0	0
X9b_DNA|DNA transposon|Mammalia	DNA transposon	317	0	0	0	0	0	0	0	0
X9c_DNA|DNA transposon|Mammalia	DNA transposon	287	0	0	0	0	0	0	0	0
YREP|Y chromosome|Mus musculus	Y chromosome	1812	1296	17.28	7451	199.98	2148	22.88	7809	187.59
ZOMBI|Mariner/Tc1|Eutheria	Mariner/Tc1	2806	0	0	1	0.02	0	0	1	0.02
ZOMBI_B|Mariner/Tc1|Eutheria	Mariner/Tc1	468	0	0	0	0	0	0	0	0
ZOMBI_C|Mariner/Tc1|Eutheria	Mariner/Tc1	333	0	0	0	0	0	0	0	0
ZP3AR|Satellite|Muridae	Satellite	212	1170	133.37	5405	1239.91	5447	495.87	6064	1245.06
ZP3AR_MM|Satellite|Mus musculus	Satellite	320	35	2.64	157	23.86	167	10.07	159	21.63
Zaphod3|hAT|Eutheria	hAT	2623	0	0	0	0	0	0	0	0
twinID-Spe|SINE2/tRNA|Spermophilus	SINE2/tRNA	189	0	0	0	0	0	0	0	0
