# Supplementary material for: The HUSH complex cooperates with TRIM28 to repress young retrotransposons and new genes
Source: Genome Res. 2018 Jun;28(6):836–45. doi: 10.1101/gr.228171.117 (PMC5991525; doi:10.1101/gr.228171.117)
Supplement: Supplemental Material [file supp_gr.228171.117_Supplemental_Table_S8.xls]

## Sheet: overlap_FAM208A_genome.txt
CHR	ST	END	NEAREST_GENE	GENE_LOC	GENE_DIST	NEAREST_REPEAT	REPEAT_LOC	REPEAT_DIST	OVERLAPPING_REPEATS
chr1	7397881	7398095	Pcmtd1:NM_183028	chr1:7088919-7173628	224254	AT_rich:Low_complexity:Low_complexity	chr1:7397561-7397597	285	none
chr1	14051530	14052136	Eya1:NM_001252192	chr1:14168957-14310199	116822	AT_rich:Low_complexity:Low_complexity	chr1:14052205-14052257	70	none
chr1	26274653	26274849	4931408C20Rik:NM_001033764	chr1:26681800-26687460	406952	AT_rich:Low_complexity:Low_complexity	chr1:26275704-26275725	856	none
chr1	26686064	26686349	4931408C20Rik:NM_001033764	chr1:26681800-26687460	0	RMER4B:LTR:ERVK	chr1:26686533-26686743	185	none
chr1	26686433	26686622	4931408C20Rik:NM_001033764	chr1:26681800-26687460	0	RMER4B:LTR:ERVK	chr1:26686533-26686743	0	RMER4B:LTR:ERVK
chr1	26686954	26687365	4931408C20Rik:NM_001033764	chr1:26681800-26687460	0	RMER4B:LTR:ERVK	chr1:26686849-26687170	0	RMER4B:LTR:ERVK
chr1	39893209	39893438	Map4k4:NM_008696	chr1:39900912-40026310	7475	C-rich:Low_complexity:Low_complexity	chr1:39893216-39893379	0	C-rich:Low_complexity:Low_complexity
chr1	77374157	77374327	Epha4:NM_007936	chr1:77367184-77515088	0	RLTR20B3A_MM:LTR:ERVK	chr1:77374061-77374594	0	RLTR20B3A_MM:LTR:ERVK
chr1	85074742	85075358	A530032D15Rik:NM_213615	chr1:85088138-85109853	12781	CT-rich:Low_complexity:Low_complexity	chr1:85075553-85075709	196	none
chr1	85075951	85076858	A530032D15Rik:NM_213615	chr1:85088138-85109853	11281	RMER6A:LTR:ERVK	chr1:85076767-85077522	0	RMER6A:LTR:ERVK; MTD:LTR:ERVL-MaLR; B1_Mur3:SINE:Alu
chr1	85080438	85080648	A530032D15Rik:NM_213615	chr1:85088138-85109853	7491	L1MB5:LINE:L1	chr1:85078795-85079353	1086	none
chr1	85083289	85083576	A530032D15Rik:NM_213615	chr1:85088138-85109853	4563	(TC)n:Simple_repeat:Simple_repeat	chr1:85083743-85083785	168	none
chr1	85084999	85085713	A530032D15Rik:NM_213615	chr1:85088138-85109853	2426	(CA)n:Simple_repeat:Simple_repeat	chr1:85084960-85084987	13	none
chr1	85086209	85086858	A530032D15Rik:NM_213615	chr1:85088138-85109853	1281	MER68-int:LTR:ERVL	chr1:85086699-85086831	0	MER68-int:LTR:ERVL
chr1	85086962	85087169	A530032D15Rik:NM_213615	chr1:85088138-85109853	970	RMER19C:LTR:ERVK	chr1:85086965-85087604	0	RMER19C:LTR:ERVK
chr1	85088026	85088757	A530032D15Rik:NM_213615	chr1:85088138-85109853	0	B1_Mur1:SINE:Alu	chr1:85088705-85088843	0	B1_Mur1:SINE:Alu; L1ME2z:LINE:L1
chr1	85089517	85090271	A530032D15Rik:NM_213615	chr1:85088138-85109853	0	Lx2B2:LINE:L1	chr1:85090114-85090861	0	Lx2B2:LINE:L1
chr1	85112847	85113254	A530032D15Rik:NM_213615	chr1:85088138-85109853	2995	AT_rich:Low_complexity:Low_complexity	chr1:85113744-85113767	491	none
chr1	85126681	85126928	A530032D15Rik:NM_213615	chr1:85088138-85109853	16829	RLTR25A:LTR:ERVK	chr1:85126711-85127603	0	RLTR25A:LTR:ERVK; Lx5:LINE:L1
chr1	85165340	85165671	Gm7609:NM_001081746	chr1:85199610-85213762	33940	B3A:SINE:B2	chr1:85165801-85166002	131	none
chr1	85166636	85166855	Gm7609:NM_001081746	chr1:85199610-85213762	32756	Lx8b:LINE:L1	chr1:85166253-85166329	308	none
chr1	85167079	85167392	Gm7609:NM_001081746	chr1:85199610-85213762	32219	Lx8b:LINE:L1	chr1:85166253-85166329	751	none
chr1	85180939	85181240	Gm7609:NM_001081746	chr1:85199610-85213762	18371	L1MB5:LINE:L1	chr1:85181217-85181341	0	MIRc:SINE:MIR; L1MB5:LINE:L1
chr1	85181513	85181785	Gm7609:NM_001081746	chr1:85199610-85213762	17826	L1MB5:LINE:L1	chr1:85181360-85181918	0	L1MB5:LINE:L1
chr1	85239696	85239970	C130026I21Rik:NM_175219	chr1:85246343-85270566	6374	RMER5:LTR:ERV1	chr1:85239594-85240043	0	RMER5:LTR:ERV1
chr1	85255691	85256054	C130026I21Rik:NM_175219	chr1:85246343-85270566	0	(TTG)n:Simple_repeat:Simple_repeat	chr1:85256087-85256127	34	none
chr1	85270940	85271334	C130026I21Rik:NM_175219	chr1:85246343-85270566	375	(CA)n:Simple_repeat:Simple_repeat	chr1:85271547-85271611	214	none
chr1	85345840	85346271	C130026I21Rik:NM_175219	chr1:85246343-85270566	75275	ID_B1:SINE:B4	chr1:85346148-85346278	0	ID_B1:SINE:B4
chr1	85346371	85346679	C130026I21Rik:NM_175219	chr1:85246343-85270566	75806	ID_B1:SINE:B4	chr1:85346148-85346278	94	none
chr1	85500458	85501853	Sp110:NM_175397	chr1:85576898-85603891	75046	(TTA)n:Simple_repeat:Simple_repeat	chr1:85500888-85500914	0	(TTA)n:Simple_repeat:Simple_repeat
chr1	85506381	85506792	Sp110:NM_175397	chr1:85576898-85603891	70107	GA-rich:Low_complexity:Low_complexity	chr1:85505623-85505765	617	none
chr1	85528838	85529064	Sp110:NM_175397	chr1:85576898-85603891	47835	RSINE1:SINE:B4	chr1:85528552-85528710	129	none
chr1	85599935	85600328	Sp110:NM_175397	chr1:85576898-85603891	0	(TG)n:Simple_repeat:Simple_repeat	chr1:85599621-85599659	277	none
chr1	85607878	85608071	Sp140:NM_001013817	chr1:85600702-85645036	0	RSINE1:SINE:B4	chr1:85607958-85608062	0	RSINE1:SINE:B4
chr1	85615732	85616221	Sp140:NM_001013817	chr1:85600702-85645036	0	B3A:SINE:B2	chr1:85616685-85616890	465	none
chr1	85617263	85617814	Sp140:NM_001013817	chr1:85600702-85645036	0	Lx7:LINE:L1	chr1:85617261-85617377	0	Lx7:LINE:L1
chr1	85618433	85618796	Sp140:NM_001013817	chr1:85600702-85645036	0	B1_Mus2:SINE:Alu	chr1:85619258-85619404	463	none
chr1	85620909	85621204	Sp140:NM_001013817	chr1:85600702-85645036	0	L1_Mur2:LINE:L1	chr1:85620371-85621121	0	L1_Mur2:LINE:L1
chr1	85621269	85621737	Sp140:NM_001013817	chr1:85600702-85645036	0	L1_Mur2:LINE:L1	chr1:85620371-85621121	149	none
chr1	85621918	85622346	Sp140:NM_001013817	chr1:85600702-85645036	0	MLT1D:LTR:ERVL-MaLR	chr1:85621932-85622104	0	MLT1D:LTR:ERVL-MaLR
chr1	85624912	85625146	Sp140:NM_001013817	chr1:85600702-85645036	0	MER68-int:LTR:ERVL	chr1:85624401-85624533	380	none
chr1	85625273	85625628	Sp140:NM_001013817	chr1:85600702-85645036	0	MER68-int:LTR:ERVL	chr1:85624401-85624533	741	none
chr1	85625763	85626004	Sp140:NM_001013817	chr1:85600702-85645036	0	B4A:SINE:B4	chr1:85626397-85626510	394	none
chr1	85634162	85634575	Sp140:NM_001013817	chr1:85600702-85645036	0	MTD:LTR:ERVL-MaLR	chr1:85634316-85634696	0	MTD:LTR:ERVL-MaLR; B1_Mur3:SINE:Alu
chr1	85648317	85648604	Sp100:NM_013673	chr1:85649987-85709997	1384	(GA)n:Simple_repeat:Simple_repeat	chr1:85650281-85650382	1678	none
chr1	86525315	86525500	Ptma:NM_008972	chr1:86526735-86530698	1236	(CCCCCT)n:Simple_repeat:Simple_repeat	chr1:86526332-86526365	833	none
chr1	86734183	86734403	Dis3l2:NM_153530	chr1:86703803-87050097	0	L1MA8:LINE:L1	chr1:86734084-86734258	0	L1MA8:LINE:L1
chr1	88217289	88217655	Ugt1a9:NM_201644	chr1:88070778-88220002	0	MLT1A1:LTR:ERVL-MaLR	chr1:88217529-88217881	0	MLT1A1:LTR:ERVL-MaLR; B3:SINE:B2
chr1	88218726	88219447	Ugt1a9:NM_201644	chr1:88070778-88220002	0	ORR1F:LTR:ERVL-MaLR	chr1:88219182-88219558	0	ORR1F:LTR:ERVL-MaLR
chr1	88220463	88220878	Ugt1a9:NM_201644	chr1:88070778-88220002	462	Lx8b:LINE:L1	chr1:88220843-88221756	0	MTE-int:LTR:ERVL-MaLR; Lx8b:LINE:L1
chr1	88221416	88221700	Ugt1a9:NM_201644	chr1:88070778-88220002	1415	Lx8b:LINE:L1	chr1:88220843-88221756	0	Lx8b:LINE:L1
chr1	131527321	131527858	Srgap2:NM_001081011	chr1:131285250-131527361	0	B3A:SINE:B2	chr1:131529633-131529803	1776	none
chr1	133594692	133595181	Snrpe:NM_009227	chr1:133603870-133610280	8690	B1_Mur1:SINE:Alu	chr1:133594243-133594342	351	none
chr1	165018784	165018969	4930568G15Rik:NR_040480	chr1:165066616-165091930	47648	RLTR20A2B_MM:LTR:ERVK	chr1:165018780-165019269	0	RLTR20A2B_MM:LTR:ERVK
chr1	165863392	165863818	Cd247:NM_031162	chr1:165788680-165867436	0	B3A:SINE:B2	chr1:165863216-165863272	121	none
chr1	171516267	171516654	Itln1:NM_010584	chr1:171518123-171535294	1470	RMER6A:LTR:ERVK	chr1:171515872-171516609	0	RMER6A:LTR:ERVK
chr1	171518032	171518260	Itln1:NM_010584	chr1:171518123-171535294	0	AT_rich:Low_complexity:Low_complexity	chr1:171517895-171517930	103	none
chr1	171524934	171525749	Itln1:NM_010584	chr1:171518123-171535294	0	B4A:SINE:B4	chr1:171524951-171525155	0	B4A:SINE:B4
chr1	171526568	171526812	Itln1:NM_010584	chr1:171518123-171535294	0	RLTR12E:LTR:ERVK	chr1:171526258-171526817	0	RLTR12E:LTR:ERVK
chr1	171527043	171527545	Itln1:NM_010584	chr1:171518123-171535294	0	ID_B1:SINE:B4	chr1:171527527-171527582	0	ID_B1:SINE:B4
chr1	171527667	171528193	Itln1:NM_010584	chr1:171518123-171535294	0	BC1_Mm:scRNA:scRNA	chr1:171527639-171527759	0	BC1_Mm:scRNA:scRNA
chr1	171528371	171529184	Itln1:NM_010584	chr1:171518123-171535294	0	B3A:SINE:B2	chr1:171528884-171529093	0	B3A:SINE:B2
chr1	171530153	171530670	Itln1:NM_010584	chr1:171518123-171535294	0	MIR:SINE:MIR	chr1:171530210-171530377	0	MIR:SINE:MIR
chr1	171540168	171541042	Itln1:NM_010584	chr1:171518123-171535294	4875	RSINE1:SINE:B4	chr1:171540946-171541048	0	RSINE1:SINE:B4
chr1	171541183	171541654	Itln1:NM_010584	chr1:171518123-171535294	5890	MYSERV16_I-int:LTR:ERVK	chr1:171541602-171541657	0	MYSERV16_I-int:LTR:ERVK; BGLII_B:LTR:ERVK
chr1	171542125	171542954	Itln1:NM_010584	chr1:171518123-171535294	6832	MYSERV16_I-int:LTR:ERVK	chr1:171541955-171544295	0	MYSERV16_I-int:LTR:ERVK
chr1	171543350	171543797	Itln1:NM_010584	chr1:171518123-171535294	8057	MYSERV16_I-int:LTR:ERVK	chr1:171541955-171544295	0	MYSERV16_I-int:LTR:ERVK
chr1	171545912	171546079	Itln1:NM_010584	chr1:171518123-171535294	10619	ORR1F:LTR:ERVL-MaLR	chr1:171545624-171545930	0	ORR1F:LTR:ERVL-MaLR
chr1	171547641	171547954	Cd244:NM_018729	chr1:171559192-171585316	11239	MT2B1:LTR:ERVL	chr1:171547529-171547878	0	MT2B1:LTR:ERVL
chr1	171548180	171548601	Cd244:NM_018729	chr1:171559192-171585316	10592	ID_B1:SINE:B4	chr1:171548472-171548646	0	ID_B1:SINE:B4; PB1D9:SINE:Alu
chr1	171551617	171552024	Cd244:NM_018729	chr1:171559192-171585316	7169	RSINE1:SINE:B4	chr1:171552242-171552316	219	none
chr1	171552315	171552602	Cd244:NM_018729	chr1:171559192-171585316	6591	RSINE1:SINE:B4	chr1:171552242-171552316	0	RSINE1:SINE:B4
chr1	171566146	171566378	Cd244:NM_018729	chr1:171559192-171585316	0	AT_rich:Low_complexity:Low_complexity	chr1:171566616-171566640	239	none
chr1	171568362	171568974	Cd244:NM_018729	chr1:171559192-171585316	0	ID_B1:SINE:B4	chr1:171569153-171569341	180	none
chr1	171573944	171574402	Cd244:NM_018729	chr1:171559192-171585316	0	(CAACC)n:Simple_repeat:Simple_repeat	chr1:171574867-171574952	466	none
chr1	171579139	171579850	Cd244:NM_018729	chr1:171559192-171585316	0	MIR3:SINE:MIR	chr1:171579603-171579717	0	MIR3:SINE:MIR
chr1	171580424	171581748	Cd244:NM_018729	chr1:171559192-171585316	0	CT-rich:Low_complexity:Low_complexity	chr1:171580421-171580479	0	CT-rich:Low_complexity:Low_complexity
chr1	173923905	173924347	Ifi203:NM_001302650	chr1:173920400-173942672	0	RSINE1:SINE:B4	chr1:173924276-173924380	0	RSINE1:SINE:B4
chr1	173953323	173953678	Ifi202b:NM_011940	chr1:173962568-173982844	8891	L1_Mur2:LINE:L1	chr1:173952175-173953439	0	L1_Mur2:LINE:L1
chr1	173971525	173972298	Ifi202b:NM_011940	chr1:173962568-173982844	0	L1Md_F3:LINE:L1	chr1:173970151-173971146	380	none
chr1	173973073	173973849	Ifi202b:NM_011940	chr1:173962568-173982844	0	(CA)n:Simple_repeat:Simple_repeat	chr1:173975386-173975441	1538	none
chr1	173976366	173976599	Ifi202b:NM_011940	chr1:173962568-173982844	0	Lx7:LINE:L1	chr1:173976385-173976604	0	Lx7:LINE:L1
chr1	173976884	173977347	Ifi202b:NM_011940	chr1:173962568-173982844	0	(GAAAA)n:Simple_repeat:Simple_repeat	chr1:173977444-173977533	98	none
chr1	173980115	173980486	Ifi202b:NM_011940	chr1:173962568-173982844	0	Lx9:LINE:L1	chr1:173979820-173980614	0	Lx9:LINE:L1
chr1	173982082	173982379	Ifi202b:NM_011940	chr1:173962568-173982844	0	RLTR9B:LTR:ERVK	chr1:173981060-173981485	598	none
chr1	183299139	183299560	Aida:NM_181732	chr1:183297059-183324501	0	RLTR33:LTR:ERVK	chr1:183299134-183299589	0	RLTR33:LTR:ERVK
chr10	70932697	70933250	Bicc1:NM_031397	chr10:70922829-71159690	0	(GA)n:Simple_repeat:Simple_repeat	chr10:70933543-70933659	294	none
chr10	79854408	79854584	Bc1:NR_038088	chr10:79697304-80369637	0	PB1D9:SINE:Alu	chr10:79855406-79855510	823	none
chr10	81037225	81037522	Slc39a3:NM_134135	chr10:81028539-81033912	3314	L2b:LINE:L2	chr10:81037040-81037133	93	none
chr10	85128019	85128215	Mterf2:NM_028832	chr10:85119432-85128027	0	B1F:SINE:Alu	chr10:85129235-85129302	1021	none
chr10	127121122	127121285	Os9:NM_177614	chr10:127094258-127121160	0	(TA)n:Simple_repeat:Simple_repeat	chr10:127121592-127121711	308	none
chr10	128083006	128083312	Atp5b:NM_016774	chr10:128083306-128090388	0	PB1D10:SINE:Alu	chr10:128082581-128082689	318	none
chr10	128696280	128696696	Rab5b:NM_177411	chr10:128677182-128696268	13	(TCC)n:Simple_repeat:Simple_repeat	chr10:128696254-128696291	0	(TCC)n:Simple_repeat:Simple_repeat
chr11	3141269	3141888	Sfi1:NM_030207	chr11:3131849-3193463	0	B4A:SINE:B4	chr11:3141431-3141504	0	RMER4A:LTR:ERVK; B4A:SINE:B4
chr11	3142117	3142410	Sfi1:NM_030207	chr11:3131849-3193463	0	B4A:SINE:B4	chr11:3141431-3141504	614	none
chr11	3156409	3156622	Sfi1:NM_030207	chr11:3131849-3193463	0	ID_B1:SINE:B4	chr11:3156638-3156746	17	none
chr11	3157002	3157398	Sfi1:NM_030207	chr11:3131849-3193463	0	MTE2a:LTR:ERVL-MaLR	chr11:3157240-3157359	0	PB1D11:SINE:Alu; MTE2a:LTR:ERVL-MaLR
chr11	3159453	3159619	Sfi1:NM_030207	chr11:3131849-3193463	0	MTD:LTR:ERVL-MaLR	chr11:3159473-3159841	0	MTD:LTR:ERVL-MaLR
chr11	3179110	3179299	Sfi1:NM_030207	chr11:3131849-3193463	0	RSINE1:SINE:B4	chr11:3178701-3178860	251	none
chr11	3184672	3185504	Sfi1:NM_030207	chr11:3131849-3193463	0	B3A:SINE:B2	chr11:3185370-3185552	0	B3A:SINE:B2
chr11	3186712	3186984	Sfi1:NM_030207	chr11:3131849-3193463	0	PB1D9:SINE:Alu	chr11:3186677-3186792	0	PB1D9:SINE:Alu
chr11	3187202	3187539	Sfi1:NM_030207	chr11:3131849-3193463	0	B1_Mus1:SINE:Alu	chr11:3187642-3187785	104	none
chr11	3193886	3194154	Sfi1:NM_030207	chr11:3131849-3193463	424	B1_Mus1:SINE:Alu	chr11:3194037-3194123	0	B1_Mus1:SINE:Alu
chr11	3198192	3198544	Eif4enif1:NM_001166548	chr11:3202352-3244588	3809	RMER6B:LTR:ERVK	chr11:3198392-3198551	0	RMER6B:LTR:ERVK; ID4_:SINE:ID
chr11	3199614	3199962	Eif4enif1:NM_001166548	chr11:3202352-3244588	2391	B3:SINE:B2	chr11:3199836-3200031	0	B3:SINE:B2; AT_rich:Low_complexity:Low_complexity; ID4_:SINE:ID
chr11	4849542	4849745	Nf2:NM_001252252	chr11:4765844-4849544	0	MIR:SINE:MIR	chr11:4850011-4850075	267	none
chr11	43681648	43681998	Pwwp2a:NM_001164231	chr11:43681997-43722633	0	(CCG)n:Simple_repeat:Simple_repeat	chr11:43682286-43682320	289	none
chr11	50325653	50325867	Canx:NM_007597	chr11:50293956-50325673	0	MIR3:SINE:MIR	chr11:50324747-50324858	796	none
chr11	55469321	55469737	G3bp1:NM_013716	chr11:55469751-55500887	15	ID_B1:SINE:B4	chr11:55468442-55468515	807	none
chr11	60352914	60353351	Tom1l2:NM_001039093	chr11:60240569-60352905	10	MIR3:SINE:MIR	chr11:60353789-60353854	439	none
chr11	68691801	68692121	Myh10:NM_175260	chr11:68691914-68816624	0	ORSL-2b:DNA:hAT-Tip100	chr11:68690965-68691132	670	none
chr11	70668840	70669071	Spag7:NM_172561	chr11:70663768-70669416	0	L2c:LINE:L2	chr11:70667561-70667608	1233	none
chr11	71019283	71019520	Derl2:NM_001291146	chr11:71007439-71019841	0	PB1:SINE:Alu	chr11:71020300-71020403	781	none
chr11	78550704	78550962	Tmem97:NM_133706	chr11:78541816-78550735	0	ID4:SINE:ID	chr11:78550352-78550414	291	none
chr11	78697453	78698037	Nlk:NM_008702	chr11:78567167-78697425	29	T-rich:Low_complexity:Low_complexity	chr11:78697713-78697786	0	T-rich:Low_complexity:Low_complexity
chr11	87109013	87109264	Ska2:NM_025377	chr11:87109260-87122974	0	MER5A1:DNA:hAT-Charlie	chr11:87108230-87108395	619	none
chr11	87848001	87848222	Mks1:NM_001039684	chr11:87853224-87863679	5003	RLTR21:LTR:ERVK	chr11:87847550-87848850	0	RLTR21:LTR:ERVK
chr11	96829972	96830256	Nfe2l1:NM_008686	chr11:96817413-96829968	5	MER5A:DNA:hAT-Charlie	chr11:96830826-96830925	571	none
chr11	96977589	96978106	Sp2:NM_030220	chr11:96953337-96977688	0	B1_Mus1:SINE:Alu	chr11:96979110-96979254	1005	none
chr11	97703272	97703463	Psmb3:NM_011971	chr11:97703433-97713500	0	tRNA-Asn-AAC:tRNA:tRNA	chr11:97702448-97702522	751	none
chr11	99024194	99024471	Top2a:NM_011623	chr11:98992946-99024189	6	URR1A:DNA:hAT-Charlie	chr11:99024639-99024825	169	none
chr11	101552653	101552871	Nbr1:NM_008676	chr11:101552653-101581951	0	B3:SINE:B2	chr11:101554292-101554421	1422	none
chr11	103966502	103966742	Arf2:NM_001304574	chr11:103966724-103985350	0	B2_Mm1a:SINE:B2	chr11:103965860-103966047	456	none
chr11	106036595	106036927	Dcaf7:NM_027946	chr11:106036871-106059323	0	B3:SINE:B2	chr11:106035899-106036082	514	none
chr11	116756734	116757054	BC018473:NR_003364	chr11:116752166-116757883	0	RLTR19-int:LTR:ERVK	chr11:116756622-116757371	0	RLTR19-int:LTR:ERVK
chr11	116758460	116758967	BC018473:NR_003364	chr11:116752166-116757883	578	RLTR11C_MM:LTR:ERVK	chr11:116758882-116759047	0	RLTR14-int:LTR:ERV1; RLTR11C_MM:LTR:ERVK [2]
chr11	120053986	120054145	Aatk:NM_007377	chr11:120007315-120047145	6842	L1MB3:LINE:L1	chr11:120053986-120054165	0	L1MB3:LINE:L1
chr11	120098644	120098918	Tepsin:NM_183137	chr11:120090521-120098731	0	MER67B:LTR:ERV1	chr11:120098226-120098373	272	none
chr12	4219561	4220535	Cenpo:NM_134046	chr12:4211671-4234294	0	MTD:LTR:ERVL-MaLR	chr12:4219039-4219360	202	none
chr12	4220629	4221184	Cenpo:NM_134046	chr12:4211671-4234294	0	B1_Mur2:SINE:Alu	chr12:4222093-4222229	910	none
chr12	4221259	4221664	Cenpo:NM_134046	chr12:4211671-4234294	0	B1_Mur2:SINE:Alu	chr12:4222093-4222229	430	none
chr12	23770374	23770853	9030624G23Rik:NM_001256489	chr12:24043201-24097269	272349	ERVB4_1B-I_MM-int:LTR:ERVK	chr12:23770480-23772122	0	IAPLTR3-int:LTR:ERVK; ERVB4_1B-I_MM-int:LTR:ERVK [2]
chr12	31950194	31950472	Hbp1:NM_177993	chr12:31929382-31950535	0	(T)n:Simple_repeat:Simple_repeat	chr12:31950975-31950996	504	none
chr12	76255096	76255276	Mthfd1:NM_138745	chr12:76255231-76319820	0	MLTR14:LTR:ERV1	chr12:76254467-76254795	302	none
chr12	85280389	85280555	Acyp1:NM_025421	chr12:85272397-85280435	0	(A)n:Simple_repeat:Simple_repeat	chr12:85280917-85280953	363	none
chr12	92883952	92884174	4930559C10Rik:NR_126436	chr12:93416456-93444823	532283	MMTV-int:LTR:ERVK	chr12:92883867-92891112	0	MMTV-int:LTR:ERVK
chr12	92886144	92886357	4930559C10Rik:NR_126436	chr12:93416456-93444823	530100	MMTV-int:LTR:ERVK	chr12:92883867-92891112	0	MMTV-int:LTR:ERVK
chr12	92890495	92890926	4930559C10Rik:NR_126436	chr12:93416456-93444823	525531	MMTV-int:LTR:ERVK	chr12:92883867-92891112	0	MMTV-int:LTR:ERVK
chr12	105032398	105032641	Glrx5:NM_028419	chr12:105032617-105040911	0	B4:SINE:B4	chr12:105031921-105031998	401	none
chr12	111813915	111814153	Zfyve21:NM_026752	chr12:111814169-111828388	17	PB1D7:SINE:Alu	chr12:111813465-111813548	368	none
chr12	112769080	112769317	Pld4:NM_178911	chr12:112760654-112768986	95	B4A:SINE:B4	chr12:112769075-112769383	0	B4A:SINE:B4
chr12	113156171	113156417	Tedc1:NM_134041	chr12:113156420-113165458	4	C-rich:Low_complexity:Low_complexity	chr12:113155305-113155376	796	none
chr12	113594996	113595242	Adam6a:NM_174885	chr12:113543907-113546414	48583	RLTR13A2:LTR:ERVK	chr12:113595361-113596319	120	none
chr12	113620706	113621031	Adam6a:NM_174885	chr12:113543907-113546414	74293	(TA)n:Simple_repeat:Simple_repeat	chr12:113620522-113620562	145	none
chr12	113659793	113660017	Adam6a:NM_174885	chr12:113543907-113546414	113380	(GA)n:Simple_repeat:Simple_repeat	chr12:113659457-113659514	280	none
chr12	113689979	113690314	Adam6a:NM_174885	chr12:113543907-113546414	143566	MurERV4-int:LTR:ERVK	chr12:113690130-113690387	0	MurERV4-int:LTR:ERVK [2]
chr12	113713780	113714586	Adam6a:NM_174885	chr12:113543907-113546414	167367	ORR1B1:LTR:ERVL-MaLR	chr12:113714239-113714588	0	ORR1B1:LTR:ERVL-MaLR; RLTR16C_MM:LTR:ERVK; Lx2B2:LINE:L1
chr12	113715753	113716452	Adam6a:NM_174885	chr12:113543907-113546414	169340	B3A:SINE:B2	chr12:113715624-113715812	0	B3A:SINE:B2
chr12	113717285	113717485	Adam6a:NM_174885	chr12:113543907-113546414	170872	L1_Mus1:LINE:L1	chr12:113718458-113718886	974	none
chr12	113717540	113717944	Adam6a:NM_174885	chr12:113543907-113546414	171127	L1_Mus1:LINE:L1	chr12:113718458-113718886	515	none
chr12	113719212	113719616	Adam6a:NM_174885	chr12:113543907-113546414	172799	RMER17A2:LTR:ERVK	chr12:113719560-113719653	0	(TTTA)n:Simple_repeat:Simple_repeat; RMER17A2:LTR:ERVK
chr12	114014449	114014698	Mir7094-1:NR_106062	chr12:114469406-114469466	454709	RLTR17B_Mm:LTR:ERVK	chr12:114014635-114014790	0	(CATAT)n:Simple_repeat:Simple_repeat; RLTR17B_Mm:LTR:ERVK
chr12	114123538	114123905	Mir7094-1:NR_106062	chr12:114469406-114469466	345502	RMER13B:LTR:ERVK	chr12:114122952-114123857	0	RMER13B:LTR:ERVK
chr12	114130746	114130961	Mir7094-1:NR_106062	chr12:114469406-114469466	338446	RMER20B:LTR:ERVK	chr12:114130707-114131066	0	RMER20B:LTR:ERVK
chr12	114805643	114806344	Mir7094-2:NR_106063	chr12:114513634-114513694	291950	Lx:LINE:L1	chr12:114806096-114806369	0	Lx:LINE:L1; Lx7:LINE:L1
chr12	114811452	114811813	Mir7094-2:NR_106063	chr12:114513634-114513694	297759	RLTR40:LTR:ERVK	chr12:114811411-114811541	0	RLTR40:LTR:ERVK
chr12	114928834	114929138	Mir7094-2:NR_106063	chr12:114513634-114513694	415141	Lx:LINE:L1	chr12:114928641-114929675	0	Lx:LINE:L1
chr12	115064294	115064563	Mir7094-2:NR_106063	chr12:114513634-114513694	550601	B1_Mm:SINE:Alu	chr12:115065416-115065550	854	none
chr12	115064699	115065314	Mir7094-2:NR_106063	chr12:114513634-114513694	551006	B1_Mm:SINE:Alu	chr12:115065416-115065550	103	none
chr12	115065458	115065661	Mir7094-2:NR_106063	chr12:114513634-114513694	551765	B1_Mm:SINE:Alu	chr12:115065416-115065550	0	B1_Mm:SINE:Alu
chr12	115066221	115066766	Mir7094-2:NR_106063	chr12:114513634-114513694	552528	Lx7:LINE:L1	chr12:115066075-115067185	0	Lx7:LINE:L1
chr12	115066895	115067371	Mir7094-2:NR_106063	chr12:114513634-114513694	553202	Lx7:LINE:L1	chr12:115066075-115067185	0	Lx7:LINE:L1
chr12	115067774	115068414	Mir7094-2:NR_106063	chr12:114513634-114513694	554081	Lx7:LINE:L1	chr12:115066075-115067185	590	none
chr12	115068754	115068979	Mir7094-2:NR_106063	chr12:114513634-114513694	555061	AT_rich:Low_complexity:Low_complexity	chr12:115069682-115069706	704	none
chr12	115069836	115070053	Mir7094-2:NR_106063	chr12:114513634-114513694	556143	AT_rich:Low_complexity:Low_complexity	chr12:115069682-115069706	131	none
chr12	115119258	115119554	Mir6388:NR_105810	chr12:115695719-115695794	576166	ID4_:SINE:ID	chr12:115119232-115119298	0	ID4_:SINE:ID
chr12	115203555	115203888	Mir6388:NR_105810	chr12:115695719-115695794	491832	L1_Mur1:LINE:L1	chr12:115203865-115204098	0	L1_Mur1:LINE:L1 [2]; Lx4B:LINE:L1; (CAAAA)n:Simple_repeat:Simple_repeat
chr12	115205294	115205998	Mir6388:NR_105810	chr12:115695719-115695794	489722	Lx7:LINE:L1	chr12:115205647-115206052	0	Lx7:LINE:L1; Lx8:LINE:L1
chr12	115206340	115206637	Mir6388:NR_105810	chr12:115695719-115695794	489083	Lx2B2:LINE:L1	chr12:115206654-115206931	18	none
chr12	115293804	115294356	Mir6388:NR_105810	chr12:115695719-115695794	401364	Lx7:LINE:L1	chr12:115293324-115293688	117	none
chr12	115294922	115295225	Mir6388:NR_105810	chr12:115695719-115695794	400495	AT_rich:Low_complexity:Low_complexity	chr12:115296186-115296210	962	none
chr12	115334192	115334383	Mir6388:NR_105810	chr12:115695719-115695794	361337	(TC)n:Simple_repeat:Simple_repeat	chr12:115334053-115334115	78	none
chr12	115334936	115335116	Mir6388:NR_105810	chr12:115695719-115695794	360604	ID4_:SINE:ID	chr12:115334575-115334641	296	none
chr12	115370574	115370746	Mir6388:NR_105810	chr12:115695719-115695794	324974	Lx2B2:LINE:L1	chr12:115370548-115370825	0	Lx2B2:LINE:L1
chr12	115374644	115374855	Mir6388:NR_105810	chr12:115695719-115695794	320865	RMER13B:LTR:ERVK	chr12:115374976-115375106	122	none
chr12	115496023	115496306	Mir6388:NR_105810	chr12:115695719-115695794	199414	(ATG)n:Simple_repeat:Simple_repeat	chr12:115496430-115496461	125	none
chr12	115502713	115502912	Mir6388:NR_105810	chr12:115695719-115695794	192808	Lx4B:LINE:L1	chr12:115502206-115503005	0	Lx4B:LINE:L1
chr12	115506584	115507116	Mir6388:NR_105810	chr12:115695719-115695794	188604	RLTR40:LTR:ERVK	chr12:115507019-115507103	0	RLTR40:LTR:ERVK; MusHAL1:LINE:L1; L1_Mur2:LINE:L1
chr12	115507452	115507650	Mir6388:NR_105810	chr12:115695719-115695794	188070	RLTR40:LTR:ERVK	chr12:115507019-115507103	350	none
chr12	115523372	115523578	Mir6388:NR_105810	chr12:115695719-115695794	172142	AT_rich:Low_complexity:Low_complexity	chr12:115522767-115522791	582	none
chr12	115523703	115523955	Mir6388:NR_105810	chr12:115695719-115695794	171765	MLTR25C:LTR:ERVK	chr12:115524602-115525884	648	none
chr12	115524138	115524429	Mir6388:NR_105810	chr12:115695719-115695794	171291	MLTR25C:LTR:ERVK	chr12:115524602-115525884	174	none
chr12	115525676	115525918	Mir6388:NR_105810	chr12:115695719-115695794	169802	MLTR25C:LTR:ERVK	chr12:115524602-115525884	0	MLTR25C:LTR:ERVK
chr12	115554856	115555084	Mir6388:NR_105810	chr12:115695719-115695794	140636	L1Md_F3:LINE:L1	chr12:115555128-115555368	45	none
chr12	115556377	115556609	Mir6388:NR_105810	chr12:115695719-115695794	139111	RLTR13B2:LTR:ERVK	chr12:115555422-115556239	139	none
chr12	115557499	115557934	Mir6388:NR_105810	chr12:115695719-115695794	137786	RLTR31B2:LTR:ERVK	chr12:115557913-115558011	0	RLTR31B2:LTR:ERVK; B1_Mus2:SINE:Alu
chr12	115589037	115589301	Mir6388:NR_105810	chr12:115695719-115695794	106419	MLTR32C_MM:LTR:ERVK	chr12:115589007-115589469	0	MLTR32C_MM:LTR:ERVK
chr12	115597257	115597590	Mir6388:NR_105810	chr12:115695719-115695794	98130	Lx8:LINE:L1	chr12:115597660-115597747	71	none
chr12	115612709	115613477	Mir6388:NR_105810	chr12:115695719-115695794	82243	Lx8:LINE:L1	chr12:115612843-115613229	0	Lx8:LINE:L1
chr12	115792007	115792730	Mir6388:NR_105810	chr12:115695719-115695794	96214	Lx8:LINE:L1	chr12:115792484-115792947	0	Lx8:LINE:L1
chr12	115794378	115794759	Mir6388:NR_105810	chr12:115695719-115695794	98585	Lx8:LINE:L1	chr12:115794952-115795031	194	none
chr12	115797356	115797562	Mir6388:NR_105810	chr12:115695719-115695794	101563	Lx4B:LINE:L1	chr12:115797407-115798232	0	Lx4B:LINE:L1; L1_Mur2:LINE:L1
chr12	115797998	115798349	Mir6388:NR_105810	chr12:115695719-115695794	102205	L1M2:LINE:L1	chr12:115798288-115798438	0	L1M2:LINE:L1; Lx4B:LINE:L1
chr12	115803121	115803404	Mir6388:NR_105810	chr12:115695719-115695794	107328	RLTR40:LTR:ERVK	chr12:115802119-115802209	913	none
chr12	115803947	115804578	Mir6388:NR_105810	chr12:115695719-115695794	108154	RMER13B:LTR:ERVK	chr12:115805614-115805733	1037	none
chr12	115804751	115804989	Mir6388:NR_105810	chr12:115695719-115695794	108958	RMER13B:LTR:ERVK	chr12:115805614-115805733	626	none
chr12	115807358	115807805	Mir6388:NR_105810	chr12:115695719-115695794	111565	L1_Mus4:LINE:L1	chr12:115805733-115806512	847	none
chr12	115808489	115809438	Mir6388:NR_105810	chr12:115695719-115695794	112696	RLTR13B4:LTR:ERVK	chr12:115809636-115810489	199	none
chr12	115811128	115811333	Mir6388:NR_105810	chr12:115695719-115695794	115335	AT_rich:Low_complexity:Low_complexity	chr12:115811388-115811409	56	none
chr12	115811571	115811989	Mir6388:NR_105810	chr12:115695719-115695794	115778	AT_rich:Low_complexity:Low_complexity	chr12:115811388-115811409	163	none
chr12	115812551	115812758	Mir6388:NR_105810	chr12:115695719-115695794	116758	MLTR25C:LTR:ERVK	chr12:115813204-115814489	447	none
chr12	115825258	115825503	Mir6388:NR_105810	chr12:115695719-115695794	129465	RLTR13A1:LTR:ERVK	chr12:115825133-115825208	51	none
chr12	115826037	115826278	Mir6388:NR_105810	chr12:115695719-115695794	130244	MLT1-int:LTR:ERVL-MaLR	chr12:115826576-115826727	299	none
chr12	115826513	115827094	Mir6388:NR_105810	chr12:115695719-115695794	130720	MLT1-int:LTR:ERVL-MaLR	chr12:115826576-115826727	0	MLT1-int:LTR:ERVL-MaLR
chr12	115833470	115833890	Mir6388:NR_105810	chr12:115695719-115695794	137677	RLTR40:LTR:ERVK	chr12:115833417-115833514	0	RLTR40:LTR:ERVK
chr12	115850977	115851218	Mir6388:NR_105810	chr12:115695719-115695794	155184	Lx7:LINE:L1	chr12:115850968-115851369	0	Lx7:LINE:L1
chr12	116011384	116011796	Zfp386:NM_019565	chr12:116047723-116063207	35928	B1_Mus1:SINE:Alu	chr12:116010711-116010857	528	none
chr12	116047562	116047758	Zfp386:NM_019565	chr12:116047723-116063207	0	RMER15:LTR:ERVL	chr12:116048525-116048602	768	none
chr13	4778427	4778696	Akr1e1:NM_018859	chr13:4592489-4609164	169264	B3A:SINE:B2	chr13:4779198-4779282	503	none
chr13	12794889	12795208	Prl2c3:NM_011118	chr13:12790820-12800079	0	Lx6:LINE:L1	chr13:12794911-12796254	0	Lx6:LINE:L1
chr13	12797278	12797876	Prl2c3:NM_011118	chr13:12790820-12800079	0	B2_Mm2:SINE:B2	chr13:12797504-12797629	0	B2_Mm2:SINE:B2
chr13	12799923	12800258	Prl2c3:NM_011118	chr13:12790820-12800079	0	Lx3_Mus:LINE:L1	chr13:12798726-12799621	303	none
chr13	12801898	12802382	Prl2c3:NM_011118	chr13:12790820-12800079	1820	MTEa-int:LTR:ERVL-MaLR	chr13:12802132-12802635	0	MTEa-int:LTR:ERVL-MaLR
chr13	12867443	12867707	Prl2c3:NM_011118	chr13:12790820-12800079	67365	AT_rich:Low_complexity:Low_complexity	chr13:12868443-12868464	737	none
chr13	12870527	12871478	Prl2c3:NM_011118	chr13:12790820-12800079	70449	T-rich:Low_complexity:Low_complexity	chr13:12870739-12870795	0	T-rich:Low_complexity:Low_complexity
chr13	12871730	12872547	Prl2c3:NM_011118	chr13:12790820-12800079	71652	MIRc:SINE:MIR	chr13:12872459-12872622	0	MIRc:SINE:MIR
chr13	12872642	12874569	Prl2c3:NM_011118	chr13:12790820-12800079	72564	Lx8:LINE:L1	chr13:12874442-12874579	0	Lx8:LINE:L1; RMER15:LTR:ERVL
chr13	12874925	12875519	Prl2c3:NM_011118	chr13:12790820-12800079	74847	B3A:SINE:B2	chr13:12875614-12875821	96	none
chr13	12876169	12877660	Prl2c3:NM_011118	chr13:12790820-12800079	76091	Lx10:LINE:L1	chr13:12875888-12877661	0	Lx10:LINE:L1
chr13	12877676	12878407	Prl2c3:NM_011118	chr13:12790820-12800079	77598	L1_Mur3:LINE:L1	chr13:12878309-12878458	0	L1_Mur3:LINE:L1
chr13	12879928	12880571	Prl2c3:NM_011118	chr13:12790820-12800079	79850	L1M2:LINE:L1	chr13:12878439-12879592	337	none
chr13	12880883	12881253	Prl2c3:NM_011118	chr13:12790820-12800079	80805	L1M2:LINE:L1	chr13:12878439-12879592	1292	none
chr13	12901344	12902049	Prl2c2:NM_031191	chr13:12996123-13005330	94075	RMER15:LTR:ERVL	chr13:12901617-12901781	0	RMER15:LTR:ERVL
chr13	12926666	12927047	Prl2c2:NM_031191	chr13:12996123-13005330	69077	IAPEY4_I-int:LTR:ERVK	chr13:12926017-12931053	0	IAPEY4_I-int:LTR:ERVK
chr13	12929151	12929605	Prl2c2:NM_031191	chr13:12996123-13005330	66519	IAPEY4_I-int:LTR:ERVK	chr13:12926017-12931053	0	IAPEY4_I-int:LTR:ERVK
chr13	12944079	12944458	Prl2c2:NM_031191	chr13:12996123-13005330	51666	URR1A:DNA:hAT-Charlie	chr13:12945998-12946222	1541	none
chr13	12944795	12945079	Prl2c2:NM_031191	chr13:12996123-13005330	51045	URR1A:DNA:hAT-Charlie	chr13:12945998-12946222	920	none
chr13	58732854	58733077	4930455J16Rik:NR_045469	chr13:58741073-58762311	7997	LTR33A_:LTR:ERVL	chr13:58733017-58733124	0	LTR33A_:LTR:ERVL
chr13	60442295	60442776	Dapk1:NM_001285917	chr13:60601946-60763191	159171	L1MB8:LINE:L1	chr13:60442201-60442336	0	L1MB8:LINE:L1
chr13	60442876	60443042	Dapk1:NM_001285917	chr13:60601946-60763191	158905	B1_Mur1:SINE:Alu	chr13:60443491-60443632	450	none
chr13	65481208	65481443	Zfp369:NM_178364	chr13:65278853-65297795	183414	MurSatRep1:Unknown:Unknown	chr13:65480809-65481890	0	MurSatRep1:Unknown:Unknown
chr13	65482216	65482472	Zfp369:NM_178364	chr13:65278853-65297795	184422	AT_rich:Low_complexity:Low_complexity	chr13:65482462-65482483	0	AT_rich:Low_complexity:Low_complexity; B1_Mus2:SINE:Alu
chr13	65622145	65622407	Zfp369:NM_178364	chr13:65278853-65297795	324351	B2_Mm1t:SINE:B2	chr13:65622673-65622857	267	none
chr13	65703766	65703939	Zfp369:NM_178364	chr13:65278853-65297795	405972	L1_Mur3:LINE:L1	chr13:65702939-65703458	309	none
chr13	65805549	65805738	Gm10324:NM_001177832	chr13:66113452-66122836	307715	MurSatRep1:Unknown:Unknown	chr13:65804917-65806110	0	MurSatRep1:Unknown:Unknown
chr13	65901596	65901795	Gm10324:NM_001177832	chr13:66113452-66122836	211658	Lx4B:LINE:L1	chr13:65901490-65902874	0	Lx4B:LINE:L1
chr13	65904042	65904274	Gm10324:NM_001177832	chr13:66113452-66122836	209179	MurSatRep1:Unknown:Unknown	chr13:65903883-65905149	0	MurSatRep1:Unknown:Unknown
chr13	65937349	65937557	Gm10324:NM_001177832	chr13:66113452-66122836	175896	MIRb:SINE:MIR	chr13:65937391-65937520	0	MIRb:SINE:MIR
chr13	65978924	65979269	Gm10324:NM_001177832	chr13:66113452-66122836	134184	MurSatRep1:Unknown:Unknown	chr13:65978692-65979756	0	MurSatRep1:Unknown:Unknown
chr13	65995927	65996504	Gm10324:NM_001177832	chr13:66113452-66122836	116949	RMER15:LTR:ERVL	chr13:65995795-65996046	0	RMER15:LTR:ERVL
chr13	66283050	66283250	2410141K09Rik:NM_183119	chr13:66418113-66441118	134864	MurSatRep1:Unknown:Unknown	chr13:66282746-66283325	0	MurSatRep1:Unknown:Unknown
chr13	66300002	66300260	2410141K09Rik:NM_183119	chr13:66418113-66441118	117854	(TTGG)n:Simple_repeat:Simple_repeat	chr13:66300408-66300440	149	none
chr13	66416657	66417251	2410141K09Rik:NM_183119	chr13:66418113-66441118	863	(TG)n:Simple_repeat:Simple_repeat	chr13:66417622-66417669	372	none
chr13	66433381	66433745	2410141K09Rik:NM_001290196	chr13:66431027-66441118	0	MurSatRep1:Unknown:Unknown	chr13:66433092-66434355	0	MurSatRep1:Unknown:Unknown
chr13	66436924	66437675	2410141K09Rik:NM_001290196	chr13:66431027-66441118	0	MTD-int:LTR:ERVL-MaLR	chr13:66436798-66437126	0	MTD-int:LTR:ERVL-MaLR; MTD:LTR:ERVL-MaLR
chr13	66441084	66441276	2410141K09Rik:NM_001290196	chr13:66431027-66441118	0	L1_Mur3:LINE:L1	chr13:66440285-66440774	311	none
chr13	66591739	66592042	2410141K09Rik:NM_001290196	chr13:66431027-66441118	150622	MTD:LTR:ERVL-MaLR	chr13:66592365-66592721	324	none
chr13	66592895	66593526	2410141K09Rik:NM_001290196	chr13:66431027-66441118	151778	Lx4B:LINE:L1	chr13:66593107-66594457	0	MTD-int:LTR:ERVL-MaLR; Lx4B:LINE:L1
chr13	66673296	66673879	Uqcrb:NM_026219	chr13:66900620-66905350	226742	MurSatRep1:Unknown:Unknown	chr13:66672616-66673880	0	MurSatRep1:Unknown:Unknown
chr13	66675597	66675847	Uqcrb:NM_026219	chr13:66900620-66905350	224774	Lx4B:LINE:L1	chr13:66674889-66676273	0	Lx4B:LINE:L1
chr13	66678173	66678544	Uqcrb:NM_026219	chr13:66900620-66905350	222077	B1_Mus2:SINE:Alu	chr13:66679095-66679238	552	none
chr13	66698203	66698410	Uqcrb:NM_026219	chr13:66900620-66905350	202211	L1_Mur3:LINE:L1	chr13:66697423-66697883	321	none
chr13	120024920	120025129	Gm21188:NM_001302966	chr13:120034604-120052204	9476	(TC)n:Simple_repeat:Simple_repeat	chr13:120024452-120024508	413	none
chr13	120025508	120026161	Gm21188:NM_001302966	chr13:120034604-120052204	8444	(TC)n:Simple_repeat:Simple_repeat	chr13:120024452-120024508	1001	none
chr13	120027513	120027732	Gm21188:NM_001302966	chr13:120034604-120052204	6873	(TC)n:Simple_repeat:Simple_repeat	chr13:120024452-120024508	3006	none
chr13	120027845	120028065	Gm21188:NM_001302966	chr13:120034604-120052204	6540	(TC)n:Simple_repeat:Simple_repeat	chr13:120024452-120024508	3338	none
chr13	120028381	120028655	Gm21188:NM_001302966	chr13:120034604-120052204	5950	(TC)n:Simple_repeat:Simple_repeat	chr13:120024452-120024508	3874	none
chr13	120029256	120029427	Gm21188:NM_001302966	chr13:120034604-120052204	5178	(TC)n:Simple_repeat:Simple_repeat	chr13:120024452-120024508	4749	none
chr13	120030747	120031007	Gm21188:NM_001302966	chr13:120034604-120052204	3598	(TC)n:Simple_repeat:Simple_repeat	chr13:120024452-120024508	6240	none
chr13	120036095	120036524	Gm21188:NM_001302966	chr13:120034604-120052204	0	(GA)n:Simple_repeat:Simple_repeat	chr13:120038296-120038356	1773	none
chr14	3024926	3025148	Gm2897:NM_001177715	chr14:3049284-3076838	24137	PB1D7:SINE:Alu	chr14:3025492-3025589	345	none
chr14	3032160	3032796	Gm2897:NM_001177715	chr14:3049284-3076838	16489	L1Md_F2:LINE:L1	chr14:3033721-3034076	926	none
chr14	3034579	3034864	Gm2897:NM_001177715	chr14:3049284-3076838	14421	(TG)n:Simple_repeat:Simple_repeat	chr14:3034374-3034450	130	none
chr14	3036844	3037238	Gm2897:NM_001177715	chr14:3049284-3076838	12047	T-rich:Low_complexity:Low_complexity	chr14:3038177-3038285	940	none
chr14	3037451	3037686	Gm2897:NM_001177715	chr14:3049284-3076838	11599	T-rich:Low_complexity:Low_complexity	chr14:3038177-3038285	492	none
chr14	3069442	3069791	Gm2897:NM_001177715	chr14:3049284-3076838	0	RLTR14-int:LTR:ERV1	chr14:3068677-3068813	630	none
chr14	3122146	3122371	Gm2897:NM_001177715	chr14:3049284-3076838	45309	(CAAA)n:Simple_repeat:Simple_repeat	chr14:3123629-3123653	1259	none
chr14	3130474	3130837	Gm2897:NM_001177715	chr14:3049284-3076838	53637	L1_Mus3:LINE:L1	chr14:3130022-3130832	0	L1_Mus3:LINE:L1
chr14	3147340	3148239	Gm5795:NM_001270806	chr14:3188283-3196683	40045	C-rich:Low_complexity:Low_complexity	chr14:3148132-3148221	0	C-rich:Low_complexity:Low_complexity
chr14	3195851	3196102	Gm5795:NM_001270806	chr14:3188283-3196683	0	L1_Mus3:LINE:L1	chr14:3196897-3197455	796	none
chr14	3360354	3360693	Gm10413:NM_029288	chr14:3395092-3403534	34400	URR1A:DNA:hAT-Charlie	chr14:3360234-3360420	0	URR1A:DNA:hAT-Charlie
chr14	3888697	3889302	D830030K20Rik:NM_177135	chr14:3846244-3856308	32390	PB1D7:SINE:Alu	chr14:3888606-3888710	0	PB1D7:SINE:Alu
chr14	3890122	3890575	D830030K20Rik:NM_177135	chr14:3846244-3856308	33815	PB1D9:SINE:Alu	chr14:3889903-3889995	128	none
chr14	4035423	4035615	Gm5796:NM_001029930	chr14:4023940-4041368	0	B1_Mus1:SINE:Alu	chr14:4037460-4037594	1846	none
chr14	4043057	4043245	Gm5796:NM_001029930	chr14:4023940-4041368	1690	L1VL2:LINE:L1	chr14:4043198-4043406	0	L1VL2:LINE:L1
chr14	4083948	4084680	Gm5796:NM_001029930	chr14:4023940-4041368	42581	RLTR14-int:LTR:ERV1	chr14:4082977-4083747	202	none
chr14	4084831	4085426	Gm5796:NM_001029930	chr14:4023940-4041368	43464	RLTR14-int:LTR:ERV1	chr14:4082977-4083747	1085	none
chr14	4085805	4086211	Gm5796:NM_001029930	chr14:4023940-4041368	44438	L1Md_F2:LINE:L1	chr14:4087872-4088227	1662	none
chr14	4090158	4090360	Gm5796:NM_001029930	chr14:4023940-4041368	48791	(TG)n:Simple_repeat:Simple_repeat	chr14:4089661-4089717	442	none
chr14	4090498	4090804	Gm5796:NM_001029930	chr14:4023940-4041368	49131	(TG)n:Simple_repeat:Simple_repeat	chr14:4089661-4089717	782	none
chr14	4153266	4153845	Gm5796:NM_001029930	chr14:4023940-4041368	111899	B4A:SINE:B4	chr14:4153487-4153566	0	ORR1D2:LTR:ERVL-MaLR; B4A:SINE:B4
chr14	4474423	4474676	Gm3264:NM_001242945	chr14:4430991-4519452	0	B1_Mur4:SINE:Alu	chr14:4475683-4475784	1008	none
chr14	4514315	4514544	Gm3264:NM_001242945	chr14:4430991-4519452	0	RLTR14-int:LTR:ERV1	chr14:4513304-4513440	876	none
chr14	4590518	4590707	Gm3264:NM_001242945	chr14:4430991-4519452	71067	B1F1:SINE:Alu	chr14:4591102-4591206	396	none
chr14	4600946	4601234	Gm3264:NM_001242945	chr14:4430991-4519452	81495	MMERGLN-int:LTR:ERV1	chr14:4595540-4602856	0	MMERGLN-int:LTR:ERV1
chr14	4701783	4702045	Gm3264:NM_001242945	chr14:4871155-4875851	169111	B1_Mur4:SINE:Alu	chr14:4703182-4703283	1138	none
chr14	4769821	4770197	Gm3264:NM_001242945	chr14:4871155-4875851	100959	B2_Mm1t:SINE:B2	chr14:4769366-4769550	272	none
chr14	4783414	4783913	Gm3264:NM_001242945	chr14:4871155-4875851	87243	L1_Mus3:LINE:L1	chr14:4785002-4785973	1090	none
chr14	4796711	4796874	Gm3264:NM_001242945	chr14:4871155-4875851	74282	MTD:LTR:ERVL-MaLR	chr14:4796692-4796979	0	MTD:LTR:ERVL-MaLR
chr14	4823481	4823704	Gm3264:NM_001242945	chr14:4871155-4875851	47452	PB1D10:SINE:Alu	chr14:4823724-4823828	21	none
chr14	4825767	4826125	Gm3264:NM_001242945	chr14:4871155-4875851	45031	B4:SINE:B4	chr14:4825742-4825809	0	B4:SINE:B4
chr14	4870912	4871233	Gm3264:NM_001242945	chr14:4871155-4875851	0	RLTR14-int:LTR:ERV1	chr14:4869700-4869836	1077	none
chr14	4875300	4875641	Gm3264:NM_001242945	chr14:4871155-4875851	0	(TG)n:Simple_repeat:Simple_repeat	chr14:4874246-4874289	1012	none
chr14	4884350	4884765	Gm3264:NM_001242945	chr14:4871155-4875851	8500	Lx8:LINE:L1	chr14:4884266-4884813	0	Lx8:LINE:L1
chr14	4895388	4895635	Gm3264:NM_001242945	chr14:4871155-4875851	19538	B1_Mus1:SINE:Alu	chr14:4896116-4896249	482	none
chr14	4936480	4936752	Gm3264:NM_001242945	chr14:4871155-4875851	60630	PB1D9:SINE:Alu	chr14:4936226-4936318	163	none
chr14	4936766	4937039	Gm3264:NM_001242945	chr14:4871155-4875851	60916	PB1D9:SINE:Alu	chr14:4936226-4936318	449	none
chr14	4945643	4946214	Gm3264:NM_001242945	chr14:4871155-4875851	69793	MMERGLN-int:LTR:ERV1	chr14:4940515-4947834	0	MMERGLN-int:LTR:ERV1
chr14	5247565	5247793	Gm3488:NM_001256885	chr14:5163641-5170292	77274	URR1A:DNA:hAT-Charlie	chr14:5247931-5248117	139	none
chr14	5266903	5267152	Gm3488:NM_001256885	chr14:5163641-5170292	96612	(T)n:Simple_repeat:Simple_repeat	chr14:5266823-5266849	55	none
chr14	5383304	5383619	Gm3500:NM_001256886	chr14:5365791-5389074	0	A-rich:Low_complexity:Low_complexity	chr14:5382805-5382850	455	none
chr14	5384150	5384507	Gm3500:NM_001256886	chr14:5365791-5389074	0	PB1D9:SINE:Alu	chr14:5384778-5384853	272	none
chr14	5385860	5386338	Gm3500:NM_001256886	chr14:5365791-5389074	0	(TG)n:Simple_repeat:Simple_repeat	chr14:5385691-5385745	116	none
chr14	5402632	5403096	Gm3500:NM_001256886	chr14:5365791-5389074	13559	L1_Mur1:LINE:L1	chr14:5403025-5403618	0	L1_Mur1:LINE:L1; RLTR14-int:LTR:ERV1
chr14	5611249	5611465	Gm3488:NM_001256885	chr14:5516278-5522929	88321	(A)n:Simple_repeat:Simple_repeat	chr14:5610386-5610422	828	none
chr14	5619537	5619765	Gm3488:NM_001256885	chr14:5516278-5522929	96609	MLT1O:LTR:ERVL-MaLR	chr14:5619820-5620101	56	none
chr14	5735843	5736178	Gm3500:NM_001256886	chr14:5718333-5741602	0	A-rich:Low_complexity:Low_complexity	chr14:5735341-5735386	458	none
chr14	5736252	5736561	Gm3500:NM_001256886	chr14:5718333-5741602	0	PB1D9:SINE:Alu	chr14:5737314-5737389	754	none
chr14	5888143	5888397	Gm3383:NM_001291094	chr14:5790560-5807939	80205	RSINE1:SINE:B4	chr14:5888658-5888829	262	none
chr14	5899978	5900339	Gm3383:NM_001291094	chr14:5790560-5807939	92040	RLTR14-int:LTR:ERV1	chr14:5899415-5900187	0	RLTR14-int:LTR:ERV1
chr14	5909653	5909809	Gm3383:NM_001291094	chr14:5790560-5807939	101715	(TTTG)n:Simple_repeat:Simple_repeat	chr14:5909504-5909532	122	none
chr14	5977494	5978135	Gm3383:NM_001291094	chr14:5790560-5807939	169556	RLTR14-int:LTR:ERV1	chr14:5979729-5980360	1595	none
chr14	5978453	5978790	Gm3383:NM_001291094	chr14:5790560-5807939	170515	RLTR14-int:LTR:ERV1	chr14:5979729-5980360	940	none
chr14	5980119	5980399	Gm3383:NM_001291094	chr14:5790560-5807939	172181	RLTR14-int:LTR:ERV1	chr14:5979729-5980360	0	RLTR14-int:LTR:ERV1
chr14	5982211	5982423	Gm3383:NM_001291094	chr14:5790560-5807939	174273	L1_Mur1:LINE:L1	chr14:5982276-5982869	0	L1_Mur1:LINE:L1
chr14	5985724	5986108	Gm3383:NM_001291094	chr14:5790560-5807939	177786	B1_Mur4:SINE:Alu	chr14:5985083-5985184	541	none
chr14	6051348	6051710	LOC100861615:NM_001270812	chr14:6259746-6287250	208037	(CA)n:Simple_repeat:Simple_repeat	chr14:6052680-6052724	971	none
chr14	6053086	6053377	LOC100861615:NM_001270812	chr14:6259746-6287250	206370	(CA)n:Simple_repeat:Simple_repeat	chr14:6052820-6052908	179	none
chr14	6055696	6056037	LOC100861615:NM_001270812	chr14:6259746-6287250	203710	L1Md_F2:LINE:L1	chr14:6054158-6054513	1184	none
chr14	6056338	6056763	LOC100861615:NM_001270812	chr14:6259746-6287250	202984	L1Md_F2:LINE:L1	chr14:6054158-6054513	1826	none
chr14	6057229	6057638	LOC100861615:NM_001270812	chr14:6259746-6287250	202109	RLTR14-int:LTR:ERV1	chr14:6058624-6059395	987	none
chr14	6059500	6060018	LOC100861615:NM_001270812	chr14:6259746-6287250	199729	(TTTG)n:Simple_repeat:Simple_repeat	chr14:6059725-6059753	0	(TTTG)n:Simple_repeat:Simple_repeat
chr14	6060848	6061320	LOC100861615:NM_001270812	chr14:6259746-6287250	198427	Lx4A:LINE:L1	chr14:6060735-6060835	14	none
chr14	6163615	6163842	LOC100861615:NM_001270812	chr14:6259746-6287250	95905	MMETn-int:LTR:ERVK	chr14:6163428-6164081	0	MMETn-int:LTR:ERVK
chr14	6257989	6258352	LOC100861615:NM_001270812	chr14:6259746-6287250	1395	L1VL2:LINE:L1	chr14:6257892-6258120	0	L1VL2:LINE:L1
chr14	6341293	6341521	LOC100861615:NM_001270812	chr14:6259746-6287250	54044	MMERGLN-int:LTR:ERV1	chr14:6334684-6342042	0	MMERGLN-int:LTR:ERV1
chr14	6398214	6398432	LOC100861615:NM_001270812	chr14:6259746-6287250	110965	Lx8:LINE:L1	chr14:6397919-6398466	0	Lx8:LINE:L1
chr14	6409673	6409881	LOC100861615:NM_001270812	chr14:6259746-6287250	122424	B1_Mus1:SINE:Alu	chr14:6408639-6408773	901	none
chr14	6461272	6461542	LOC100861615:NM_001270812	chr14:6259746-6287250	174023	B4A:SINE:B4	chr14:6461331-6461480	0	B4A:SINE:B4
chr14	6737637	6738125	Gm3636:NM_001309401	chr14:6735682-6757057	0	(CA)n:Simple_repeat:Simple_repeat	chr14:6738296-6738339	172	none
chr14	6871872	6872140	Gm3636:NM_001309401	chr14:6735682-6757057	114816	B1_Mus1:SINE:Alu	chr14:6871318-6871452	421	none
chr14	6902291	6902662	Gm10406:NM_001164727	chr14:7006114-7027449	103453	(TA)n:Simple_repeat:Simple_repeat	chr14:6902186-6902228	64	none
chr14	6906483	6906784	Gm10406:NM_001164727	chr14:7006114-7027449	99331	L1_Mus3:LINE:L1	chr14:6905689-6906271	213	none
chr14	6976014	6976232	Gm10406:NM_001164727	chr14:7006114-7027449	29883	AT_rich:Low_complexity:Low_complexity	chr14:6976176-6976206	0	AT_rich:Low_complexity:Low_complexity
chr14	6981167	6981412	Gm10406:NM_001164727	chr14:7006114-7027449	24703	B1_Mur4:SINE:Alu	chr14:6979843-6979944	1224	none
chr14	6998979	6999403	Gm10406:NM_001164727	chr14:7006114-7027449	6712	G-rich:Low_complexity:Low_complexity	chr14:6999159-6999250	0	AT_rich:Low_complexity:Low_complexity; G-rich:Low_complexity:Low_complexity
chr14	7003994	7004265	Gm10406:NM_001164727	chr14:7006114-7027449	1850	L1VL2:LINE:L1	chr14:7004046-7004251	0	L1VL2:LINE:L1
chr14	7004350	7004596	Gm10406:NM_001164727	chr14:7006114-7027449	1519	L1VL2:LINE:L1	chr14:7004046-7004251	100	none
chr14	7006137	7006353	Gm10406:NM_001164727	chr14:7006114-7027449	0	L1_Mus3:LINE:L1	chr14:7004922-7005897	241	none
chr14	7006660	7006851	Gm10406:NM_001164727	chr14:7006114-7027449	0	L1_Mus3:LINE:L1	chr14:7004922-7005897	764	none
chr14	7007164	7007395	Gm10406:NM_001164727	chr14:7006114-7027449	0	L1_Mus3:LINE:L1	chr14:7004922-7005897	1268	none
chr14	7008113	7008304	Gm10406:NM_001164727	chr14:7006114-7027449	0	(CA)n:Simple_repeat:Simple_repeat	chr14:7008713-7008790	410	none
chr14	7011842	7012014	Gm10406:NM_001164727	chr14:7006114-7027449	0	RLTR14-int:LTR:ERV1	chr14:7013186-7013323	1173	none
chr14	7019855	7020018	Gm10406:NM_001164727	chr14:7006114-7027449	0	URR1A:DNA:hAT-Charlie	chr14:7020850-7021074	833	none
chr14	7022525	7022751	Gm10406:NM_001164727	chr14:7006114-7027449	0	A-rich:Low_complexity:Low_complexity	chr14:7022178-7022223	303	none
chr14	7048460	7048708	Gm10406:NM_001164727	chr14:7006114-7027449	21012	L1_Mur1:LINE:L1	chr14:7048072-7048665	0	L1_Mur1:LINE:L1
chr14	7081409	7081679	Gm3696:NM_001024712	chr14:7083024-7105457	1346	L1VL2:LINE:L1	chr14:7081169-7081397	13	none
chr14	7242537	7242759	Gm5797:NM_001025085	chr14:7323987-7332395	81229	B1F:SINE:Alu	chr14:7242585-7242689	0	B1F:SINE:Alu
chr14	7257119	7257353	Gm5797:NM_001025085	chr14:7323987-7332395	66635	A-rich:Low_complexity:Low_complexity	chr14:7256366-7256474	646	none
chr14	7257705	7257932	Gm5797:NM_001025085	chr14:7323987-7332395	66056	(CA)n:Simple_repeat:Simple_repeat	chr14:7259097-7259159	1166	none
chr14	7264893	7265675	Gm5797:NM_001025085	chr14:7323987-7332395	58313	RLTR14-int:LTR:ERV1	chr14:7265069-7265840	0	RLTR14-int:LTR:ERV1
chr14	7267056	7267423	Gm5797:NM_001025085	chr14:7323987-7332395	56565	Lx4A:LINE:L1	chr14:7267181-7267281	0	AT_rich:Low_complexity:Low_complexity; Lx4A:LINE:L1
chr14	7283132	7283616	Gm5797:NM_001025085	chr14:7323987-7332395	40372	MTC:LTR:ERVL-MaLR	chr14:7282631-7283040	93	none
chr14	7291805	7292040	Gm5797:NM_001025085	chr14:7323987-7332395	31948	L1VL2:LINE:L1	chr14:7291632-7291837	0	L1VL2:LINE:L1
chr14	7422480	7422812	4933406F09Rik:NR_015568	chr14:7412472-7422685	0	L1ME3E:LINE:L1	chr14:7423143-7423220	332	none
chr14	7512491	7512919	Gm3558:NM_001270842	chr14:7545150-7568566	32232	B1_Mur4:SINE:Alu	chr14:7512098-7512199	293	none
chr14	7542570	7542735	Gm3558:NM_001270842	chr14:7545150-7568566	2416	RLTR45-int:LTR:ERVK	chr14:7542100-7542258	313	none
chr14	19493783	19493957	Gm5458:NM_001024706	chr14:19594137-19602587	100181	MMERGLN-int:LTR:ERV1	chr14:19487557-19494915	0	MMERGLN-int:LTR:ERV1
chr14	19530387	19530597	Gm5458:NM_001024706	chr14:19594137-19602587	63541	(TG)n:Simple_repeat:Simple_repeat	chr14:19531503-19531556	907	none
chr14	19563922	19564102	Gm5458:NM_001024706	chr14:19594137-19602587	30036	L1_Mus3:LINE:L1	chr14:19562608-19563583	340	none
chr14	19609490	19609920	Gm5458:NM_001024706	chr14:19594137-19602587	6904	MLT1O:LTR:ERVL-MaLR	chr14:19609113-19609394	97	none
chr14	19613316	19613635	Gm5458:NM_001024706	chr14:19594137-19602587	10730	RSINE1:SINE:B4	chr14:19613606-19613702	0	RSINE1:SINE:B4; L1MC4:LINE:L1
chr14	21312472	21313091	Adk:NM_134079	chr14:21052573-21448569	0	ID_B1:SINE:B4	chr14:21312982-21313116	0	ID_B1:SINE:B4
chr14	21500475	21500867	Kat6b:NM_017479	chr14:21499784-21672478	0	GC_rich:Low_complexity:Low_complexity	chr14:21500832-21500853	0	GC_rich:Low_complexity:Low_complexity
chr14	27623450	27623673	Erc2:NM_001347497	chr14:27622406-28478537	0	AT_rich:Low_complexity:Low_complexity	chr14:27623239-27623264	187	none
chr14	51580017	51580269	Gm5622:NM_001013816	chr14:51552789-51662953	0	(TG)n:Simple_repeat:Simple_repeat	chr14:51580959-51581045	691	none
chr14	52103982	52104339	Hnrnpc:NM_016884	chr14:52073379-52104028	0	B2_Mm2:SINE:B2	chr14:52104957-52105142	619	none
chr14	52244456	52244657	Chd8:NM_201637	chr14:52198150-52237572	6885	AT_rich:Low_complexity:Low_complexity	chr14:52243564-52243597	860	none
chr14	54893914	54894183	Pabpn1:NM_019402	chr14:54894142-54898927	0	(CGG)n:Simple_repeat:Simple_repeat	chr14:54894149-54894198	0	(CGG)n:Simple_repeat:Simple_repeat
chr14	55015118	55015506	Ngdn:NM_026890	chr14:55015453-55024137	0	PB1D9:SINE:Alu	chr14:55014492-55014592	527	none
chr14	67715594	67715802	Cdca2:NM_175384	chr14:67676353-67715841	0	AT_rich:Low_complexity:Low_complexity	chr14:67717564-67717587	1763	none
chr14	117932352	117932769	Gpc6:NM_011821	chr14:116925296-117979529	0	ID_B1:SINE:B4	chr14:117932361-117932479	0	ID_B1:SINE:B4
chr15	33832660	33832950	Tspyl5:NM_001085421	chr15:33683874-33687883	144778	RLTR45-int:LTR:ERVK	chr15:33832765-33833190	0	RLTR45-int:LTR:ERVK [2]
chr15	39820605	39820767	Dpys:NM_001164466	chr15:39782696-39857470	0	ID_B1:SINE:B4	chr15:39820478-39820595	11	none
chr15	60141743	60142041	4933412E24Rik:NM_027668	chr15:60014865-60016618	125126	MER92-int:LTR:ERV1	chr15:60142047-60142396	7	none
chr15	76351047	76351392	Sharpin:NM_025340	chr15:76347039-76351110	0	MIR:SINE:MIR	chr15:76350311-76350410	638	none
chr15	78174124	78174404	Ift27:NM_025931	chr15:78159462-78174108	17	ORR1F:LTR:ERVL-MaLR	chr15:78175116-78175189	713	none
chr15	79062923	79063246	Ankrd54:NM_144849	chr15:79053093-79062859	65	(A)n:Simple_repeat:Simple_repeat	chr15:79063290-79063323	45	none
chr15	79690332	79690663	Gtpbp1:NM_013818	chr15:79690895-79721479	233	GC_rich:Low_complexity:Low_complexity	chr15:79690981-79691016	319	none
chr15	80711094	80711291	Tnrc6b:NM_144812	chr15:80711312-80941086	22	GC_rich:Low_complexity:Low_complexity	chr15:80711720-80711757	430	none
chr15	99392746	99392980	Tmbim6:NM_026669	chr15:99392946-99410049	0	B1_Mus2:SINE:Alu	chr15:99392454-99392562	185	none
chr15	100551988	100552173	Tfcp2:NM_001289603	chr15:100502747-100552008	0	PB1D9:SINE:Alu	chr15:100552363-100552475	191	none
chr15	102405697	102406270	Sp1:NM_013672	chr15:102406315-102436404	46	G-rich:Low_complexity:Low_complexity	chr15:102406448-102406613	179	none
chr15	103239318	103239579	Cbx5:NM_001076789	chr15:103191545-103239816	0	B1_Mur2:SINE:Alu	chr15:103238242-103238377	942	none
chr15	103272619	103272906	Copz1:NM_019817	chr15:103272917-103299864	12	B2_Mm2:SINE:B2	chr15:103272137-103272324	296	none
chr15	103888902	103889165	Mucl1:NM_009268	chr15:103751922-103899300	0	RLTR1:LTR:ERV1	chr15:103889056-103889292	0	RLTR1:LTR:ERV1 [2]
chr16	3243455	3243965	Olfr161:NM_146860	chr16:3592397-3593339	348433	AT_rich:Low_complexity:Low_complexity	chr16:3243959-3243980	0	AT_rich:Low_complexity:Low_complexity
chr16	3244360	3244669	Olfr161:NM_146860	chr16:3592397-3593339	347729	AT_rich:Low_complexity:Low_complexity	chr16:3243959-3243980	381	none
chr16	3245387	3245606	Olfr161:NM_146860	chr16:3592397-3593339	346792	IAPLTR4:LTR:ERVK	chr16:3245073-3245374	14	none
chr16	3246506	3246870	Olfr161:NM_146860	chr16:3592397-3593339	345528	MLT1E1A:LTR:ERVL-MaLR	chr16:3247250-3247430	381	none
chr16	3247170	3247392	Olfr161:NM_146860	chr16:3592397-3593339	345006	MLT1E1A:LTR:ERVL-MaLR	chr16:3247250-3247430	0	MLT1E1A:LTR:ERVL-MaLR
chr16	3247771	3248422	Olfr161:NM_146860	chr16:3592397-3593339	343976	(TG)n:Simple_repeat:Simple_repeat	chr16:3247522-3247600	172	none
chr16	3253897	3254322	Olfr161:NM_146860	chr16:3592397-3593339	338076	L1_Mus3:LINE:L1	chr16:3254774-3254990	453	none
chr16	3254445	3255161	Olfr161:NM_146860	chr16:3592397-3593339	337237	Lx6:LINE:L1	chr16:3254988-3255170	0	L1_Mus3:LINE:L1; Lx6:LINE:L1
chr16	3255561	3256010	Olfr161:NM_146860	chr16:3592397-3593339	336388	AT_rich:Low_complexity:Low_complexity	chr16:3256036-3256057	27	none
chr16	3256941	3257739	Olfr161:NM_146860	chr16:3592397-3593339	334659	AT_rich:Low_complexity:Low_complexity	chr16:3256036-3256057	885	none
chr16	3257936	3258360	Olfr161:NM_146860	chr16:3592397-3593339	334038	LTR40a:LTR:ERVL	chr16:3259531-3259746	1172	none
chr16	3259497	3259834	Olfr161:NM_146860	chr16:3592397-3593339	332564	LTR40a:LTR:ERVL	chr16:3259531-3259746	0	LTR40a:LTR:ERVL
chr16	3262016	3262378	Olfr161:NM_146860	chr16:3592397-3593339	330020	Lx7:LINE:L1	chr16:3262095-3262760	0	Lx7:LINE:L1
chr16	3263032	3263413	Olfr161:NM_146860	chr16:3592397-3593339	328985	(TTTTG)n:Simple_repeat:Simple_repeat	chr16:3263349-3263379	0	UCON2:Unknown:Unknown; (TTTTG)n:Simple_repeat:Simple_repeat
chr16	3338018	3338516	Olfr161:NM_146860	chr16:3592397-3593339	253882	RLTR11A:LTR:ERVK	chr16:3338168-3338698	0	MYSERV16_I-int:LTR:ERVK; RLTR11A:LTR:ERVK
chr16	5013595	5013864	Glyr1:NM_028720	chr16:5013901-5049910	38	GC_rich:Low_complexity:Low_complexity	chr16:5013406-5013450	146	none
chr16	37385143	37385377	Stxbp5l:NM_172440	chr16:37107309-37384958	186	(CA)n:Simple_repeat:Simple_repeat	chr16:37384682-37384736	408	none
chr16	42875048	42875297	4932412D23Rik:NR_040522	chr16:42796387-42875762	0	(CCCCG)n:Simple_repeat:Simple_repeat	chr16:42876091-42876146	795	none
chr16	42875484	42875847	4932412D23Rik:NR_040522	chr16:42796387-42875762	0	(CCCCG)n:Simple_repeat:Simple_repeat	chr16:42876091-42876146	245	none
chr16	43769404	43769741	Drd3:NM_007877	chr16:43762220-43822932	0	RLTR45-int:LTR:ERVK	chr16:43769441-43769868	0	RLTR45-int:LTR:ERVK
chr16	86820761	86821209	N6amt1:NM_026366	chr16:87354184-87368649	532976	L1_Mus1:LINE:L1	chr16:86821249-86821330	41	none
chr17	3079715	3079937	Pisd-ps2:NR_003519	chr17:3064317-3084183	0	RLTR13B1:LTR:ERVK	chr17:3078064-3078979	737	none
chr17	6529510	6530230	Dynlt1f:NM_001166627	chr17:6601670-6607899	71441	ERVB2_1A-I_MM-int:LTR:ERVK	chr17:6529550-6531555	0	ERVB2_1A-I_MM-int:LTR:ERVK [2]
chr17	6530961	6531216	Dynlt1f:NM_001166627	chr17:6601670-6607899	70455	ERVB2_1A-I_MM-int:LTR:ERVK	chr17:6529550-6531555	0	ERVB2_1A-I_MM-int:LTR:ERVK
chr17	6533955	6534220	Dynlt1f:NM_001166627	chr17:6601670-6607899	67451	ERVB2_1A-I_MM-int:LTR:ERVK	chr17:6531543-6534223	0	ERVB2_1A-I_MM-int:LTR:ERVK
chr17	16951290	16951605	Zfp960:NM_001163919	chr17:17064102-17089631	112498	AT_rich:Low_complexity:Low_complexity	chr17:16950835-16950859	432	none
chr17	17004849	17005176	Zfp960:NM_001163919	chr17:17064102-17089631	58927	L1_Mus3:LINE:L1	chr17:17005534-17006540	359	none
chr17	17063843	17064121	Zfp960:NM_001163919	chr17:17064102-17089631	0	L1_Mus3:LINE:L1	chr17:17064466-17065462	346	none
chr17	17234566	17234933	Gm6712:NM_001324550	chr17:17294442-17319585	59510	L1_Mus3:LINE:L1	chr17:17235282-17236269	350	none
chr17	17294094	17294426	Gm6712:NM_001324550	chr17:17294442-17319585	17	AT_rich:Low_complexity:Low_complexity	chr17:17293701-17293729	366	none
chr17	24527979	24528274	Rab26os:NR_045289	chr17:24528250-24528744	0	L2a:LINE:L2	chr17:24527481-24527542	438	none
chr17	24886365	24886624	Nubp2:NM_011956	chr17:24882610-24886350	16	L2:LINE:L2	chr17:24887346-24887448	723	none
chr17	24960675	24960948	Jpt2:NM_198937	chr17:24942469-24960623	53	AT_rich:Low_complexity:Low_complexity	chr17:24961670-24961693	723	none
chr17	25919789	25920204	Rab40c:NM_139154	chr17:25882113-25919714	76	(CCG)n:Simple_repeat:Simple_repeat	chr17:25919663-25919702	88	none
chr17	26716279	26716436	Crebrf:NM_029870	chr17:26715649-26776626	0	(CGGGG)n:Simple_repeat:Simple_repeat	chr17:26716480-26716548	45	none
chr17	27361497	27361689	Mir7218:NR_106077	chr17:27358096-27358155	3343	(TG)n:Simple_repeat:Simple_repeat	chr17:27362026-27362057	338	none
chr17	32350512	32350741	Akap8l:NM_017476	chr17:32321423-32350577	0	B1F:SINE:Alu	chr17:32351015-32351144	275	none
chr17	33760283	33760696	Rab11b:NM_008997	chr17:33742483-33760486	0	B1_Mur1:SINE:Alu	chr17:33760935-33761017	240	none
chr17	33810329	33810538	Kank3:NM_030697	chr17:33810522-33822914	0	B2_Mm1a:SINE:B2	chr17:33809910-33810103	227	none
chr17	34603628	34603992	Rnf5:NM_019403	chr17:34601098-34603561	68	(CA)n:Simple_repeat:Simple_repeat	chr17:34603517-34603571	58	none
chr17	35638908	35639128	Dpcr1:NM_001033366	chr17:35635754-35643695	0	(GA)n:Simple_repeat:Simple_repeat	chr17:35638628-35638682	227	none
chr17	56079473	56079667	Hdgfl2:NM_001304785	chr17:56079630-56100604	0	(CGGG)n:Simple_repeat:Simple_repeat	chr17:56079886-56079913	220	none
chr17	57031575	57031782	Khsrp:NM_010613	chr17:57021048-57031507	69	GC_rich:Low_complexity:Low_complexity	chr17:57031247-57031375	201	none
chr17	57031890	57032267	Khsrp:NM_010613	chr17:57021048-57031507	384	ID4_:SINE:ID	chr17:57032668-57032739	402	none
chr17	57247587	57247914	Gpr108:NM_030084	chr17:57234914-57247689	0	(TG)n:Simple_repeat:Simple_repeat	chr17:57248830-57248872	917	none
chr17	66364386	66364633	Mtcl1:NM_172963	chr17:66336981-66449750	0	(CACTG)n:Simple_repeat:Simple_repeat	chr17:66364434-66364599	0	(CACTG)n:Simple_repeat:Simple_repeat
chr17	84957198	84957963	1110020A21Rik:NR_027929	chr17:84917181-84957423	0	(CGGGG)n:Simple_repeat:Simple_repeat	chr17:84957942-84958018	0	(CGGGG)n:Simple_repeat:Simple_repeat
chr17	86150812	86151313	Srbd1:NM_030133	chr17:85984664-86145175	5638	Kanga1c:DNA:TcMar-Tc2	chr17:86150708-86150798	15	none
chr18	3012457	3012631	Vmn1r238:NM_001167539	chr18:3122491-3123412	109861	tRNA-Lys-AAG:tRNA:tRNA	chr18:3012620-3012693	0	tRNA-Lys-AAG:tRNA:tRNA
chr18	4196968	4197887	Lyzl1:NM_026092	chr18:4165831-4182236	14733	MLT1G1:LTR:ERVL-MaLR	chr18:4197779-4197977	0	MLT1G1:LTR:ERVL-MaLR; B3A:SINE:B2 [2]
chr18	4198108	4198490	Lyzl1:NM_026092	chr18:4165831-4182236	15873	MLT1G1:LTR:ERVL-MaLR	chr18:4197779-4197977	132	none
chr18	4198666	4198851	Lyzl1:NM_026092	chr18:4165831-4182236	16431	MLT1G1:LTR:ERVL-MaLR	chr18:4197779-4197977	690	none
chr18	21126505	21126725	Garem1:NM_001033445	chr18:21127341-21300139	617	L2b:LINE:L2	chr18:21126858-21126915	134	none
chr18	21128493	21128963	Garem1:NM_001033445	chr18:21127341-21300139	0	PB1D9:SINE:Alu	chr18:21130072-21130166	1110	none
chr18	36560170	36560563	Ankhd1:NM_175375	chr18:36560602-36658908	40	(CGG)n:Simple_repeat:Simple_repeat	chr18:36560904-36560951	342	none
chr18	42275197	42275379	Rbm27:NM_172626	chr18:42275352-42341540	0	GC_rich:Low_complexity:Low_complexity	chr18:42275598-42275624	220	none
chr18	42511179	42511542	Tcerg1:NR_110344	chr18:42511486-42575785	0	AT_rich:Low_complexity:Low_complexity	chr18:42510903-42510931	249	none
chr18	46997825	46998217	Commd10:NM_178377	chr18:46958875-47087994	0	L1_Mur3:LINE:L1	chr18:46996753-46997844	0	L1_Mur3:LINE:L1
chr18	77806863	77807136	Pstpip2:NM_013831	chr18:77794549-77882879	0	MER96B:DNA:hAT-Tip100	chr18:77806752-77806906	0	MER96B:DNA:hAT-Tip100
chr18	84971049	84971233	Fbxo15:NM_015798	chr18:84935024-84981392	0	L1MC:LINE:L1	chr18:84971497-84971594	265	none
chr19	3194845	3195247	1700030N03Rik:NR_045304	chr19:3153798-3197703	0	RMER17D2:LTR:ERVK	chr19:3195266-3196054	20	none
chr19	3575739	3576079	Ppp6r3:NM_029456	chr19:3454928-3575749	0	tRNA-Ala-GCY:tRNA:tRNA	chr19:3576262-3576335	184	none
chr19	3912723	3912948	Ndufs8:NM_144870	chr19:3908862-3912774	0	MIR3:SINE:MIR	chr19:3912241-3912323	401	none
chr19	4097142	4097335	Cdk2ap2:NM_026373	chr19:4097350-4099017	16	GC_rich:Low_complexity:Low_complexity	chr19:4097096-4097117	26	none
chr19	5510477	5510658	Snx32:NM_001024560	chr19:5495277-5510489	0	B1_Mur1:SINE:Alu	chr19:5509469-5509620	858	none
chr19	7039946	7040419	Stip1:NM_016737	chr19:7020695-7040026	0	GC_rich:Low_complexity:Low_complexity	chr19:7039846-7039868	79	none
chr19	8802294	8802644	Zbtb3:NM_001098237	chr19:8802529-8804854	0	Lx4B:LINE:L1	chr19:8801850-8801893	402	none
chr19	11965182	11965806	Osbp:NM_001033174	chr19:11965843-11994114	38	GC_rich:Low_complexity:Low_complexity	chr19:11965808-11965852	3	none
chr19	20867309	20867521	Tmc1:NM_028953	chr19:20783457-20954202	0	(GGA)n:Simple_repeat:Simple_repeat	chr19:20867829-20867921	309	none
chr19	43524588	43524772	Got1:NM_010324	chr19:43499752-43524605	0	MIRc:SINE:MIR	chr19:43524086-43524204	385	none
chr19	43918991	43919273	Dnmbp:NM_028029	chr19:43846814-43940198	0	LTR33:LTR:ERVL	chr19:43918976-43919097	0	LTR33:LTR:ERVL
chr19	46152246	46152530	Gbf1:NM_178930	chr19:46152557-46286510	28	B3:SINE:B2	chr19:46151696-46151735	512	none
chr19	46395119	46395389	Actr1a:NM_016860	chr19:46376813-46395735	0	ID4_:SINE:ID	chr19:46396142-46396173	754	none
chr2	11777548	11777779	Ankrd16:NM_177268	chr2:11777752-11790323	0	PB1:SINE:Alu	chr2:11776635-11776717	832	none
chr2	25224718	25224979	Tubb4b:NM_146116	chr2:25222157-25224702	17	C-rich:Low_complexity:Low_complexity	chr2:25225280-25225332	302	none
chr2	25546932	25547162	Traf2:NM_009422	chr2:25517981-25546940	0	RSINE1:SINE:B4	chr2:25547186-25547247	25	none
chr2	30392160	30392379	Dolpp1:NR_110963	chr2:30392253-30400529	0	GC_rich:Low_complexity:Low_complexity	chr2:30392650-30392671	272	none
chr2	32137935	32138131	Prrc2b:NM_172661	chr2:32151147-32234537	13017	(TA)n:Simple_repeat:Simple_repeat	chr2:32138270-32138316	140	none
chr2	32451901	32452152	Naif1:NM_194335	chr2:32450456-32455476	0	L2c:LINE:L2	chr2:32453166-32453250	1015	none
chr2	84678039	84678441	Tmx2:NM_025868	chr2:84671310-84678828	0	tRNA-Gly-GGY:tRNA:tRNA	chr2:84679132-84679181	692	none
chr2	94157974	94158231	Hsd17b12:NM_019657	chr2:94032696-94157909	66	MLTR14:LTR:ERV1	chr2:94158705-94158825	475	none
chr2	119594146	119594350	1700020I14Rik:NR_027832	chr2:119594295-119600744	0	(TTA)n:Simple_repeat:Simple_repeat	chr2:119593549-119593576	571	none
chr2	122681424	122682166	Slc30a4:NM_011774	chr2:122681232-122702663	0	MER58B:DNA:hAT-Charlie	chr2:122680934-122681027	398	none
chr2	125918280	125918531	Galk2:NM_001291002	chr2:125866222-125984298	0	L2a:LINE:L2	chr2:125919635-125919727	1105	none
chr2	128967109	128967388	Zc3h6:NM_178404	chr2:128967401-129018563	14	(CCG)n:Simple_repeat:Simple_repeat	chr2:128967733-128967760	346	none
chr2	150136642	150136855	Zfp120:NM_181266	chr2:150114406-150136678	0	LTR72_RN:LTR:ERV1	chr2:150137062-150137288	208	none
chr2	150257355	150257538	Gm14124:NM_001142410	chr2:150257516-150270300	0	B2_Mm2:SINE:B2	chr2:150256941-150257092	264	none
chr2	154603665	154603889	Pxmp4:NM_021534	chr2:154587043-154603673	0	PB1D10:SINE:Alu	chr2:154604099-154604182	211	none
chr2	158155195	158155397	Tgm2:NM_009373	chr2:158116404-158146392	8804	B1_Mus1:SINE:Alu	chr2:158155116-158155225	0	B1_Mus1:SINE:Alu
chr2	164769681	164769908	Ube2c:NM_026785	chr2:164769928-164772902	21	ID_B1:SINE:B4	chr2:164769491-164769599	83	none
chr2	164804831	164805082	Acot8:NM_133240	chr2:164792767-164804881	0	(CA)n:Simple_repeat:Simple_repeat	chr2:164804470-164804497	335	none
chr2	165326459	165326650	Elmo2:NM_207706	chr2:165288030-165326479	0	L2c:LINE:L2	chr2:165325765-165326140	320	none
chr2	165547488	165547746	Slc2a10:NM_130451	chr2:165503896-165519917	27572	B4A:SINE:B4	chr2:165547602-165547789	0	RSINE1:SINE:B4; B4A:SINE:B4 [2]
chr2	175004512	175004725	Gm14393:NM_001085546	chr2:175061548-175067769	56824	MMERVK9E_I-int:LTR:ERVK	chr2:175003684-175004022	491	none
chr2	175010020	175010231	Gm14393:NM_001085546	chr2:175061548-175067769	51318	L1MC:LINE:L1	chr2:175010585-175010676	355	none
chr2	175067801	175067998	Gm14393:NM_001085546	chr2:175061548-175067769	33	B3:SINE:B2	chr2:175068413-175068491	416	none
chr2	175175833	175176091	Gm14391:NM_001177480	chr2:175185164-175206924	9074	B1_Mus1:SINE:Alu	chr2:175176666-175176743	576	none
chr2	176830802	176831004	Gm14405:NR_040256	chr2:176852791-176864437	21788	CT-rich:Low_complexity:Low_complexity	chr2:176830258-176830319	484	none
chr2	177074004	177074273	2210418O10Rik:NM_001305137	chr2:176914047-176927813	146192	MMERVK9E_I-int:LTR:ERVK	chr2:177073189-177073529	476	none
chr2	177079977	177080238	2210418O10Rik:NM_001305137	chr2:176914047-176927813	152165	B3:SINE:B2	chr2:177079521-177079599	379	none
chr2	177172967	177173217	2210418O10Rik:NM_001305137	chr2:176914047-176927813	245155	GA-rich:Low_complexity:Low_complexity	chr2:177173693-177173752	477	none
chr2	177272300	177272578	Zfp970:NM_001177568	chr2:177464741-177479194	192164	L1MC:LINE:L1	chr2:177271898-177271989	312	none
chr2	177277818	177278022	Zfp970:NM_001177568	chr2:177464741-177479194	186720	MMERVK9E_I-int:LTR:ERVK	chr2:177278548-177278886	527	none
chr2	177329832	177330095	Zfp970:NM_001177568	chr2:177464741-177479194	134647	MMERVK9E_I-int:LTR:ERVK	chr2:177330565-177330912	471	none
chr2	177578193	177578422	Gm14403:NR_036450	chr2:177498225-177512311	65883	L1MC:LINE:L1	chr2:177577774-177577865	329	none
chr2	177925663	177925915	Gm14327:NR_038101	chr2:177897162-177927850	0	GA-rich:Low_complexity:Low_complexity	chr2:177926383-177926502	469	none
chr2	178178197	178178428	Phactr3:NM_001177791	chr2:178175348-178338492	0	Lx8:LINE:L1	chr2:178178205-178178307	0	Lx8:LINE:L1
chr2	181918553	181918727	Polr3k:NM_025901	chr2:181864359-181870826	47728	(TGAA)n:Simple_repeat:Simple_repeat	chr2:181918545-181918570	0	(TGAA)n:Simple_repeat:Simple_repeat
chr3	3137308	3137550	Hnf4g:NM_013920	chr3:3508029-3659800	370480	MTD:LTR:ERVL-MaLR	chr3:3137407-3137446	0	B1F1:SINE:Alu; MTD:LTR:ERVL-MaLR [2]
chr3	8246299	8246552	Gm6194:NR_033512	chr3:8461386-8463098	214835	(GGGA)n:Simple_repeat:Simple_repeat	chr3:8246201-8246240	60	none
chr3	89411768	89412135	Flad1:NM_177041	chr3:89402672-89411863	0	B1_Mur2:SINE:Alu	chr3:89412233-89412301	99	none
chr3	89880542	89880757	Il6ra:NM_001310676	chr3:89869323-89913196	0	MIR3:SINE:MIR	chr3:89880458-89880588	0	MIR3:SINE:MIR
chr3	93823495	93823841	Tdpoz3:NM_207271	chr3:93826019-93827117	2179	RMER17C-int:LTR:ERVK	chr3:93822534-93824098	0	RMER17C-int:LTR:ERVK
chr3	94412957	94413265	Tdrkh:NM_028307	chr3:94413317-94431499	53	PB1D10:SINE:Alu	chr3:94413724-94413840	460	none
chr3	95015437	95015751	Zfp687:NM_030074	chr3:95006701-95015238	200	(CCG)n:Simple_repeat:Simple_repeat	chr3:95015370-95015417	21	none
chr3	95588667	95588954	Golph3l:NM_146133	chr3:95588933-95619247	0	LTR40A1:LTR:ERVL	chr3:95588261-95588384	284	none
chr3	95624792	95624977	Ensa:NM_019561	chr3:95624979-95632117	3	RMER17C:LTR:ERVK	chr3:95624424-95624477	316	none
chr3	95625153	95625489	Ensa:NM_019561	chr3:95624979-95632117	0	B1_Mur4:SINE:Alu	chr3:95625875-95626003	387	none
chr3	95929048	95929285	Anp32e:NM_023210	chr3:95929256-95947387	0	B1_Mus2:SINE:Alu	chr3:95928440-95928594	455	none
chr3	96600886	96601065	Lix1l:NM_001163170	chr3:96601132-96625352	68	MIR3:SINE:MIR	chr3:96600675-96600808	79	none
chr3	100922255	100922476	Trim45:NM_001165952	chr3:100922492-100936925	17	ID4_:SINE:ID	chr3:100921096-100921163	1093	none
chr3	131303181	131303368	Cyp2u1:NM_027816	chr3:131290490-131303227	0	(TTTG)n:Simple_repeat:Simple_repeat	chr3:131303374-131303409	7	none
chr3	142191578	142191933	Bmpr1b:NM_001277217	chr3:141837135-142169425	22154	MLT1I:LTR:ERVL-MaLR	chr3:142191986-142192308	54	none
chr4	3084188	3084440	Vmn1r2:NM_001167534	chr4:3172082-3173003	87643	(CACAG)n:Simple_repeat:Simple_repeat	chr4:3082453-3082638	1551	none
chr4	3225185	3225425	Vmn1r3:NM_001167535	chr4:3184384-3185305	39881	GA-rich:Low_complexity:Low_complexity	chr4:3225256-3225330	0	ID_B1:SINE:B4; B1F:SINE:Alu; GA-rich:Low_complexity:Low_complexity
chr4	3251693	3252237	Vmn1r3:NM_001167535	chr4:3184384-3185305	66389	AT_rich:Low_complexity:Low_complexity	chr4:3251708-3251734	0	AT_rich:Low_complexity:Low_complexity
chr4	10917539	10917774	2610301B20Rik:NM_026005	chr4:10874497-10899423	18117	RLTR17B_Mm:LTR:ERVK	chr4:10917723-10917907	0	RLTR17B_Mm:LTR:ERVK [2]; (CAGG)n:Simple_repeat:Simple_repeat
chr4	41464861	41465111	Kif24:NM_024241	chr4:41390747-41464848	14	GC_rich:Low_complexity:Low_complexity	chr4:41464874-41464903	0	GC_rich:Low_complexity:Low_complexity
chr4	42949612	42949851	Dnajb5:NM_001355439	chr4:42949866-42959425	16	(TCGGG)n:Simple_repeat:Simple_repeat	chr4:42950166-42950204	316	none
chr4	43000484	43000682	Vcp:NM_009503	chr4:42979963-43000507	0	B1_Mur1:SINE:Alu	chr4:43001060-43001207	379	none
chr4	46575741	46575998	Coro2a:NM_001164804	chr4:46536936-46601929	0	RLTR3_Mm:LTR:ERVK	chr4:46575143-46576471	0	RLTR3_Mm:LTR:ERVK
chr4	46577061	46577650	Coro2a:NM_001164804	chr4:46536936-46601929	0	MMTV-int:LTR:ERVK	chr4:46576471-46583716	0	MMTV-int:LTR:ERVK
chr4	46578094	46579116	Coro2a:NM_001164804	chr4:46536936-46601929	0	MMTV-int:LTR:ERVK	chr4:46576471-46583716	0	MMTV-int:LTR:ERVK
chr4	46579308	46579707	Coro2a:NM_001164804	chr4:46536936-46601929	0	MMTV-int:LTR:ERVK	chr4:46576471-46583716	0	MMTV-int:LTR:ERVK
chr4	46584217	46584543	Coro2a:NM_001164804	chr4:46536936-46601929	0	RLTR3_Mm:LTR:ERVK	chr4:46583716-46585044	0	RLTR3_Mm:LTR:ERVK
chr4	59783846	59784041	Inip:NM_001013577	chr4:59769646-59783855	0	(TCTG)n:Simple_repeat:Simple_repeat	chr4:59784121-59784166	81	none
chr4	91376382	91376684	Elavl2:NM_001177883	chr4:91250766-91376496	0	(TC)n:Simple_repeat:Simple_repeat	chr4:91377044-91377095	361	none
chr4	119174213	119174401	Zfp691:NM_001145936	chr4:119169517-119174195	19	B3A:SINE:B2	chr4:119174923-119175075	523	none
chr4	124751382	124751572	Inpp5b:NR_126474	chr4:124741849-124801511	0	MIR:SINE:MIR	chr4:124750997-124751136	247	none
chr4	127021068	127021252	Sfpq:NM_023603	chr4:127021300-127031236	49	ID_B1:SINE:B4	chr4:127020703-127020834	235	none
chr4	128992991	128993314	Ak2:NR_138540	chr4:128993223-129011529	0	L1M5:LINE:L1	chr4:128992820-128992964	28	none
chr4	140048046	140048276	Igsf21:NM_198610	chr4:140026851-140246811	0	MER5A:DNA:hAT-Charlie	chr4:140047746-140047842	205	none
chr4	145403449	145403734	Smarca5-ps:NR_002888	chr4:145464209-145467961	60476	AT_rich:Low_complexity:Low_complexity	chr4:145403767-145403788	34	none
chr4	145404244	145404512	Smarca5-ps:NR_002888	chr4:145464209-145467961	59698	AT_rich:Low_complexity:Low_complexity	chr4:145403767-145403788	457	none
chr4	145405502	145405876	Smarca5-ps:NR_002888	chr4:145464209-145467961	58334	(TG)n:Simple_repeat:Simple_repeat	chr4:145405390-145405411	92	none
chr4	145407709	145408352	Smarca5-ps:NR_002888	chr4:145464209-145467961	55858	Lx6:LINE:L1	chr4:145407614-145408054	0	RLTR40:LTR:ERVK; Lx6:LINE:L1
chr4	145408667	145409198	Smarca5-ps:NR_002888	chr4:145464209-145467961	55012	RLTR40:LTR:ERVK	chr4:145408200-145408765	0	RLTR40:LTR:ERVK
chr4	145412686	145412923	Smarca5-ps:NR_002888	chr4:145464209-145467961	51287	Lx8:LINE:L1	chr4:145412573-145412842	0	Lx8:LINE:L1
chr4	145430362	145430622	Smarca5-ps:NR_002888	chr4:145464209-145467961	33588	ORR1D2:LTR:ERVL-MaLR	chr4:145430346-145430700	0	ORR1D2:LTR:ERVL-MaLR
chr4	145448851	145449218	Smarca5-ps:NR_002888	chr4:145464209-145467961	14992	Lx2:LINE:L1	chr4:145449145-145449235	0	Lx2:LINE:L1 [2]
chr4	145452701	145453098	Smarca5-ps:NR_002888	chr4:145464209-145467961	11112	URR1B:DNA:hAT-Charlie	chr4:145451808-145451892	810	none
chr4	145478548	145478786	Smarca5-ps:NR_002888	chr4:145464209-145467961	10588	B3A:SINE:B2	chr4:145478528-145478701	0	B3A:SINE:B2
chr4	145506977	145507426	Zfp990:NM_001324553	chr4:145510758-145538251	3333	RLTR12BD_Mm:LTR:ERVK	chr4:145507365-145507633	0	RLTR12BD_Mm:LTR:ERVK; RLTR12D:LTR:ERVK; B1_Mm:SINE:Alu
chr4	145508148	145508422	Zfp990:NM_001324553	chr4:145510758-145538251	2337	RLTR40:LTR:ERVK	chr4:145508397-145509213	0	RLTR40:LTR:ERVK; Lx6:LINE:L1
chr4	145543890	145544140	Zfp990:NM_001324553	chr4:145510758-145538251	5640	B3:SINE:B2	chr4:145544018-145544231	0	B3:SINE:B2; ID_B1:SINE:B4
chr4	145557503	145558814	Zfp990:NM_001324553	chr4:145510758-145538251	19253	Lx6:LINE:L1	chr4:145557710-145559020	0	Lx6:LINE:L1
chr4	145559183	145559987	Zfp990:NM_001324553	chr4:145510758-145538251	20933	(TCTA)n:Simple_repeat:Simple_repeat	chr4:145559031-145559080	104	none
chr4	145578512	145578883	Gm13212:NM_001324416	chr4:145585199-145625343	6317	AT_rich:Low_complexity:Low_complexity	chr4:145578530-145578566	0	AT_rich:Low_complexity:Low_complexity
chr4	145581062	145581780	Gm13212:NM_001324416	chr4:145585199-145625343	3420	RLTR12D:LTR:ERVK	chr4:145581714-145581840	0	MLTR32C_MM:LTR:ERVK; RLTR12D:LTR:ERVK; B1F:SINE:Alu
chr4	145582847	145583603	Gm13212:NM_001324416	chr4:145585199-145625343	1597	RLTR40:LTR:ERVK	chr4:145583067-145583626	0	RLTR40:LTR:ERVK
chr4	145587032	145587247	Gm13212:NM_001324416	chr4:145585199-145625343	0	Lx8:LINE:L1	chr4:145587724-145588107	478	none
chr4	145588051	145588283	Gm13212:NM_001324416	chr4:145585199-145625343	0	Lx8:LINE:L1	chr4:145587724-145588107	0	Lx8:LINE:L1
chr4	145602200	145602547	Gm13212:NM_001324416	chr4:145585199-145625343	0	Lx8:LINE:L1	chr4:145602839-145603120	293	none
chr4	145603315	145603496	Gm13212:NM_001324416	chr4:145585199-145625343	0	L1M2:LINE:L1	chr4:145603158-145603720	0	L1M2:LINE:L1
chr4	145631918	145632181	Gm13212:NM_001324416	chr4:145585199-145625343	6576	MYSERV6-int:LTR:ERVK	chr4:145631174-145632502	0	MYSERV6-int:LTR:ERVK
chr4	145638146	145638336	Gm13212:NM_001324416	chr4:145585199-145625343	12804	(TTTTG)n:Simple_repeat:Simple_repeat	chr4:145638764-145638798	429	none
chr4	145665444	145665973	Zfp980:NM_001103158	chr4:145670696-145704437	4724	MLTR18A_MM:LTR:ERVK	chr4:145665753-145666267	0	MLTR18A_MM:LTR:ERVK; RMER21B:LTR:ERV1
chr4	145667172	145667496	Zfp980:NM_001103158	chr4:145670696-145704437	3201	RLTR12BD_Mm:LTR:ERVK	chr4:145667251-145667512	0	RLTR12BD_Mm:LTR:ERVK; RLTR12D:LTR:ERVK
chr4	145673469	145673835	Zfp980:NM_001103158	chr4:145670696-145704437	0	RMER6A:LTR:ERVK	chr4:145673696-145674094	0	RMER6A:LTR:ERVK
chr4	145679405	145679802	Zfp980:NM_001103158	chr4:145670696-145704437	0	L1MEg:LINE:L1	chr4:145679242-145679320	86	none
chr4	145680284	145680639	Zfp980:NM_001103158	chr4:145670696-145704437	0	Lx8:LINE:L1	chr4:145680782-145680991	144	none
chr4	145680793	145681284	Zfp980:NM_001103158	chr4:145670696-145704437	0	L1M2:LINE:L1	chr4:145681033-145681602	0	L1M2:LINE:L1; Lx8:LINE:L1
chr4	145687839	145688421	Zfp980:NM_001103158	chr4:145670696-145704437	0	ORR1D2:LTR:ERVL-MaLR	chr4:145688091-145688430	0	ORR1D2:LTR:ERVL-MaLR
chr4	145692542	145692797	Zfp980:NM_001103158	chr4:145670696-145704437	0	B3:SINE:B2	chr4:145692541-145692735	0	B3:SINE:B2
chr4	145693310	145693699	Zfp980:NM_001103158	chr4:145670696-145704437	0	RMER17A:LTR:ERVK	chr4:145693536-145694357	0	RMER17A:LTR:ERVK
chr4	145694986	145695667	Zfp980:NM_001103158	chr4:145670696-145704437	0	B1_Mus1:SINE:Alu	chr4:145694447-145694594	393	none
chr4	145695828	145696165	Zfp980:NM_001103158	chr4:145670696-145704437	0	B1_Mus1:SINE:Alu	chr4:145694447-145694594	1235	none
chr4	145696557	145696831	Zfp980:NM_001103158	chr4:145670696-145704437	0	B3:SINE:B2	chr4:145698420-145698578	1590	none
chr4	145706273	145706571	Zfp980:NM_001103158	chr4:145670696-145704437	1837	Lx2B2:LINE:L1	chr4:145707267-145708437	697	none
chr4	145780845	145781056	Zfp991:NM_001083918	chr4:145781542-145829939	487	AT_rich:Low_complexity:Low_complexity	chr4:145780676-145780697	149	none
chr4	145831162	145831401	Znf41-ps:NR_040355	chr4:145789514-145831978	0	MMERVK10C-int:LTR:ERVK	chr4:145831076-145831301	0	MMERVK10C-int:LTR:ERVK
chr4	145861684	145862062	Gm13238:NR_033612	chr4:145837218-145837992	23693	RLTR40:LTR:ERVK	chr4:145861439-145862254	0	RLTR40:LTR:ERVK
chr4	145863047	145863540	Gm13238:NR_033612	chr4:145837218-145837992	25056	(CAAT)n:Simple_repeat:Simple_repeat	chr4:145863640-145863674	101	none
chr4	146056064	146056592	Gm13034:NR_030771	chr4:146067523-146068718	10932	L1_Mur2:LINE:L1	chr4:146056221-146057046	0	L1_Mur2:LINE:L1
chr4	146079470	146079737	Gm13034:NR_030771	chr4:146067523-146068718	10753	MT2B:LTR:ERVL	chr4:146079305-146079913	0	MT2B:LTR:ERVL
chr4	146081783	146082190	Gm13034:NR_030771	chr4:146067523-146068718	13066	MYSERV6-int:LTR:ERVK	chr4:146081561-146085081	0	MYSERV6-int:LTR:ERVK
chr4	146083063	146083319	Zfp987:NM_001037926	chr4:146097311-146126623	13993	MYSERV6-int:LTR:ERVK	chr4:146081561-146085081	0	MYSERV6-int:LTR:ERVK
chr4	146084262	146084523	Zfp987:NM_001037926	chr4:146097311-146126623	12789	MYSERV6-int:LTR:ERVK	chr4:146081561-146085081	0	MYSERV6-int:LTR:ERVK
chr4	146153135	146153473	Zfp600:NM_001177546	chr4:146156826-146198756	3354	RLTR12BD_Mm:LTR:ERVK	chr4:146153191-146153488	0	RLTR12BD_Mm:LTR:ERVK
chr4	146161819	146162034	Zfp600:NM_001177545	chr4:146157689-146198756	0	Lx8:LINE:L1	chr4:146162115-146162579	82	none
chr4	146164134	146164391	Zfp600:NM_001177545	chr4:146157689-146198756	0	RMER6A:LTR:ERVK	chr4:146163732-146164338	0	RMER6A:LTR:ERVK
chr4	146165390	146165806	Zfp600:NM_001177545	chr4:146157689-146198756	0	L1MEg:LINE:L1	chr4:146164789-146164964	427	none
chr4	146166212	146166432	Zfp600:NM_001177545	chr4:146157689-146198756	0	Lx8:LINE:L1	chr4:146166372-146166631	0	Lx8:LINE:L1
chr4	146167275	146167701	Zfp600:NM_001177545	chr4:146157689-146198756	0	L2:LINE:L2	chr4:146167659-146167709	0	L2:LINE:L2
chr4	146168275	146168515	Zfp600:NM_001177545	chr4:146157689-146198756	0	(TATG)n:Simple_repeat:Simple_repeat	chr4:146168209-146168259	17	none
chr4	146173498	146174462	Zfp600:NM_001177545	chr4:146157689-146198756	0	RLTR25A:LTR:ERVK	chr4:146174229-146174498	0	RMER17B2:LTR:ERVK; RLTR25A:LTR:ERVK
chr4	146177877	146178502	Zfp600:NM_001177545	chr4:146157689-146198756	0	GA-rich:Low_complexity:Low_complexity	chr4:146178674-146178740	173	none
chr4	146179908	146180162	Zfp600:NM_001177545	chr4:146157689-146198756	0	AT_rich:Low_complexity:Low_complexity	chr4:146179281-146179336	573	none
chr4	146189203	146190180	Zfp600:NM_001177545	chr4:146157689-146198756	0	(CAA)n:Simple_repeat:Simple_repeat	chr4:146188627-146188665	539	none
chr4	146200736	146201194	Zfp600:NM_001177545	chr4:146157689-146198756	1981	Lx2B2:LINE:L1	chr4:146201599-146201730	406	none
chr4	146272341	146272744	Zfp991:NM_001083918	chr4:146270384-146468233	0	Lx8:LINE:L1	chr4:146273182-146273553	439	none
chr4	146287644	146288054	Zfp991:NM_001083918	chr4:146270384-146468233	0	AT_rich:Low_complexity:Low_complexity	chr4:146287321-146287362	283	none
chr4	146435678	146436609	Zfp991:NM_001083918	chr4:146270384-146468233	0	L1M4:LINE:L1	chr4:146435480-146436059	0	L1M4:LINE:L1
chr4	146443424	146443705	Zfp991:NM_001083918	chr4:146270384-146468233	0	MTEb:LTR:ERVL-MaLR	chr4:146443755-146444095	51	none
chr4	146444317	146445662	Zfp991:NM_001083918	chr4:146270384-146468233	0	ID_B1:SINE:B4	chr4:146445650-146445740	0	MLT1B:LTR:ERVL-MaLR; ID_B1:SINE:B4; RLTR20D:LTR:ERVK; B1_Mur3:SINE:Alu
chr4	146446215	146446449	Zfp991:NM_001083918	chr4:146270384-146468233	0	B3:SINE:B2	chr4:146446023-146446151	65	none
chr4	146447682	146448165	Zfp991:NM_001083918	chr4:146270384-146468233	0	RLTR14_RN:LTR:ERV1	chr4:146448115-146448370	0	AT_rich:Low_complexity:Low_complexity; RLTR14_RN:LTR:ERV1; B4:SINE:B4; B1_Mur1:SINE:Alu; B3A:SINE:B2
chr4	146453999	146455098	Zfp991:NM_001083918	chr4:146270384-146468233	0	RMER17C:LTR:ERVK	chr4:146454957-146455389	0	RMER17C:LTR:ERVK
chr4	146456500	146457840	Zfp991:NM_001083918	chr4:146270384-146468233	0	RMER17C-int:LTR:ERVK	chr4:146456401-146456992	0	RMER17C-int:LTR:ERVK [2]
chr4	146460722	146461078	Zfp991:NM_001083918	chr4:146270384-146468233	0	MMTV-int:LTR:ERVK	chr4:146461062-146461960	0	RLTR13D3:LTR:ERVK; MMTV-int:LTR:ERVK
chr4	146465857	146466240	Zfp991:NM_001083918	chr4:146270384-146468233	0	Lx2:LINE:L1	chr4:146465668-146465756	102	none
chr4	146494765	146495581	Zfp981:NM_001243138	chr4:146501999-146539395	6419	RLTR51B_Mm:LTR:ERVK?	chr4:146495035-146495321	0	RLTR51B_Mm:LTR:ERVK?
chr4	146498008	146498500	Zfp981:NM_001243138	chr4:146501999-146539395	3500	RLTR12BD_Mm:LTR:ERVK	chr4:146498389-146498650	0	RLTR12BD_Mm:LTR:ERVK; RLTR12D:LTR:ERVK; B1_Mm:SINE:Alu
chr4	146498877	146499726	Zfp981:NM_001243138	chr4:146501999-146539395	2274	RLTR40:LTR:ERVK	chr4:146499373-146499996	0	RLTR40:LTR:ERVK; AT_rich:Low_complexity:Low_complexity; Lx6:LINE:L1
chr4	146524864	146525239	1700095A21Rik:NR_045468	chr4:146519038-146546873	0	B3A:SINE:B2	chr4:146525218-146525270	0	RLTR25B:LTR:ERVK; B3A:SINE:B2
chr4	146528072	146528312	1700095A21Rik:NR_045468	chr4:146519038-146546873	0	MurSatRep1:Unknown:Unknown	chr4:146528200-146528254	0	MurSatRep1:Unknown:Unknown
chr4	146531073	146531454	1700095A21Rik:NR_045468	chr4:146519038-146546873	0	B1_Mus2:SINE:Alu	chr4:146532646-146532793	1193	none
chr4	146613276	146613728	1700095A21Rik:NR_045468	chr4:146519038-146546873	66404	Lx8:LINE:L1	chr4:146613809-146614181	82	none
chr4	146656722	146657110	1700095A21Rik:NR_045468	chr4:146519038-146546873	109850	Lx2:LINE:L1	chr4:146657065-146657153	0	Lx2:LINE:L1 [2]
chr4	146709372	146709564	1700095A21Rik:NR_045468	chr4:146519038-146546873	162500	B3:SINE:B2	chr4:146709201-146709395	0	B3:SINE:B2
chr4	146709911	146710214	1700095A21Rik:NR_045468	chr4:146519038-146546873	163039	RMER17A:LTR:ERVK	chr4:146710196-146710538	0	RMER17A:LTR:ERVK
chr4	146713325	146713811	1700095A21Rik:NR_045468	chr4:146519038-146546873	166453	B3:SINE:B2	chr4:146715108-146715266	1298	none
chr4	146739128	146739420	1700095A21Rik:NR_045468	chr4:146519038-146546873	192256	L3:LINE:CR1	chr4:146739410-146739626	0	URR1A:DNA:hAT-Charlie; L3:LINE:CR1
chr4	146742283	146742857	1700095A21Rik:NR_045468	chr4:146519038-146546873	195411	RSINE1:SINE:B4	chr4:146742799-146742886	0	B3:SINE:B2 [2]; RSINE1:SINE:B4 [2]; B4A:SINE:B4
chr4	146744065	146744285	1700095A21Rik:NR_045468	chr4:146519038-146546873	197193	MTEb:LTR:ERVL-MaLR	chr4:146744241-146744543	0	B1F:SINE:Alu; MTEb:LTR:ERVL-MaLR
chr4	146802376	146802742	Rex2:NM_001177767	chr4:147021849-147060799	219108	MLTR18A_MM:LTR:ERVK	chr4:146802711-146802812	0	MLTR18A_MM:LTR:ERVK; RMER21B:LTR:ERV1
chr4	146898520	146898800	Rex2:NM_001177767	chr4:147021849-147060799	123050	AT_rich:Low_complexity:Low_complexity	chr4:146899376-146899412	577	none
chr4	146903099	146903360	Rex2:NM_001177767	chr4:147021849-147060799	118490	Lx8:LINE:L1	chr4:146902306-146902769	331	none
chr4	146905879	146906114	Rex2:NM_001177767	chr4:147021849-147060799	115736	Lx8:LINE:L1	chr4:146906072-146906354	0	Lx8:LINE:L1
chr4	146925032	146926756	Rex2:NM_001177767	chr4:147021849-147060799	95094	RLTR22_Mur:LTR:ERVK	chr4:146925981-146926770	0	ID_B1:SINE:B4; RLTR22_Mur:LTR:ERVK; RMER12C:LTR:ERVK; B1_Mur2:SINE:Alu
chr4	146933229	146933411	Rex2:NM_001177767	chr4:147021849-147060799	88439	C-rich:Low_complexity:Low_complexity	chr4:146932409-146932452	778	none
chr4	146948949	146949315	Rex2:NM_001177767	chr4:147021849-147060799	72535	RLTR13D3:LTR:ERVK	chr4:146948711-146949822	0	RLTR13D3:LTR:ERVK
chr4	146969002	146969508	Rex2:NM_001177767	chr4:147021849-147060799	52342	Lx6:LINE:L1	chr4:146968985-146969417	0	Lx6:LINE:L1
chr4	146976100	146976316	Rex2:NM_001177767	chr4:147021849-147060799	45534	RMER6C:LTR:ERVK	chr4:146976742-146976884	427	none
chr4	146981872	146982122	Rex2:NM_001177767	chr4:147021849-147060799	39728	(TA)n:Simple_repeat:Simple_repeat	chr4:146982564-146982634	443	none
chr4	147030037	147030271	Rex2:NM_001177767	chr4:147021849-147060799	0	L1MEg:LINE:L1	chr4:147029796-147029971	67	none
chr4	147030377	147030993	Rex2:NM_001177767	chr4:147021849-147060799	0	Lx8:LINE:L1	chr4:147031378-147031637	386	none
chr4	147031233	147031682	Rex2:NM_001177767	chr4:147021849-147060799	0	Lx8:LINE:L1	chr4:147031378-147031637	0	Lx8:LINE:L1
chr4	147031727	147032065	Rex2:NM_001177767	chr4:147021849-147060799	0	Lx8:LINE:L1	chr4:147031378-147031637	91	none
chr4	147039945	147040401	Rex2:NM_001177767	chr4:147021849-147060799	0	B1F2:SINE:Alu	chr4:147040431-147040501	31	none
chr4	147040533	147040843	Rex2:NM_001177767	chr4:147021849-147060799	0	B1F2:SINE:Alu	chr4:147040431-147040501	33	none
chr4	147041819	147042137	Rex2:NM_001177767	chr4:147021849-147060799	0	GA-rich:Low_complexity:Low_complexity	chr4:147041231-147041297	523	none
chr4	147042260	147042498	Rex2:NM_001177767	chr4:147021849-147060799	0	(TG)n:Simple_repeat:Simple_repeat	chr4:147043157-147043208	660	none
chr4	147053439	147053753	Rex2:NM_001177767	chr4:147021849-147060799	0	B3:SINE:B2	chr4:147054777-147054935	1025	none
chr4	147117813	147118059	4933438K21Rik:NR_045446	chr4:147063365-147068436	49378	RMER5:LTR:ERV1	chr4:147118170-147118603	112	none
chr4	147128389	147128596	Zfp982:NM_001039209	chr4:147175865-147513420	47270	B1_Mm:SINE:Alu	chr4:147128184-147128276	114	none
chr4	147131507	147131750	Zfp982:NM_001039209	chr4:147175865-147513420	44116	(CAAG)n:Simple_repeat:Simple_repeat	chr4:147131835-147131881	86	none
chr4	147133534	147133875	Zfp982:NM_001039209	chr4:147175865-147513420	41991	LTRIS2:LTR:ERV1	chr4:147132803-147133380	155	none
chr4	147149286	147149612	Zfp982:NM_001039209	chr4:147175865-147513420	26254	AT_rich:Low_complexity:Low_complexity	chr4:147148998-147149039	248	none
chr4	147171707	147172052	Zfp982:NM_001039209	chr4:147175865-147513420	3814	RMER6A:LTR:ERVK	chr4:147171955-147172141	0	Lx8:LINE:L1; RMER6A:LTR:ERVK
chr4	147172564	147173031	Zfp982:NM_001039209	chr4:147175865-147513420	2835	RLTR13D3:LTR:ERVK	chr4:147173188-147173317	158	none
chr4	147185571	147185794	Zfp982:NM_001039209	chr4:147175865-147513420	0	ERVB4_1B-I_MM-int:LTR:ERVK	chr4:147184936-147186290	0	ERVB4_1B-I_MM-int:LTR:ERVK
chr4	147186629	147186901	Zfp982:NM_001039209	chr4:147175865-147513420	0	ERVB4_1B-I_MM-int:LTR:ERVK	chr4:147186535-147186627	3	none
chr4	147216892	147217209	Zfp982:NM_001039209	chr4:147175865-147513420	0	MYSERV6-int:LTR:ERVK	chr4:147216569-147217787	0	MYSERV6-int:LTR:ERVK
chr4	147232293	147232891	Zfp982:NM_001039209	chr4:147175865-147513420	0	Lx8:LINE:L1	chr4:147232568-147233021	0	Lx8:LINE:L1
chr4	147234917	147235605	Zfp982:NM_001039209	chr4:147175865-147513420	0	Lx8:LINE:L1	chr4:147235265-147235728	0	Lx8:LINE:L1
chr4	147238139	147238435	Zfp982:NM_001039209	chr4:147175865-147513420	0	L1MEg:LINE:L1	chr4:147237953-147238074	66	none
chr4	147238673	147239202	Zfp982:NM_001039209	chr4:147175865-147513420	0	Lx8:LINE:L1	chr4:147239598-147239743	397	none
chr4	147254299	147254617	Zfp982:NM_001039209	chr4:147175865-147513420	0	B2_Mm1t:SINE:B2	chr4:147255599-147255712	983	none
chr4	147255088	147255384	Zfp982:NM_001039209	chr4:147175865-147513420	0	B2_Mm1t:SINE:B2	chr4:147255599-147255712	216	none
chr4	147257632	147257853	Zfp982:NM_001039209	chr4:147175865-147513420	0	Lx2:LINE:L1	chr4:147257612-147258054	0	Lx2:LINE:L1
chr4	147278942	147279231	Zfp982:NM_001039209	chr4:147175865-147513420	0	Lx:LINE:L1	chr4:147280016-147280139	786	none
chr4	147287544	147287754	Zfp982:NM_001039209	chr4:147175865-147513420	0	MT2B:LTR:ERVL	chr4:147287496-147288110	0	MT2B:LTR:ERVL
chr4	147291405	147291617	Zfp982:NM_001039209	chr4:147175865-147513420	0	MYSERV6-int:LTR:ERVK	chr4:147289790-147293350	0	MYSERV6-int:LTR:ERVK
chr4	147299926	147300463	Zfp982:NM_001039209	chr4:147175865-147513420	0	RMER21B:LTR:ERV1	chr4:147300251-147300434	0	MLTR18A_MM:LTR:ERVK; RMER21B:LTR:ERV1
chr4	147354473	147354821	Zfp982:NM_001039209	chr4:147175865-147513420	0	L1_Mur2:LINE:L1	chr4:147354764-147354851	0	L1_Mur2:LINE:L1
chr4	147354911	147355411	Zfp982:NM_001039209	chr4:147175865-147513420	0	MLTR18A_MM:LTR:ERVK	chr4:147355305-147355406	0	(CAAA)n:Simple_repeat:Simple_repeat; MLTR18A_MM:LTR:ERVK; Lx6:LINE:L1
chr4	147355557	147355842	Zfp982:NM_001039209	chr4:147175865-147513420	0	MLTR18A_MM:LTR:ERVK	chr4:147355783-147356117	0	MLTR18A_MM:LTR:ERVK; RMER21B:LTR:ERV1
chr4	147377834	147378373	Zfp982:NM_001039209	chr4:147175865-147513420	0	(TTTG)n:Simple_repeat:Simple_repeat	chr4:147377602-147377638	197	none
chr4	147381639	147382002	Zfp982:NM_001039209	chr4:147175865-147513420	0	B3:SINE:B2	chr4:147381655-147381849	0	B3:SINE:B2
chr4	147389867	147390461	Zfp982:NM_001039209	chr4:147175865-147513420	0	Lx2:LINE:L1	chr4:147389327-147390010	0	Lx2:LINE:L1
chr4	147416420	147416725	Zfp982:NM_001039209	chr4:147175865-147513420	0	L1Md_F3:LINE:L1	chr4:147415058-147416100	321	none
chr4	147417193	147417634	Zfp982:NM_001039209	chr4:147175865-147513420	0	MLTR14:LTR:ERV1	chr4:147417429-147417692	0	MLTR14:LTR:ERV1
chr4	147418440	147418728	Zfp982:NM_001039209	chr4:147175865-147513420	0	LTRIS3:LTR:ERV1	chr4:147418788-147419293	61	none
chr4	147420165	147421346	Zfp982:NM_001039209	chr4:147175865-147513420	0	L2a:LINE:L2	chr4:147420658-147420756	0	L2a:LINE:L2; MER58B:DNA:hAT-Charlie
chr4	147421449	147422558	Zfp982:NM_001039209	chr4:147175865-147513420	0	MER5B:DNA:hAT-Charlie	chr4:147422544-147422658	0	MER5B:DNA:hAT-Charlie; MER46C:DNA:TcMar-Tigger
chr4	147423136	147423501	Zfp982:NM_001039209	chr4:147175865-147513420	0	(TATG)n:Simple_repeat:Simple_repeat	chr4:147423556-147423639	56	none
chr4	147423747	147424422	Zfp982:NM_001039209	chr4:147175865-147513420	0	RSINE1:SINE:B4	chr4:147424009-147424149	0	RSINE1:SINE:B4; B4A:SINE:B4
chr4	147425551	147425951	Zfp982:NM_001039209	chr4:147175865-147513420	0	L2:LINE:L2	chr4:147425435-147425790	0	L2:LINE:L2
chr4	147429507	147429886	Zfp982:NM_001039209	chr4:147175865-147513420	0	URR1B:DNA:hAT-Charlie	chr4:147429853-147430067	0	Lx9:LINE:L1; URR1B:DNA:hAT-Charlie
chr4	147429982	147430366	Zfp982:NM_001039209	chr4:147175865-147513420	0	AT_rich:Low_complexity:Low_complexity	chr4:147430362-147430394	0	AT_rich:Low_complexity:Low_complexity; URR1B:DNA:hAT-Charlie; PB1D10:SINE:Alu
chr4	147430779	147431365	Zfp982:NM_001039209	chr4:147175865-147513420	0	MamRep1151:LTR?:LTR?	chr4:147431003-147431072	0	RMER15:LTR:ERVL; MamRep1151:LTR?:LTR?
chr4	147431444	147432695	Zfp982:NM_001039209	chr4:147175865-147513420	0	AT_rich:Low_complexity:Low_complexity	chr4:147432833-147432854	139	none
chr4	147433659	147433856	Zfp982:NM_001039209	chr4:147175865-147513420	0	RMER17C:LTR:ERVK	chr4:147433981-147434321	126	none
chr4	147434001	147434329	Zfp982:NM_001039209	chr4:147175865-147513420	0	RMER17C:LTR:ERVK	chr4:147433981-147434321	0	RMER17C:LTR:ERVK
chr4	147447411	147447691	Zfp982:NM_001039209	chr4:147175865-147513420	0	RLTR40:LTR:ERVK	chr4:147446741-147447536	0	RLTR40:LTR:ERVK
chr4	147450919	147451238	Zfp982:NM_001039209	chr4:147175865-147513420	0	LTRIS2:LTR:ERV1	chr4:147449939-147450512	408	none
chr4	147452028	147452351	Zfp982:NM_001039209	chr4:147175865-147513420	0	Lx8:LINE:L1	chr4:147452104-147452378	0	Lx8:LINE:L1
chr4	147458660	147459010	Zfp982:NM_001039209	chr4:147175865-147513420	0	Lx6:LINE:L1	chr4:147458565-147459001	0	Lx6:LINE:L1
chr4	147474973	147475355	Zfp982:NM_001039209	chr4:147175865-147513420	0	RLTR25B:LTR:ERVK	chr4:147475231-147475545	0	RMER17B2:LTR:ERVK; RLTR25B:LTR:ERVK
chr4	147477840	147478267	Zfp982:NM_001039209	chr4:147175865-147513420	0	PB1D10:SINE:Alu	chr4:147478412-147478510	146	none
chr4	147516256	147516640	Zfp982:NM_001039209	chr4:147175865-147513420	2837	URR1B:DNA:hAT-Charlie	chr4:147516203-147516295	0	URR1B:DNA:hAT-Charlie
chr4	147518410	147519014	Zfp982:NM_001039209	chr4:147175865-147513420	4991	RLTR51B_Mm:LTR:ERVK?	chr4:147518981-147519131	0	RLTR51B_Mm:LTR:ERVK?
chr4	147519553	147519840	Zfp982:NM_001039209	chr4:147175865-147513420	6134	Lx6:LINE:L1	chr4:147519228-147519960	0	Lx6:LINE:L1
chr4	147520136	147520888	Zfp982:NM_001039209	chr4:147175865-147513420	6717	(TCTA)n:Simple_repeat:Simple_repeat	chr4:147519963-147520015	122	none
chr4	147521614	147521914	Zfp982:NM_001039209	chr4:147175865-147513420	8195	B1_Mus1:SINE:Alu	chr4:147521358-147521506	109	none
chr4	147522159	147522464	Zfp982:NM_001039209	chr4:147175865-147513420	8740	RMER21B:LTR:ERV1	chr4:147522453-147522659	0	RMER21B:LTR:ERV1
chr4	147524074	147524454	Zfp982:NM_001039209	chr4:147175865-147513420	10655	T-rich:Low_complexity:Low_complexity	chr4:147524462-147524516	9	none
chr4	147525041	147525542	Zfp982:NM_001039209	chr4:147175865-147513420	11622	B4:SINE:B4	chr4:147524694-147524840	202	none
chr4	147525920	147526498	Zfp982:NM_001039209	chr4:147175865-147513420	12501	B3:SINE:B2	chr4:147526974-147527124	477	none
chr4	147526669	147527113	Zfp982:NM_001039209	chr4:147175865-147513420	13250	B3:SINE:B2	chr4:147526974-147527124	0	B3:SINE:B2
chr4	147529596	147529882	Zfp982:NM_001039209	chr4:147175865-147513420	16177	MT2B:LTR:ERVL	chr4:147529857-147530466	0	L1_Mur2:LINE:L1; MT2B:LTR:ERVL
chr4	147541102	147541324	Zfp985:NM_001014397	chr4:147553276-147585201	11953	RLTR51B_Mm:LTR:ERVK?	chr4:147541144-147541418	0	RLTR51B_Mm:LTR:ERVK?
chr4	147563175	147563536	Zfp985:NM_001014397	chr4:147553276-147585201	0	RLTR20C1_MM:LTR:ERVK	chr4:147564694-147564753	1159	none
chr4	147563902	147564274	Zfp985:NM_001014397	chr4:147553276-147585201	0	RLTR20C1_MM:LTR:ERVK	chr4:147564694-147564753	421	none
chr4	147585179	147585714	Zfp985:NM_001014397	chr4:147553276-147585201	0	URR1B:DNA:hAT-Charlie	chr4:147585339-147585423	0	URR1B:DNA:hAT-Charlie; RMER15:LTR:ERVL
chr4	147586420	147586976	Zfp985:NM_001014397	chr4:147553276-147585201	1220	MT2_Mm:LTR:ERVL	chr4:147587556-147587977	581	none
chr4	147587128	147587408	Zfp985:NM_001014397	chr4:147553276-147585201	1928	MT2_Mm:LTR:ERVL	chr4:147587556-147587977	149	none
chr4	147616646	147616942	Zfp979:NM_145078	chr4:147611935-147642508	0	B3:SINE:B2	chr4:147616075-147616233	414	none
chr4	147624290	147624579	Zfp979:NM_145078	chr4:147611935-147642508	0	CT-rich:Low_complexity:Low_complexity	chr4:147624268-147624336	0	CT-rich:Low_complexity:Low_complexity
chr4	147625514	147625885	Zfp979:NM_145078	chr4:147611935-147642508	0	(CAAA)n:Simple_repeat:Simple_repeat	chr4:147626175-147626211	291	none
chr4	147647905	147648503	Zfp979:NM_145078	chr4:147611935-147642508	5398	MLTR18A_MM:LTR:ERVK	chr4:147648416-147648517	0	MLTR18A_MM:LTR:ERVK [2]; RMER21B:LTR:ERV1
chr4	147707609	147708117	Zfp534:NM_001127188	chr4:147674224-147702631	4979	MLTR18A_MM:LTR:ERVK	chr4:147708102-147708189	0	MLTR18A_MM:LTR:ERVK [2]; RMER21B:LTR:ERV1
chr4	147709899	147710316	Zfp534:NM_001127188	chr4:147674224-147702631	7269	PB1D10:SINE:Alu	chr4:147710162-147710215	0	PB1D10:SINE:Alu
chr4	147811513	147811759	Zfp984:NM_001127189	chr4:147753973-147809788	1726	RLTR40:LTR:ERVK	chr4:147811399-147812155	0	RLTR40:LTR:ERVK
chr4	147812683	147812933	Zfp984:NM_001127189	chr4:147753973-147809788	2896	Lx6:LINE:L1	chr4:147812359-147812720	0	Lx6:LINE:L1
chr4	154160701	154160880	Tprgl:NM_026388	chr4:154157484-154160684	18	GC_rich:Low_complexity:Low_complexity	chr4:154160656-154160695	7	none
chr4	154904532	154904784	Fam213b:NM_025582	chr4:154896429-154899043	5490	RLTR16:LTR:ERVK	chr4:154904627-154905133	0	RLTR16:LTR:ERVK; MYSERV-int:LTR:ERVK
chr5	3012773	3013012	Cdk6:NM_009873	chr5:3343892-3531005	330881	ID4_:SINE:ID	chr5:3012878-3012938	0	ID4_:SINE:ID
chr5	14907529	14907810	Gm9758:NM_198666	chr5:14910123-14914889	2314	L1_Mur2:LINE:L1	chr5:14907418-14907994	0	L1_Mur2:LINE:L1
chr5	14924496	14924685	Speer4e:NM_001122661	chr5:14933630-14938475	8946	B1_Mm:SINE:Alu	chr5:14924813-14924941	129	none
chr5	14936005	14936370	Speer4e:NM_001122661	chr5:14933630-14938475	0	MER5A:DNA:hAT-Charlie	chr5:14936326-14936403	0	MER5A:DNA:hAT-Charlie
chr5	14940477	14940713	Speer4e:NM_001122661	chr5:14933630-14938475	2003	RLTR19:LTR:ERVK	chr5:14940931-14941020	219	none
chr5	14949759	14949994	Speer8-ps1:NR_001584	chr5:14945293-14978541	0	MTEa:LTR:ERVL-MaLR	chr5:14950077-14950431	84	none
chr5	14973347	14973611	Speer8-ps1:NR_001584	chr5:14945293-14978541	0	L1_Mus4:LINE:L1	chr5:14972758-14973194	154	none
chr5	14989106	14989308	Gm10354:NM_001281514	chr5:14974496-14978899	10208	(TCTG)n:Simple_repeat:Simple_repeat	chr5:14988915-14988964	143	none
chr5	14994471	14994699	Gm10354:NM_001281514	chr5:14974496-14978899	15573	B1F:SINE:Alu	chr5:14994753-14994894	55	none
chr5	14995137	14995365	Gm10354:NM_001281514	chr5:14974496-14978899	16239	B1F:SINE:Alu	chr5:14994753-14994894	244	none
chr5	14995779	14996008	Gm10354:NM_001281514	chr5:14974496-14978899	16881	(CA)n:Simple_repeat:Simple_repeat	chr5:14996227-14996365	220	none
chr5	14996690	14997061	Gm10354:NM_001281514	chr5:14974496-14978899	17792	B1_Mus2:SINE:Alu	chr5:14996416-14996550	141	none
chr5	15004750	15005156	Gm17019:NM_182957	chr5:15028949-15033007	23794	Lx7:LINE:L1	chr5:15004708-15005416	0	Lx7:LINE:L1
chr5	15006525	15006860	Gm17019:NM_182957	chr5:15028949-15033007	22090	RSINE1:SINE:B4	chr5:15006342-15006467	59	none
chr5	15006996	15007266	Gm17019:NM_182957	chr5:15028949-15033007	21684	(TTTC)n:Simple_repeat:Simple_repeat	chr5:15007278-15007305	13	none
chr5	15019607	15019860	Gm17019:NM_182957	chr5:15028949-15033007	9090	B1_Mus2:SINE:Alu	chr5:15020241-15020293	382	none
chr5	15022063	15022262	Gm17019:NM_182957	chr5:15028949-15033007	6688	B1_Mus2:SINE:Alu	chr5:15021846-15021980	84	none
chr5	15051669	15052055	Gm17019:NM_182957	chr5:15028949-15033007	18663	B1F:SINE:Alu	chr5:15051378-15051519	151	none
chr5	15053568	15053882	Gm17019:NM_182957	chr5:15028949-15033007	20562	B1_Mur2:SINE:Alu	chr5:15053036-15053164	405	none
chr5	15462485	15462804	Gm21190:NM_001310449	chr5:15524455-15529222	61652	B4:SINE:B4	chr5:15462756-15462949	0	B4:SINE:B4
chr5	15464953	15465230	Gm21190:NM_001310449	chr5:15524455-15529222	59226	L1_Mur2:LINE:L1	chr5:15465492-15466068	263	none
chr5	15471265	15471480	Gm21190:NM_001310449	chr5:15524455-15529222	52976	A-rich:Low_complexity:Low_complexity	chr5:15471769-15471880	290	none
chr5	15472455	15472823	Gm21190:NM_001310449	chr5:15524455-15529222	51633	A-rich:Low_complexity:Low_complexity	chr5:15471769-15471880	576	none
chr5	15472952	15473714	Gm21190:NM_001310449	chr5:15524455-15529222	50742	MER5A:DNA:hAT-Charlie	chr5:15474382-15474459	669	none
chr5	15498755	15499170	Gm21190:NM_001310449	chr5:15524455-15529222	25286	Lx7:LINE:L1	chr5:15498425-15499186	0	Lx7:LINE:L1
chr5	15521578	15521805	Gm21190:NM_001310449	chr5:15524455-15529222	2651	B4A:SINE:B4	chr5:15521639-15521835	0	B4A:SINE:B4
chr5	15522171	15522400	Gm21190:NM_001310449	chr5:15524455-15529222	2056	Lx5c:LINE:L1	chr5:15522008-15522556	0	Lx5c:LINE:L1
chr5	15524055	15524227	Gm21190:NM_001310449	chr5:15524455-15529222	229	A-rich:Low_complexity:Low_complexity	chr5:15524522-15524633	296	none
chr5	15527536	15527860	Gm21190:NM_001310449	chr5:15524455-15529222	0	MER5A:DNA:hAT-Charlie	chr5:15527141-15527219	318	none
chr5	15528153	15528490	Gm21190:NM_001310449	chr5:15524455-15529222	0	MER5A:DNA:hAT-Charlie	chr5:15527141-15527219	935	none
chr5	15529351	15529881	Gm21190:NM_001310449	chr5:15524455-15529222	130	RLTR19:LTR:ERVK	chr5:15530098-15530589	218	none
chr5	15549550	15549734	Gm21190:NM_001310449	chr5:15524455-15529222	20329	B4A:SINE:B4	chr5:15549449-15549506	45	none
chr5	15552358	15552671	Gm21190:NM_001310449	chr5:15524455-15529222	23137	PB1:SINE:Alu	chr5:15552612-15552712	0	PB1:SINE:Alu; MTEa:LTR:ERVL-MaLR
chr5	15555300	15555622	LOC105242399:NM_001310450	chr5:15576946-15582097	21325	(CA)n:Simple_repeat:Simple_repeat	chr5:15555901-15556010	280	none
chr5	15574899	15575132	LOC105242399:NM_001310450	chr5:15576946-15582097	1815	RLTR19:LTR:ERVK	chr5:15574796-15574885	15	none
chr5	15575339	15576239	LOC105242399:NM_001310450	chr5:15576946-15582097	708	RLTR19:LTR:ERVK	chr5:15575939-15576464	0	ID_B1:SINE:B4; RLTR19:LTR:ERVK
chr5	15576774	15577229	LOC105242399:NM_001310450	chr5:15576946-15582097	0	RLTR19:LTR:ERVK	chr5:15575939-15576464	311	none
chr5	15578118	15578742	LOC105242399:NM_001310450	chr5:15576946-15582097	0	MER5A:DNA:hAT-Charlie	chr5:15579336-15579413	595	none
chr5	15578837	15579124	LOC105242399:NM_001310450	chr5:15576946-15582097	0	MER5A:DNA:hAT-Charlie	chr5:15579336-15579413	213	none
chr5	15579944	15580218	LOC105242399:NM_001310450	chr5:15576946-15582097	0	MER5A:DNA:hAT-Charlie	chr5:15579336-15579413	532	none
chr5	15582290	15582789	LOC105242399:NM_001310450	chr5:15576946-15582097	194	B3:SINE:B2	chr5:15582621-15582761	0	B3:SINE:B2
chr5	15588634	15588887	LOC105242399:NM_001310450	chr5:15576946-15582097	6538	B1_Mus2:SINE:Alu	chr5:15589058-15589202	172	none
chr5	15589533	15589890	LOC105242399:NM_001310450	chr5:15576946-15582097	7437	B1_Mus2:SINE:Alu	chr5:15589058-15589202	332	none
chr5	15606799	15607054	Speer4d:NM_025759	chr5:15619098-15623864	12045	MTD:LTR:ERVL-MaLR	chr5:15606618-15606895	0	MTD:LTR:ERVL-MaLR
chr5	15621481	15622238	Speer4d:NM_025759	chr5:15619098-15623864	0	MER5A:DNA:hAT-Charlie	chr5:15621133-15621211	271	none
chr5	15622575	15622918	Speer4d:NM_025759	chr5:15619098-15623864	0	AT_rich:Low_complexity:Low_complexity	chr5:15623818-15623853	901	none
chr5	15624390	15624834	Speer4d:NM_025759	chr5:15619098-15623864	527	L1_Mus4:LINE:L1	chr5:15624941-15625377	108	none
chr5	15625805	15626273	Speer4d:NM_025759	chr5:15619098-15623864	1942	L1_Mur2:LINE:L1	chr5:15626026-15626602	0	L1_Mur2:LINE:L1
chr5	15630339	15630546	Speer4d:NM_025759	chr5:15619098-15623864	6476	B1_Mus2:SINE:Alu	chr5:15630863-15630997	318	none
chr5	15643760	15644077	4930572O03Rik:NR_073011	chr5:15652287-15657059	8211	RMER6C:LTR:ERVK	chr5:15643561-15644097	0	RMER6C:LTR:ERVK
chr5	15651255	15651593	4930572O03Rik:NR_073011	chr5:15652287-15657059	695	L1_Mus4:LINE:L1	chr5:15650773-15651209	47	none
chr5	15653139	15653612	4930572O03Rik:NR_073011	chr5:15652287-15657059	0	PB1D9:SINE:Alu	chr5:15652153-15652215	925	none
chr5	15654292	15654889	4930572O03Rik:NR_073011	chr5:15652287-15657059	0	MER5A:DNA:hAT-Charlie	chr5:15654937-15655015	49	none
chr5	15654989	15655406	4930572O03Rik:NR_073011	chr5:15652287-15657059	0	MER5A:DNA:hAT-Charlie	chr5:15654937-15655015	0	MER5A:DNA:hAT-Charlie
chr5	15678351	15678698	Speer4cos:NR_001585	chr5:15680709-15714596	2012	B1F:SINE:Alu	chr5:15678375-15678516	0	B1F:SINE:Alu
chr5	15680611	15681425	Speer4cos:NR_001585	chr5:15680709-15714596	0	(TTGG)n:Simple_repeat:Simple_repeat	chr5:15681668-15681720	244	none
chr5	15703349	15703793	Speer4cos:NR_001585	chr5:15680709-15714596	0	B4:SINE:B4	chr5:15704016-15704213	224	none
chr5	15709300	15709484	Speer4cos:NR_001585	chr5:15680709-15714596	0	PB1D9:SINE:Alu	chr5:15709353-15709472	0	PB1D9:SINE:Alu
chr5	15710331	15710851	Speer4c:NM_001281511	chr5:15709504-15714271	0	AT_rich:Low_complexity:Low_complexity	chr5:15709511-15709546	786	none
chr5	15711683	15712542	Speer4c:NM_001281511	chr5:15709504-15714271	0	MER5A:DNA:hAT-Charlie	chr5:15712122-15712200	0	MER5A:DNA:hAT-Charlie
chr5	15713510	15713676	Speer4c:NM_001281511	chr5:15709504-15714271	0	MER5A:DNA:hAT-Charlie	chr5:15712122-15712200	1311	none
chr5	17469923	17470189	Speer4f1:NM_027609	chr5:17476121-17480936	5933	RLTR19:LTR:ERVK	chr5:17470182-17470562	0	RLTR19:LTR:ERVK
chr5	25938796	25939333	Gm21671:NM_001281516	chr5:25949796-25954344	10464	MER5A:DNA:hAT-Charlie	chr5:25940112-25940192	780	none
chr5	25942362	25942571	Gm21671:NM_001281516	chr5:25949796-25954344	7226	RLTR19:LTR:ERVK	chr5:25943174-25943701	604	none
chr5	25958061	25958335	Gm21671:NM_001281516	chr5:25949796-25954344	3718	B1F:SINE:Alu	chr5:25958414-25958538	80	none
chr5	25981569	25981803	Gm1979:NM_001281519	chr5:26000171-26004727	18369	RLTR31M:LTR:ERVK	chr5:25981870-25982395	68	none
chr5	25983542	25983767	Gm1979:NM_001281519	chr5:26000171-26004727	16405	PB1D9:SINE:Alu	chr5:25983677-25983721	0	PB1D9:SINE:Alu
chr5	26097628	26098526	5031410I06Rik:NM_207657	chr5:26098667-26105314	142	RLTR31M:LTR:ERVK	chr5:26098508-26099033	0	RLTR31M:LTR:ERVK
chr5	32712694	32713782	Pisd:NM_001347332	chr5:32736300-32746342	22519	ID2:SINE:ID	chr5:32712612-32712672	23	none
chr5	73256638	73257012	Fryl:NM_028194	chr5:73020190-73256618	21	AT_rich:Low_complexity:Low_complexity	chr5:73257404-73257428	393	none
chr5	73490797	73491016	Dcun1d4:NM_001190734	chr5:73481054-73560794	0	G-rich:Low_complexity:Low_complexity	chr5:73491331-73491381	316	none
chr5	104571494	104571675	Zfp33b:NM_001346672	chr5:104571671-104584620	0	RMER13A:LTR:ERVK	chr5:104571264-104571570	0	RMER13A:LTR:ERVK
chr5	114130747	114130913	Ung:NM_001040691	chr5:114130434-114139321	0	tRNA-Ala-GCY_:tRNA:tRNA	chr5:114130109-114130175	573	none
chr5	120588653	120588999	Iqcd:NM_029408	chr5:120589022-120607113	24	(CCG)n:Simple_repeat:Simple_repeat	chr5:120588557-120588660	0	(CCG)n:Simple_repeat:Simple_repeat
chr5	122994555	122994741	A930024E05Rik:NR_045820	chr5:122989353-122998341	0	B2_Mm2:SINE:B2	chr5:122994060-122994253	303	none
chr5	135545331	135545646	Hip1:NM_146001	chr5:135406518-135545122	210	PB1D11:SINE:Alu	chr5:135546215-135546301	570	none
chr5	137628606	137628974	Gm20605:NR_033148	chr5:137629122-137642896	149	B1_Mur4:SINE:Alu	chr5:137628119-137628270	337	none
chr5	138619697	138619920	Zfp68:NM_013844	chr5:138603651-138619743	0	ORR1C2:LTR:ERVL-MaLR	chr5:138620500-138620708	581	none
chr5	148191457	148191780	Mtus2:NM_029920	chr5:147957319-148316065	0	RLTR20B3:LTR:ERVK	chr5:148191625-148191843	0	MYSERV16_I-int:LTR:ERVK; RLTR20B3:LTR:ERVK [2]
chr5	151122504	151122883	Stard13:NM_146258	chr5:151037514-151190193	0	Lx10:LINE:L1	chr5:151122457-151122990	0	Lx10:LINE:L1
chr6	3181972	3182273	Gm8579:NR_036696	chr6:3288518-3317019	106246	B3:SINE:B2	chr6:3181744-3181855	118	none
chr6	3183907	3184263	Gm8579:NR_036696	chr6:3288518-3317019	104256	B3:SINE:B2	chr6:3183661-3183746	162	none
chr6	34476076	34476325	Bpgm:NM_007563	chr6:34476355-34505610	31	B2_Mm2:SINE:B2	chr6:34477237-34477422	913	none
chr6	40547336	40547648	Olfr461:NM_146382	chr6:40544035-40544977	2360	ETnERV3-int:LTR:ERVK	chr6:40547463-40553281	0	RLTR13A2:LTR:ERVK; ETnERV3-int:LTR:ERVK
chr6	54593164	54593367	Fkbp14:NM_153573	chr6:54577604-54593128	37	MTD:LTR:ERVL-MaLR	chr6:54593743-54594132	377	none
chr6	57535457	57535750	Ppm1k:NM_175523	chr6:57506501-57535426	32	(TTTA)n:Simple_repeat:Simple_repeat	chr6:57536328-57536351	579	none
chr6	58598946	58599188	Abcg2:NM_001355477	chr6:58584975-58692451	0	L2a:LINE:L2	chr6:58598297-58598420	527	none
chr6	58600131	58600445	Abcg2:NM_001355477	chr6:58584975-58692451	0	MER5A:DNA:hAT-Charlie	chr6:58600189-58600265	0	MER5A:DNA:hAT-Charlie
chr6	58601997	58602234	Abcg2:NM_001355477	chr6:58584975-58692451	0	B4A:SINE:B4	chr6:58602189-58602254	0	PB1D11:SINE:Alu; B4A:SINE:B4
chr6	58608397	58608736	Abcg2:NM_001355477	chr6:58584975-58692451	0	RMER15:LTR:ERVL	chr6:58608365-58608880	0	RMER15:LTR:ERVL
chr6	58611313	58611530	Abcg2:NM_001355477	chr6:58584975-58692451	0	ID_B1:SINE:B4	chr6:58611105-58611298	16	none
chr6	67674828	67675044	4930515G16Rik:NR_003100	chr6:67565233-67565699	109130	L2:LINE:L2	chr6:67674783-67675237	0	L2:LINE:L2
chr6	67677821	67678092	4930515G16Rik:NR_003100	chr6:67565233-67565699	112123	MER46C:DNA:TcMar-Tigger	chr6:67678058-67678118	0	MER46C:DNA:TcMar-Tigger
chr6	67679165	67679591	4930515G16Rik:NR_003100	chr6:67565233-67565699	113467	L2a:LINE:L2	chr6:67679430-67679588	0	ERVL-E-int:LTR:ERVL; L2a:LINE:L2
chr6	67682904	67683181	4930515G16Rik:NR_003100	chr6:67565233-67565699	117206	MLTR14:LTR:ERV1	chr6:67682071-67682335	570	none
chr6	68245045	68245373	4930515G16Rik:NR_003100	chr6:67565233-67565699	679347	MMTV-int:LTR:ERVK	chr6:68243712-68250957	0	MMTV-int:LTR:ERVK
chr6	68246591	68247687	4930515G16Rik:NR_003100	chr6:67565233-67565699	680893	MMTV-int:LTR:ERVK	chr6:68243712-68250957	0	MMTV-int:LTR:ERVK
chr6	68247800	68248046	4930515G16Rik:NR_003100	chr6:67565233-67565699	682102	MMTV-int:LTR:ERVK	chr6:68243712-68250957	0	MMTV-int:LTR:ERVK
chr6	68248094	68248543	4930515G16Rik:NR_003100	chr6:67565233-67565699	682396	MMTV-int:LTR:ERVK	chr6:68243712-68250957	0	MMTV-int:LTR:ERVK
chr6	68249871	68250706	4930515G16Rik:NR_003100	chr6:67565233-67565699	684173	MMTV-int:LTR:ERVK	chr6:68243712-68250957	0	MMTV-int:LTR:ERVK
chr6	70844129	70844516	Eif2ak3:NM_010121	chr6:70844514-70905241	0	GC_rich:Low_complexity:Low_complexity	chr6:70844730-70844759	215	none
chr6	83831715	83831896	Paip2b:NM_146169	chr6:83806058-83831741	0	PB1D10:SINE:Alu	chr6:83832289-83832388	394	none
chr6	124830031	124830245	Cdca3:NM_013538	chr6:124830175-124833701	0	Lx9:LINE:L1	chr6:124830779-124830895	535	none
chr6	130964969	130965614	Klra2:NM_008462	chr6:131219234-131247362	253621	Lx:LINE:L1	chr6:130965536-130965686	0	Lx:LINE:L1
chr7	3644895	3645261	Cnot3:NM_146176	chr7:3645268-3661109	8	(TG)n:Simple_repeat:Simple_repeat	chr7:3646173-3646214	913	none
chr7	4739602	4740046	Kmt5c:NM_146177	chr7:4740126-4747514	81	GC_rich:Low_complexity:Low_complexity	chr7:4740279-4740304	234	none
chr7	4866147	4866391	Isoc2b:NM_026158	chr7:4844959-4866179	0	PB1D10:SINE:Alu	chr7:4866449-4866559	59	none
chr7	7370015	7370180	Vmn2r31:NM_001105062	chr7:7383984-7399627	13805	B1_Mur2:SINE:Alu	chr7:7370078-7370216	0	B1_Mur2:SINE:Alu
chr7	7384638	7384836	Vmn2r31:NM_001105062	chr7:7383984-7399627	0	Lx3_Mus:LINE:L1	chr7:7385195-7385994	360	none
chr7	7387708	7388119	Vmn2r31:NM_001105062	chr7:7383984-7399627	0	MTD:LTR:ERVL-MaLR	chr7:7387451-7387626	83	none
chr7	10011302	10011806	Vmn2r49:NM_001105156	chr7:9976244-9992139	19164	MMERVK10C-int:LTR:ERVK	chr7:10011064-10015059	0	MMERVK10C-int:LTR:ERVK
chr7	10012649	10013149	Vmn2r49:NM_001105156	chr7:9976244-9992139	20511	MMERVK10C-int:LTR:ERVK	chr7:10011064-10015059	0	MMERVK10C-int:LTR:ERVK
chr7	18910353	18910649	Ccdc61:NM_001033314	chr7:18890883-18910404	0	PB1:SINE:Alu	chr7:18910895-18910921	247	none
chr7	19228618	19228893	Opa3:NM_207525	chr7:19228388-19246817	0	L2b:LINE:L2	chr7:19229529-19229659	637	none
chr7	19715435	19715643	Tomm40:NM_016871	chr7:19701312-19715429	7	PB1D10:SINE:Alu	chr7:19713126-19713243	2193	none
chr7	23768364	23768623	Vmn1r174:NM_207548	chr7:23753910-23754852	13513	Lx8b:LINE:L1	chr7:23768328-23768935	0	Lx8b:LINE:L1
chr7	25267885	25268467	Cic:NM_001302811	chr7:25267698-25294159	0	MTD:LTR:ERVL-MaLR	chr7:25266551-25266900	986	none
chr7	28810448	28810949	Hnrnpl:NM_177301	chr7:28810889-28822266	0	(CGG)n:Simple_repeat:Simple_repeat	chr7:28810942-28811075	0	(CGG)n:Simple_repeat:Simple_repeat
chr7	30231751	30231959	Tbcb:NM_025548	chr7:30224130-30232029	0	(A)n:Simple_repeat:Simple_repeat	chr7:30232199-30232227	241	none
chr7	30308525	30308776	Alkbh6:NM_198027	chr7:30308752-30314303	0	URR1B:DNA:hAT-Charlie	chr7:30309778-30309958	1003	none
chr7	34347145	34347378	Lsm14a:NM_025948	chr7:34344719-34389540	0	MER2:DNA:TcMar-Tigger	chr7:34347437-34347548	60	none
chr7	38281696	38282180	Pop4:NM_025390	chr7:38262819-38271348	10349	MYSERV6-int:LTR:ERVK	chr7:38280920-38281511	186	none
chr7	38330812	38331093	Pop4:NM_025390	chr7:38262819-38271348	59465	RLTR19-int:LTR:ERVK	chr7:38330401-38330486	327	none
chr7	38454643	38454817	Gm5591:NM_001013810	chr7:38518138-38528193	63322	Lx6:LINE:L1	chr7:38454253-38456413	0	Lx6:LINE:L1
chr7	41225067	41225296	Gm5592:NM_001033782	chr7:41284326-41290183	59031	L1_Mur2:LINE:L1	chr7:41225339-41225416	44	none
chr7	44929508	44929903	Ap2a1:NM_007458	chr7:44900372-44929490	19	MIRb:SINE:MIR	chr7:44930204-44930272	302	none
chr7	44970203	44970463	Cpt1c:NM_153679	chr7:44959371-44974851	0	G-rich:Low_complexity:Low_complexity	chr7:44970752-44970987	290	none
chr7	44986344	44986589	Prmt1:NM_019830	chr7:44976754-44986420	0	L2b:LINE:L2	chr7:44987124-44987228	536	none
chr7	45434605	45434787	Gys1:NM_030678	chr7:45434838-45456617	52	B1_Mur3:SINE:Alu	chr7:45433537-45433657	949	none
chr7	45814325	45814534	Cyth2:NM_011181	chr7:45806636-45814316	10	GC_rich:Low_complexity:Low_complexity	chr7:45814043-45814094	232	none
chr7	59739653	59739828	Snhg14:NR_146211	chr7:59272736-60450177	0	(TG)n:Simple_repeat:Simple_repeat	chr7:59740001-59740052	174	none
chr7	59750466	59750709	Snhg14:NR_146211	chr7:59272736-60450177	0	L2:LINE:L2	chr7:59750863-59750893	155	none
chr7	59767331	59767674	Snhg14:NR_146211	chr7:59272736-60450177	0	MLT1F-int:LTR:ERVL-MaLR	chr7:59767374-59767478	0	MLT1F-int:LTR:ERVL-MaLR
chr7	59769820	59770197	Snhg14:NR_146211	chr7:59272736-60450177	0	(TG)n:Simple_repeat:Simple_repeat	chr7:59770299-59770335	103	none
chr7	59858054	59858361	Snhg14:NR_146211	chr7:59272736-60450177	0	(TG)n:Simple_repeat:Simple_repeat	chr7:59857831-59857893	162	none
chr7	59862394	59862780	Snhg14:NR_146211	chr7:59272736-60450177	0	(TG)n:Simple_repeat:Simple_repeat	chr7:59862891-59862919	112	none
chr7	68129098	68129302	Igf1r:NM_010513	chr7:67952256-68233667	0	GC_rich:Low_complexity:Low_complexity	chr7:68128918-68128939	160	none
chr7	68749229	68749526	Arrdc4:NM_025549	chr7:68741592-68749238	0	Lx8:LINE:L1	chr7:68750501-68750766	976	none
chr7	75782085	75782303	Akap13:NM_029332	chr7:75455533-75754609	27477	B1_Mm:SINE:Alu	chr7:75782317-75782440	15	none
chr7	79272872	79273247	Abhd2:NM_018811	chr7:79273265-79361601	19	L3:LINE:CR1	chr7:79273775-79273842	529	none
chr7	110061320	110061764	Zfp143:NM_009281	chr7:110061701-110095392	0	B1F:SINE:Alu	chr7:110062791-110062907	1028	none
chr7	126396700	126397053	Nfatc2ip:NM_010900	chr7:126382853-126396737	0	MER67C:LTR:ERV1	chr7:126397284-126397369	232	none
chr7	127208896	127209162	Mylpf:NM_001347655	chr7:127208898-127214287	0	(T)n:Simple_repeat:Simple_repeat	chr7:127208714-127208739	158	none
chr8	4166194	4166522	Evi5l:NM_001346730	chr8:4166566-4208125	45	(CCCCG)n:Simple_repeat:Simple_repeat	chr8:4165761-4165785	410	none
chr8	19680980	19681571	Gm21119:NM_001270553	chr8:19729575-20063170	48005	(GTTTG)n:Simple_repeat:Simple_repeat	chr8:19680792-19680824	157	none
chr8	19683116	19683787	Gm21119:NM_001270553	chr8:19729575-20063170	45789	(CAAA)n:Simple_repeat:Simple_repeat	chr8:19682734-19682769	348	none
chr8	19686639	19687017	Gm21119:NM_001270553	chr8:19729575-20063170	42559	AT_rich:Low_complexity:Low_complexity	chr8:19686179-19686236	404	none
chr8	19688404	19688715	Gm21119:NM_001270553	chr8:19729575-20063170	40861	Lx7:LINE:L1	chr8:19688054-19688313	92	none
chr8	19690424	19691590	Gm21119:NM_001270553	chr8:19729575-20063170	37986	AT_rich:Low_complexity:Low_complexity	chr8:19691843-19691873	254	none
chr8	19691717	19692188	Gm21119:NM_001270553	chr8:19729575-20063170	37388	AT_rich:Low_complexity:Low_complexity	chr8:19691843-19691873	0	AT_rich:Low_complexity:Low_complexity
chr8	19695684	19696137	Gm21119:NM_001270553	chr8:19729575-20063170	33439	B3A:SINE:B2	chr8:19695501-19695519	166	none
chr8	19709049	19709375	Gm21119:NM_001270553	chr8:19729575-20063170	20201	Charlie8:DNA:hAT-Charlie	chr8:19708970-19709241	0	Charlie8:DNA:hAT-Charlie
chr8	19728252	19728595	Gm21119:NM_001270553	chr8:19729575-20063170	981	Lx7:LINE:L1	chr8:19728353-19728817	0	Lx7:LINE:L1; B3:SINE:B2
chr8	19728736	19729580	Gm21119:NM_001270553	chr8:19729575-20063170	0	Lx7:LINE:L1	chr8:19729074-19729308	0	Lx7:LINE:L1 [2]
chr8	19729780	19730032	Gm21119:NM_001270553	chr8:19729575-20063170	0	B3:SINE:B2	chr8:19730362-19730479	331	none
chr8	19730732	19731861	Gm21119:NM_001270553	chr8:19729575-20063170	0	RSINE1:SINE:B4	chr8:19730766-19730881	0	RSINE1:SINE:B4
chr8	19733455	19734018	Gm21119:NM_001270553	chr8:19729575-20063170	0	(CAAA)n:Simple_repeat:Simple_repeat	chr8:19733299-19733339	117	none
chr8	19750171	19750542	Gm21119:NM_001270553	chr8:19729575-20063170	0	AT_rich:Low_complexity:Low_complexity	chr8:19749366-19749394	778	none
chr8	19751614	19752330	Gm21119:NM_001270553	chr8:19729575-20063170	0	B4A:SINE:B4	chr8:19751871-19752050	0	B4A:SINE:B4
chr8	19752485	19753420	Gm21119:NM_001270553	chr8:19729575-20063170	0	B4A:SINE:B4	chr8:19751871-19752050	436	none
chr8	19753509	19753810	Gm21119:NM_001270553	chr8:19729575-20063170	0	URR1B:DNA:hAT-Charlie	chr8:19753896-19754126	87	none
chr8	19755583	19756106	Gm21119:NM_001270553	chr8:19729575-20063170	0	(TC)n:Simple_repeat:Simple_repeat	chr8:19756398-19756432	293	none
chr8	19790337	19791148	Gm21119:NM_001270553	chr8:19729575-20063170	0	(CTA)n:Simple_repeat:Simple_repeat	chr8:19791462-19791552	315	none
chr8	19800930	19801104	Gm21119:NM_001270553	chr8:19729575-20063170	0	B3A:SINE:B2	chr8:19801086-19801274	0	B3A:SINE:B2
chr8	19802269	19802744	Gm21119:NM_001270553	chr8:19729575-20063170	0	B1F1:SINE:Alu	chr8:19802645-19802780	0	B1F1:SINE:Alu
chr8	19904106	19904471	Gm21119:NM_001270553	chr8:19729575-20063170	0	(CAAA)n:Simple_repeat:Simple_repeat	chr8:19903988-19904028	79	none
chr8	19919121	19919396	Gm21119:NM_001270553	chr8:19729575-20063170	0	Lx5:LINE:L1	chr8:19918617-19919261	0	Lx5:LINE:L1
chr8	19922264	19922594	Gm21119:NM_001270553	chr8:19729575-20063170	0	AT_rich:Low_complexity:Low_complexity	chr8:19921550-19921578	687	none
chr8	19922692	19923514	Gm21119:NM_001270553	chr8:19729575-20063170	0	AT_rich:Low_complexity:Low_complexity	chr8:19923596-19923651	83	none
chr8	19925150	19925519	Gm21119:NM_001270553	chr8:19729575-20063170	0	URR1B:DNA:hAT-Charlie	chr8:19926082-19926311	564	none
chr8	19927437	19928518	Gm21119:NM_001270553	chr8:19729575-20063170	0	AT_rich:Low_complexity:Low_complexity	chr8:19928350-19928372	0	AT_rich:Low_complexity:Low_complexity
chr8	19934365	19934574	Gm21119:NM_001270553	chr8:19729575-20063170	0	L1Md_T:LINE:L1	chr8:19933813-19934327	39	none
chr8	19976951	19977158	Gm21119:NM_001270553	chr8:19729575-20063170	0	(TG)n:Simple_repeat:Simple_repeat	chr8:19976603-19976651	301	none
chr8	20034152	20034662	Gm21119:NM_001270553	chr8:19729575-20063170	0	Lx7:LINE:L1	chr8:20034436-20034670	0	Lx7:LINE:L1 [2]
chr8	20035529	20035800	Gm21119:NM_001270553	chr8:19729575-20063170	0	B3:SINE:B2	chr8:20035720-20035837	0	B3:SINE:B2
chr8	20035922	20036427	Gm21119:NM_001270553	chr8:19729575-20063170	0	RSINE1:SINE:B4	chr8:20036124-20036219	0	RSINE1:SINE:B4
chr8	20037065	20037458	Gm21119:NM_001270553	chr8:19729575-20063170	0	B2_Mm1a:SINE:B2	chr8:20036635-20036824	242	none
chr8	20037562	20038700	Gm21119:NM_001270553	chr8:19729575-20063170	0	MTD:LTR:ERVL-MaLR	chr8:20038414-20038851	0	MTD:LTR:ERVL-MaLR; MIR:SINE:MIR
chr8	20038860	20039059	Gm21119:NM_001270553	chr8:19729575-20063170	0	(CAAA)n:Simple_repeat:Simple_repeat	chr8:20038854-20038894	0	(CAAA)n:Simple_repeat:Simple_repeat
chr8	20039955	20040296	Gm21119:NM_001270553	chr8:19729575-20063170	0	Lx4A:LINE:L1	chr8:20041217-20041638	922	none
chr8	20040437	20040690	Gm21119:NM_001270553	chr8:19729575-20063170	0	Lx4A:LINE:L1	chr8:20041217-20041638	528	none
chr8	20043093	20043394	Gm21119:NM_001270553	chr8:19729575-20063170	0	Lx5:LINE:L1	chr8:20042237-20043536	0	Lx5:LINE:L1
chr8	20059259	20060227	Gm21119:NM_001270553	chr8:19729575-20063170	0	AT_rich:Low_complexity:Low_complexity	chr8:20059006-20059034	226	none
chr8	20061193	20061552	Gm21119:NM_001270553	chr8:19729575-20063170	0	B4A:SINE:B4	chr8:20061514-20061693	0	B4A:SINE:B4
chr8	20061878	20062439	Gm21119:NM_001270553	chr8:19729575-20063170	0	B4A:SINE:B4	chr8:20061514-20061693	186	none
chr8	20063095	20064187	Gm21119:NM_001270553	chr8:19729575-20063170	0	B3:SINE:B2	chr8:20063958-20064165	0	B3:SINE:B2; URR1B:DNA:hAT-Charlie
chr8	20065190	20065400	Gm21119:NM_001270553	chr8:19729575-20063170	2021	AT_rich:Low_complexity:Low_complexity	chr8:20065786-20065809	387	none
chr8	20065574	20065925	Gm21119:NM_001270553	chr8:19729575-20063170	2405	AT_rich:Low_complexity:Low_complexity	chr8:20065786-20065809	0	AT_rich:Low_complexity:Low_complexity
chr8	20066835	20067329	Gm21119:NM_001270553	chr8:19729575-20063170	3666	ORR1D1:LTR:ERVL-MaLR	chr8:20067377-20067724	49	none
chr8	20120126	20120426	Gm21119:NM_001270553	chr8:19729575-20063170	56957	(TTCA)n:Simple_repeat:Simple_repeat	chr8:20120323-20120369	0	(TTCA)n:Simple_repeat:Simple_repeat
chr8	20123675	20123871	Gm21119:NM_001270553	chr8:19729575-20063170	60506	MIRc:SINE:MIR	chr8:20123749-20123823	0	MIRc:SINE:MIR
chr8	20127734	20128007	Gm21119:NM_001270553	chr8:19729575-20063170	64565	MER33:DNA:hAT-Charlie	chr8:20127109-20127301	434	none
chr8	20130723	20131341	Gm21119:NM_001270553	chr8:19729575-20063170	67554	RLTR13A2:LTR:ERVK	chr8:20129554-20130511	213	none
chr8	20140497	20140931	Gm21119:NM_001270553	chr8:19729575-20063170	77328	AT_rich:Low_complexity:Low_complexity	chr8:20140171-20140228	270	none
chr8	20141126	20142199	Gm21119:NM_001270553	chr8:19729575-20063170	77957	Lx7:LINE:L1	chr8:20142044-20142303	0	Lx7:LINE:L1
chr8	20144912	20145119	Gm21119:NM_001270553	chr8:19729575-20063170	81743	AT_rich:Low_complexity:Low_complexity	chr8:20144189-20144266	647	none
chr8	20145248	20145822	Gm21119:NM_001270553	chr8:19729575-20063170	82079	AT_rich:Low_complexity:Low_complexity	chr8:20145841-20145871	20	none
chr8	20145972	20146237	Gm21119:NM_001270553	chr8:19729575-20063170	82803	AT_rich:Low_complexity:Low_complexity	chr8:20145841-20145871	102	none
chr8	20146345	20146785	Gm21119:NM_001270553	chr8:19729575-20063170	83176	B2_Mm2:SINE:B2	chr8:20146964-20147167	180	none
chr8	20147561	20148507	Gm21119:NM_001270553	chr8:19729575-20063170	84392	MLT1G1:LTR:ERVL-MaLR	chr8:20148091-20148312	0	MLT1G1:LTR:ERVL-MaLR
chr8	20148665	20149005	Gm21119:NM_001270553	chr8:19729575-20063170	85496	B3:SINE:B2	chr8:20148880-20149078	0	B3:SINE:B2; B3A:SINE:B2
chr8	20154176	20154389	Gm21119:NM_001270553	chr8:19729575-20063170	91007	L2c:LINE:L2	chr8:20154272-20154506	0	L2c:LINE:L2
chr8	20258595	20258778	6820431F20Rik:NR_030708	chr8:20268285-20297432	9508	PB1D10:SINE:Alu	chr8:20258820-20258926	43	none
chr8	20259190	20259573	6820431F20Rik:NR_030708	chr8:20268285-20297432	8713	PB1D10:SINE:Alu	chr8:20258820-20258926	265	none
chr8	20273541	20274591	6820431F20Rik:NR_030708	chr8:20268285-20297432	0	AT_rich:Low_complexity:Low_complexity	chr8:20273889-20273919	0	AT_rich:Low_complexity:Low_complexity
chr8	20274752	20275083	6820431F20Rik:NR_030708	chr8:20268285-20297432	0	AT_rich:Low_complexity:Low_complexity	chr8:20273889-20273919	834	none
chr8	20281971	20282246	6820431F20Rik:NR_030708	chr8:20268285-20297432	0	(CA)n:Simple_repeat:Simple_repeat	chr8:20281385-20281408	564	none
chr8	20283654	20283904	6820431F20Rik:NR_030708	chr8:20268285-20297432	0	MIRb:SINE:MIR	chr8:20283543-20283726	0	MIRb:SINE:MIR
chr8	20288391	20288814	6820431F20Rik:NR_030708	chr8:20268285-20297432	0	U2:snRNA:snRNA	chr8:20288085-20288119	273	none
chr8	20289001	20289468	6820431F20Rik:NR_030708	chr8:20268285-20297432	0	RLTR13A2:LTR:ERVK	chr8:20289281-20290238	0	RLTR13A2:LTR:ERVK
chr8	20290137	20290368	6820431F20Rik:NR_030708	chr8:20268285-20297432	0	RLTR13A2:LTR:ERVK	chr8:20289281-20290238	0	RLTR13A2:LTR:ERVK
chr8	20291276	20291764	6820431F20Rik:NR_030708	chr8:20268285-20297432	0	(TAG)n:Simple_repeat:Simple_repeat	chr8:20290603-20290690	587	none
chr8	20294063	20294239	6820431F20Rik:NR_030708	chr8:20268285-20297432	0	MER5B:DNA:hAT-Charlie	chr8:20294616-20294742	378	none
chr8	20298739	20298953	6820431F20Rik:NR_030708	chr8:20268285-20297432	1308	(TGAA)n:Simple_repeat:Simple_repeat	chr8:20298972-20299014	20	none
chr8	20303771	20304026	6820431F20Rik:NR_030708	chr8:20268285-20297432	6340	ORR1E:LTR:ERVL-MaLR	chr8:20303379-20303709	63	none
chr8	20304117	20304673	6820431F20Rik:NR_030708	chr8:20268285-20297432	6686	Lx2B:LINE:L1	chr8:20305052-20305627	380	none
chr8	20336516	20337075	Gm15319:NM_001177408	chr8:20337663-20363202	589	URR1B:DNA:hAT-Charlie	chr8:20337064-20337294	0	B3:SINE:B2; URR1B:DNA:hAT-Charlie
chr8	20337350	20337604	Gm15319:NM_001177408	chr8:20337663-20363202	60	URR1B:DNA:hAT-Charlie	chr8:20337064-20337294	57	none
chr8	20337865	20338162	Gm15319:NM_001177408	chr8:20337663-20363202	0	URR1B:DNA:hAT-Charlie	chr8:20337064-20337294	572	none
chr8	20338494	20338967	Gm15319:NM_001177408	chr8:20337663-20363202	0	B4A:SINE:B4	chr8:20339107-20339319	141	none
chr8	20339098	20339653	Gm15319:NM_001177408	chr8:20337663-20363202	0	B4A:SINE:B4	chr8:20339107-20339319	0	B4A:SINE:B4
chr8	20339769	20341102	Gm15319:NM_001177408	chr8:20337663-20363202	0	AT_rich:Low_complexity:Low_complexity	chr8:20339724-20339779	0	AT_rich:Low_complexity:Low_complexity
chr8	20341695	20342107	Gm15319:NM_001177408	chr8:20337663-20363202	0	AT_rich:Low_complexity:Low_complexity	chr8:20341798-20341826	0	AT_rich:Low_complexity:Low_complexity
chr8	20359973	20361691	Gm15319:NM_001177408	chr8:20337663-20363202	0	MIR:SINE:MIR	chr8:20360335-20360477	0	MIR:SINE:MIR
chr8	20361896	20362131	Gm15319:NM_001177408	chr8:20337663-20363202	0	RSINE1:SINE:B4	chr8:20361916-20362011	0	RSINE1:SINE:B4
chr8	20362276	20362460	Gm15319:NM_001177408	chr8:20337663-20363202	0	B3:SINE:B2	chr8:20362298-20362415	0	B3:SINE:B2
chr8	20362654	20363153	Gm15319:NM_001177408	chr8:20337663-20363202	0	B3:SINE:B2	chr8:20362298-20362415	240	none
chr8	20363264	20364011	Gm15319:NM_001177408	chr8:20337663-20363202	63	Lx7:LINE:L1	chr8:20363960-20364424	0	Lx7:LINE:L1 [2]
chr8	20383768	20383998	2610005L07Rik:NR_028428	chr8:20385781-20424814	1784	MER102b:DNA:hAT-Charlie	chr8:20383543-20383775	0	MER102b:DNA:hAT-Charlie
chr8	20385441	20385803	2610005L07Rik:NR_028428	chr8:20385781-20424814	0	MIR:SINE:MIR	chr8:20385413-20385467	0	MIR:SINE:MIR
chr8	20396579	20396758	2610005L07Rik:NR_028428	chr8:20385781-20424814	0	L2a:LINE:L2	chr8:20396524-20396668	0	L2a:LINE:L2
chr8	20401411	20402113	2610005L07Rik:NR_028428	chr8:20385781-20424814	0	AT_rich:Low_complexity:Low_complexity	chr8:20401144-20401174	238	none
chr8	20402245	20402659	2610005L07Rik:NR_028428	chr8:20385781-20424814	0	AT_rich:Low_complexity:Low_complexity	chr8:20402749-20402826	91	none
chr8	20409699	20410084	2610005L07Rik:NR_028428	chr8:20385781-20424814	0	(TTTG)n:Simple_repeat:Simple_repeat	chr8:20410239-20410277	156	none
chr8	20410393	20410648	2610005L07Rik:NR_028428	chr8:20385781-20424814	0	(TTTG)n:Simple_repeat:Simple_repeat	chr8:20410239-20410277	117	none
chr8	20415963	20416873	2610005L07Rik:NR_028428	chr8:20385781-20424814	0	RLTR13A2:LTR:ERVK	chr8:20416568-20417525	0	RLTR13A2:LTR:ERVK
chr8	20417342	20417591	2610005L07Rik:NR_028428	chr8:20385781-20424814	0	RLTR13A2:LTR:ERVK	chr8:20416568-20417525	0	RLTR13A2:LTR:ERVK
chr8	20418685	20419251	2610005L07Rik:NR_028428	chr8:20385781-20424814	0	MER33:DNA:hAT-Charlie	chr8:20419775-20419967	525	none
chr8	20419893	20420203	2610005L07Rik:NR_028428	chr8:20385781-20424814	0	(TTAG)n:Simple_repeat:Simple_repeat	chr8:20420079-20420108	0	MER33:DNA:hAT-Charlie; (TTAG)n:Simple_repeat:Simple_repeat
chr8	20420946	20421255	2610005L07Rik:NR_028428	chr8:20385781-20424814	0	T-rich:Low_complexity:Low_complexity	chr8:20420429-20420492	455	none
chr8	20421742	20422244	2610005L07Rik:NR_028428	chr8:20385781-20424814	0	MER5B:DNA:hAT-Charlie	chr8:20421895-20422021	0	MER5B:DNA:hAT-Charlie
chr8	20422850	20423208	2610005L07Rik:NR_028428	chr8:20385781-20424814	0	MIR:SINE:MIR	chr8:20422707-20422845	6	none
chr8	20426540	20426751	2610005L07Rik:NR_028428	chr8:20385781-20424814	1727	MIRb:SINE:MIR	chr8:20426677-20426825	0	MIRb:SINE:MIR
chr8	20501352	20501666	2610005L07Rik:NR_028428	chr8:20385781-20424814	76539	AT_rich:Low_complexity:Low_complexity	chr8:20501762-20501790	97	none
chr8	20502296	20504188	2610005L07Rik:NR_028428	chr8:20385781-20424814	77483	AT_rich:Low_complexity:Low_complexity	chr8:20503809-20503864	0	AT_rich:Low_complexity:Low_complexity
chr8	20504547	20505280	2610005L07Rik:NR_028428	chr8:20385781-20424814	79734	B4A:SINE:B4	chr8:20504269-20504448	100	none
chr8	20505381	20505765	2610005L07Rik:NR_028428	chr8:20385781-20424814	80568	URR1B:DNA:hAT-Charlie	chr8:20506292-20506522	528	none
chr8	20506066	20506233	2610005L07Rik:NR_028428	chr8:20385781-20424814	81253	URR1B:DNA:hAT-Charlie	chr8:20506292-20506522	60	none
chr8	20506414	20507228	2610005L07Rik:NR_028428	chr8:20385781-20424814	81601	RSINE1:SINE:B4	chr8:20507207-20507336	0	B3:SINE:B2; RSINE1:SINE:B4; URR1B:DNA:hAT-Charlie
chr8	20507359	20507950	2610005L07Rik:NR_028428	chr8:20385781-20424814	82546	(TG)n:Simple_repeat:Simple_repeat	chr8:20507427-20507453	0	(TG)n:Simple_repeat:Simple_repeat; (CA)n:Simple_repeat:Simple_repeat
chr8	20546411	20547020	Gm21119:NM_001270553	chr8:20614926-20640703	67907	(TG)n:Simple_repeat:Simple_repeat	chr8:20547130-20547194	111	none
chr8	20548278	20548767	Gm21119:NM_001270553	chr8:20614926-20640703	66160	(TTCA)n:Simple_repeat:Simple_repeat	chr8:20548737-20548779	0	MIRb:SINE:MIR; (TTCA)n:Simple_repeat:Simple_repeat
chr8	20548846	20549172	Gm21119:NM_001270553	chr8:20614926-20640703	65755	L2a:LINE:L2	chr8:20549237-20549270	66	none
chr8	20551632	20552011	Gm21119:NM_001270553	chr8:20614926-20640703	62916	B1F2:SINE:Alu	chr8:20551457-20551569	64	none
chr8	20552788	20553163	Gm21119:NM_001270553	chr8:20614926-20640703	61764	MER5B:DNA:hAT-Charlie	chr8:20552998-20553124	0	MER5B:DNA:hAT-Charlie
chr8	20553830	20554473	Gm21119:NM_001270553	chr8:20614926-20640703	60454	A-rich:Low_complexity:Low_complexity	chr8:20554531-20554584	59	none
chr8	20558336	20559153	Gm21119:NM_001270553	chr8:20614926-20640703	55774	MER33:DNA:hAT-Charlie	chr8:20558242-20558434	0	MER33:DNA:hAT-Charlie
chr8	20559318	20559921	Gm21119:NM_001270553	chr8:20614926-20640703	55006	(CTA)n:Simple_repeat:Simple_repeat	chr8:20560236-20560326	316	none
chr8	20561598	20561802	Gm21119:NM_001270553	chr8:20614926-20640703	53125	RLTR13A2:LTR:ERVK	chr8:20560691-20561648	0	RLTR13A2:LTR:ERVK
chr8	20561985	20562496	Gm21119:NM_001270553	chr8:20614926-20640703	52431	U2:snRNA:snRNA	chr8:20562813-20562847	318	none
chr8	20564485	20565118	Gm21119:NM_001270553	chr8:20614926-20640703	49809	UCON2:Unknown:Unknown	chr8:20564502-20564635	0	UCON2:Unknown:Unknown
chr8	20573015	20573498	Gm21119:NM_001270553	chr8:20614926-20640703	41429	Lx7:LINE:L1	chr8:20573186-20573445	0	Lx7:LINE:L1
chr8	20575537	20576307	Gm21119:NM_001270553	chr8:20614926-20640703	38620	AT_rich:Low_complexity:Low_complexity	chr8:20575339-20575415	123	none
chr8	20582332	20582573	Gm21119:NM_001270553	chr8:20614926-20640703	32354	(CTG)n:Simple_repeat:Simple_repeat	chr8:20582777-20582822	205	none
chr8	20614602	20615462	Gm21119:NM_001270553	chr8:20614926-20640703	0	Lx7:LINE:L1	chr8:20614425-20614659	0	Lx7:LINE:L1
chr8	20615939	20617048	Gm21119:NM_001270553	chr8:20614926-20640703	0	RSINE1:SINE:B4	chr8:20616117-20616212	0	RSINE1:SINE:B4
chr8	20617229	20617892	Gm21119:NM_001270553	chr8:20614926-20640703	0	MTD:LTR:ERVL-MaLR	chr8:20618213-20618652	322	none
chr8	20618027	20618478	Gm21119:NM_001270553	chr8:20614926-20640703	0	MTD:LTR:ERVL-MaLR	chr8:20618213-20618652	0	MTD:LTR:ERVL-MaLR
chr8	20636522	20636776	Gm21119:NM_001270553	chr8:20614926-20640703	0	AT_rich:Low_complexity:Low_complexity	chr8:20636540-20636568	0	AT_rich:Low_complexity:Low_complexity
chr8	20636828	20637485	Gm21119:NM_001270553	chr8:20614926-20640703	0	AT_rich:Low_complexity:Low_complexity	chr8:20636540-20636568	261	none
chr8	20637627	20638607	Gm21119:NM_001270553	chr8:20614926-20640703	0	AT_rich:Low_complexity:Low_complexity	chr8:20638587-20638642	0	AT_rich:Low_complexity:Low_complexity
chr8	20638693	20639140	Gm21119:NM_001270553	chr8:20614926-20640703	0	B4A:SINE:B4	chr8:20639047-20639226	0	B4A:SINE:B4
chr8	20639674	20640005	Gm21119:NM_001270553	chr8:20614926-20640703	0	B4A:SINE:B4	chr8:20639047-20639226	449	none
chr8	20640692	20641332	Gm21119:NM_001270553	chr8:20614926-20640703	0	URR1B:DNA:hAT-Charlie	chr8:20641072-20641302	0	URR1B:DNA:hAT-Charlie
chr8	20641431	20641905	Gm21119:NM_001270553	chr8:20614926-20640703	729	B3:SINE:B2	chr8:20641491-20641698	0	B3:SINE:B2
chr8	20642398	20643409	Gm21119:NM_001270553	chr8:20614926-20640703	1696	AT_rich:Low_complexity:Low_complexity	chr8:20643320-20643344	0	AT_rich:Low_complexity:Low_complexity
chr8	20644167	20644400	Gm21119:NM_001270553	chr8:20614926-20640703	3465	(GA)n:Simple_repeat:Simple_repeat	chr8:20644002-20644038	130	none
chr8	20645100	20645293	Gm21119:NM_001270553	chr8:20614926-20640703	4398	ORR1D1:LTR:ERVL-MaLR	chr8:20644911-20645258	0	ORR1D1:LTR:ERVL-MaLR
chr8	20826663	20826887	Gm21944:NR_002880	chr8:20876498-20889113	49612	Lx7:LINE:L1	chr8:20826792-20827256	0	Lx7:LINE:L1; B3:SINE:B2
chr8	20827009	20827444	Gm21944:NR_002880	chr8:20876498-20889113	49055	Lx7:LINE:L1	chr8:20826792-20827256	0	Lx7:LINE:L1
chr8	20827775	20828083	Gm21944:NR_002880	chr8:20876498-20889113	48416	Lx7:LINE:L1	chr8:20827471-20827747	29	none
chr8	20828751	20829160	Gm21944:NR_002880	chr8:20876498-20889113	47339	B3:SINE:B2	chr8:20828801-20828918	0	B3:SINE:B2
chr8	20829291	20829546	Gm21944:NR_002880	chr8:20876498-20889113	46953	RSINE1:SINE:B4	chr8:20829211-20829300	0	RSINE1:SINE:B4
chr8	20829854	20830160	Gm21944:NR_002880	chr8:20876498-20889113	46339	RSINE1:SINE:B4	chr8:20829211-20829300	555	none
chr8	20830229	20831278	Gm21944:NR_002880	chr8:20876498-20889113	45221	MIR:SINE:MIR	chr8:20830738-20830880	0	MIR:SINE:MIR
chr8	20832630	20833087	Gm21944:NR_002880	chr8:20876498-20889113	43412	(CAAA)n:Simple_repeat:Simple_repeat	chr8:20831739-20831779	852	none
chr8	20833200	20834331	Gm21944:NR_002880	chr8:20876498-20889113	42168	Lx4A:LINE:L1	chr8:20834115-20834540	0	Lx4A:LINE:L1
chr8	20834828	20835147	Gm21944:NR_002880	chr8:20876498-20889113	41352	Lx5:LINE:L1	chr8:20835139-20835689	0	Lx5:LINE:L1; B1_Mur1:SINE:Alu
chr8	20835319	20835569	Gm21944:NR_002880	chr8:20876498-20889113	40930	Lx5:LINE:L1	chr8:20835139-20835689	0	Lx5:LINE:L1
chr8	20944910	20945175	AY761185:NM_001012640	chr8:20943693-20944748	163	(TA)n:Simple_repeat:Simple_repeat	chr8:20945425-20945483	251	none
chr8	20993540	20993887	Defa21:NM_183253	chr8:21025544-21026517	31658	ERVB7_3-LTR_MM:LTR:ERVK	chr8:20994140-20994540	254	none
chr8	20995468	20995807	Defa21:NM_183253	chr8:21025544-21026517	29738	RMER19B:LTR:ERVK	chr8:20995886-20996732	80	none
chr8	20996413	20997003	Defa21:NM_183253	chr8:21025544-21026517	28542	RLTR51B_Mm:LTR:ERVK?	chr8:20996879-20997179	0	RMER19B:LTR:ERVK [2]; RLTR51B_Mm:LTR:ERVK?
chr8	69428234	69428450	Gm10033:NR_038043	chr8:69371024-69395544	32691	URR1B:DNA:hAT-Charlie	chr8:69427379-69427609	626	none
chr8	69430238	69430429	Gm10033:NR_038043	chr8:69371024-69395544	34695	AT_rich:Low_complexity:Low_complexity	chr8:69430038-69430093	146	none
chr8	69445679	69445873	Gm10033:NR_038043	chr8:69371024-69395544	50136	Lx5:LINE:L1	chr8:69445128-69446427	0	Lx5:LINE:L1
chr8	69454366	69454580	Gm10033:NR_038043	chr8:69371024-69395544	58823	Lx7:LINE:L1	chr8:69454319-69454779	0	Lx7:LINE:L1
chr8	69481163	69481373	Gm10033:NR_038043	chr8:69371024-69395544	85620	URR1B:DNA:hAT-Charlie	chr8:69480746-69480976	188	none
chr8	69523771	69523971	Zfp868:NM_172754	chr8:69610653-69625548	86683	Lx7:LINE:L1	chr8:69523726-69524190	0	Lx7:LINE:L1
chr8	69543220	69543628	Zfp868:NM_172754	chr8:69610653-69625548	67026	MER102b:DNA:hAT-Charlie	chr8:69543306-69543511	0	MER102b:DNA:hAT-Charlie
chr8	69566274	69566490	Zfp868:NM_172754	chr8:69610653-69625548	44164	B2_Mm2:SINE:B2	chr8:69565235-69565435	840	none
chr8	69567172	69567342	Zfp868:NM_172754	chr8:69610653-69625548	43312	AT_rich:Low_complexity:Low_complexity	chr8:69568134-69568210	793	none
chr8	69569583	69569851	Zfp868:NM_172754	chr8:69610653-69625548	40803	Lx7:LINE:L1	chr8:69570124-69570384	274	none
chr8	69574821	69575130	Zfp868:NM_172754	chr8:69610653-69625548	35524	(TTTG)n:Simple_repeat:Simple_repeat	chr8:69575682-69575720	553	none
chr8	69575228	69575413	Zfp868:NM_172754	chr8:69610653-69625548	35241	(TTTG)n:Simple_repeat:Simple_repeat	chr8:69575682-69575720	270	none
chr8	69577229	69577478	Zfp868:NM_172754	chr8:69610653-69625548	33176	(CAAAC)n:Simple_repeat:Simple_repeat	chr8:69577641-69577673	164	none
chr8	69716953	69717164	Zfp869:NM_001039967	chr8:69705136-69716902	52	LTRIS_Mm:LTR:ERV1	chr8:69717757-69718239	594	none
chr8	69996316	69996573	Gatad2a:NM_001286450	chr8:69907068-69996384	0	GC_rich:Low_complexity:Low_complexity	chr8:69996100-69996122	195	none
chr8	70212646	70212890	Slc25a42:NM_001007570	chr8:70184339-70212281	366	(CCG)n:Simple_repeat:Simple_repeat	chr8:70212238-70212292	355	none
chr8	71852432	71852689	Zfp709:NM_145624	chr8:71882067-71892565	29379	(T)n:Simple_repeat:Simple_repeat	chr8:71853646-71853682	958	none
chr8	75033920	75034196	Tom1:NM_011622	chr8:75033685-75070121	0	MIR:SINE:MIR	chr8:75034371-75034446	176	none
chr8	84066514	84066881	Rfx1:NM_009055	chr8:84066835-84096992	0	GC_rich:Low_complexity:Low_complexity	chr8:84066924-84066977	44	none
chr8	84104814	84105125	Dcaf15:NM_172502	chr8:84097071-84104762	53	C-rich:Low_complexity:Low_complexity	chr8:84104648-84104717	98	none
chr8	84237047	84237289	Zswim4:NM_172503	chr8:84210941-84237042	6	B1F1:SINE:Alu	chr8:84237918-84237992	630	none
chr8	94037035	94037239	Ogfod1:NM_177767	chr8:94037197-94067922	0	MIRc:SINE:MIR	chr8:94037661-94037753	423	none
chr8	95080769	95081245	Katnb1:NM_028805	chr8:95081200-95099874	0	(TC)n:Simple_repeat:Simple_repeat	chr8:95081975-95082022	731	none
chr8	113634893	113635594	Mon1b:NM_001048143	chr8:113635585-113645192	0	PB1D10:SINE:Alu	chr8:113634713-113634785	109	none
chr8	116670629	116670819	Cdyl2:NM_029441	chr8:116568723-116732991	0	B2_Mm2:SINE:B2	chr8:116671079-116671245	261	none
chr8	124415040	124415338	Pgbd5:NM_171824	chr8:124369048-124433936	0	MLT1B:LTR:ERVL-MaLR	chr8:124416096-124416291	759	none
chr9	13534367	13534826	Maml2:NM_001013813	chr9:13619988-13709533	85163	B4A:SINE:B4	chr9:13535229-13535501	404	none
chr9	13827374	13827554	Fam76b:NM_176836	chr9:13827726-13846522	173	B1F:SINE:Alu	chr9:13829418-13829556	1865	none
chr9	21309165	21309429	Ap1m2:NM_009678	chr9:21295456-21312333	0	URR1A:DNA:hAT-Charlie	chr9:21308587-21308788	378	none
chr9	21424706	21424945	Dnm2:NM_001039520	chr9:21424907-21507146	0	PB1D7:SINE:Alu	chr9:21424401-21424483	224	none
chr9	21955606	21955796	Swsap1:NM_025870	chr9:21955752-21958270	0	B3:SINE:B2	chr9:21955311-21955517	90	none
chr9	36767592	36767866	Stt3a:NM_008408	chr9:36732412-36767578	15	B1F2:SINE:Alu	chr9:36768777-36768846	912	none
chr9	44113501	44113727	Rnf26:NM_153762	chr9:44110780-44113051	451	T-rich:Low_complexity:Low_complexity	chr9:44113876-44113921	150	none
chr9	57075906	57076347	Sin3a:NM_001110351	chr9:57072039-57128368	0	(TCCC)n:Simple_repeat:Simple_repeat	chr9:57076450-57076474	104	none
chr9	57561124	57561298	Scamp2:NM_022813	chr9:57560943-57588798	0	BC1_Mm:scRNA:scRNA	chr9:57560741-57560854	271	none
chr9	62341161	62341374	Anp32a:NM_009672	chr9:62341342-62378805	0	C-rich:Low_complexity:Low_complexity	chr9:62341015-62341107	55	none
chr9	62649546	62649753	Itga11:NM_176922	chr9:62677854-62783979	28102	B4A:SINE:B4	chr9:62649269-62649475	72	none
chr9	101097639	101097887	Msl2:NM_001100451	chr9:101074761-101104799	0	L1_Mur3:LINE:L1	chr9:101097420-101097634	6	none
chr9	107296503	107296760	Cish:NM_009895	chr9:107296658-107302784	0	B1_Mm:SINE:Alu	chr9:107295927-107296051	453	none
chr9	118833526	118833706	Itga9:NM_001113514	chr9:118711691-118901003	0	AT_rich:Low_complexity:Low_complexity	chr9:118833335-118833368	159	none
chr9	119597387	119597678	Scn10a:NM_009134	chr9:119608455-119719032	10778	MLT1J-int:LTR:ERVL-MaLR	chr9:119597563-119597648	0	MLT1J-int:LTR:ERVL-MaLR
chr9	123929240	123929587	Ccr1:NM_009912	chr9:123962125-123968692	32539	B1_Mus2:SINE:Alu	chr9:123929578-123929638	0	B1_Mus2:SINE:Alu
chr9	123930040	123930542	Ccr1:NM_009912	chr9:123962125-123968692	31584	RMER1B:Other:Other	chr9:123930250-123931415	0	L1M1:LINE:L1; RMER1B:Other:Other
chr9	123931712	123934399	Ccr1:NM_009912	chr9:123962125-123968692	27727	MLT1A:LTR:ERVL-MaLR	chr9:123932322-123932631	0	MLT1A:LTR:ERVL-MaLR; LTR82B:LTR:ERVL
chr9	123935679	123937273	Ccr1:NM_009912	chr9:123962125-123968692	24853	RSINE1:SINE:B4	chr9:123937153-123937312	0	ID_B1:SINE:B4; MER5A1:DNA:hAT-Charlie; RSINE1:SINE:B4; MLT1J:LTR:ERVL-MaLR
chrX	7648904	7649104	Syp:NM_009305	chrX:7638579-7653256	0	B1_Mus1:SINE:Alu	chrX:7649367-7649515	264	none
chrX	106186750	106187201	Pgk1:NM_008828	chrX:106187099-106203699	0	G-rich:Low_complexity:Low_complexity	chrX:106187083-106187140	0	G-rich:Low_complexity:Low_complexity
chrX	112370875	112371229	Apool:NM_026565	chrX:112311351-112372755	0	MTC:LTR:ERVL-MaLR	chrX:112371162-112371262	0	MTC:LTR:ERVL-MaLR
